# Supplementary material for: Coiled-Coil Proteins Facilitated the Functional Expansion of the Centrosome
Source: PLoS Comput Biol. 2014 Jun 5;10(6):e1003657. doi: 10.1371/journal.pcbi.1003657 (PMC4046923; doi:10.1371/journal.pcbi.1003657)
Supplement: Table S2 — Species distribution of centrosome proteins. For all protein families, the species in which we identified homologous proteins are shown. (XLSX) [file pcbi.1003657.s015.xlsx]

## Sheet: Species distribution
Legend: + homologous protein found x homologous protein known to localize to centrosome/SPB Name	Function	Mammalia	Aves	Anolis carolinensis	Xenopus tropicalis	Actinopterygii	Ciona	Branchiostoma floridae	Strongylocentrotus purpuratus	Saccoglossus kowalevskii	Chromadorea	Enoplea	Ixodes scapularis	Daphnia pulex	Insecta	Schistosoma	Lottia gigantea	Capitella teleta	Helobdella robusta	Nematostella vectensis	Hydra magnipapillata	Trichoplax adhaerens	Amphimedon queenslandica	Choanoflagellida	Ichthyosporea	Chytridiomycetes	Mucoraceae	Encephalitozoon cuniculi	Enterocytozoon bieneusi	Ustilago maydis	Schizosaccharomyces pombe	Trichocomaceae	Sordariomycetes	Saccharomycetales	Allomyces macrogynus	Dictyostelium	Entamoeba histolytica	Thalassiosira pseudonana	Aureococcus anophagefferens	Phytophthora capsici	Tetrahymena thermophila	Plasmodium falciparum	Cryptosporidium parvum	Trypanosomatidae	Guillardia theta	Emiliania huxleyi	Naegleria gruberi	Giardia intestinalis	Trichomonas vaginalis
CCT5	other	x	+	+	+	+	+	+	+	+	+	+	+	+	+	+	+	+	+	+	+	+	+	+	+	+	+	+	+	+	+	+	+	+	+	+	+	+	+	+	+	+	+	+	+	+	+	x	+
CDK15	kinase	x	+	+	+	+	+	+	+	+	x	+	+	+	+	+	+	+	+	+	+	+	+	+	+	+	+	+	+	+	+	+	+	+	+	+	+	+	+	+	+	+	+	+	+	+	+	x	+
DHX33	coiled-coil	+	+	+	+	+	+	+	+	+	+	+	+	+	+	+	+	+	+	+	+	+	+	+	+	+	+	+	+	+	+	+	+	+	+	x	+	+	+	+	+	+	+	+	+	+	+	x	+
EIF4A3	other	+	+	+	+	+	+	+	+	+	+	+	+	+	x	+	+	+	+	+	+	+	+	+	+	+	+	+	+	+	+	+	+	+	+	+	+	+	+	+	+	+	+	+	+	+	+	x	+
ENO2	enzyme	x	x	+	+	+	+	+	+	+	+	+	+	+	+	+	+	+	+	+	+	+	+	+	+	+	+	+	+	+	+	+	+	+	+	+	+	+	+	+	+	+	+	+	+	+	+	x	+
MCAT	other	+	+	+	+	+	+	+	+	+	+	+	+	+	+	+	+	+	+	+	+	+	+	+	+	+	+	+	+	+	+	+	+	+	+	x	+	+	+	+	+	+	+	+	+	+	+	x	+
NHP2L1	other	+	+	+	+	+	+	+	+	+	+	+	+	+	+	+	+	+	+	+	+	+	+	+	+	+	+	+	+	+	+	+	+	+	+	+	+	+	+	+	+	+	+	+	+	+	+	x	+
PPP1CB	phosphatase	x	+	+	+	+	+	+	+	+	+	+	+	+	+	+	+	+	+	+	+	+	+	+	+	+	+	+	+	+	+	+	+	x	+	+	+	+	+	+	+	+	+	+	+	+	+	x	+
QARS	other	+	+	+	+	+	+	+	+	+	+	+	+	+	+	+	+	+	+	+	+	+	+	+	+	+	+	+	+	+	+	+	+	+	+	+	+	+	+	+	+	+	+	+	+	+	+	x	+
RPS15	enzyme	+	+	+	+	+	+	+	+	+	+	+	+	+	+	+	+	+	+	+	+	+	+	+	+	+	+	+	+	+	+	+	+	+	+	+	+	+	+	+	+	+	+	+	+	+	+	x	+
RPS4Y1	other	+	+	+	+	+	+	+	+	+	+	+	+	+	+	+	+	+	+	+	+	+	+	+	+	+	+	+	+	+	+	+	+	+	+	+	+	+	+	+	+	+	+	+	+	+	+	x	+
TUBA4A	other	+	+	+	+	+	+	+	+	+	+	+	+	+	x	+	+	+	+	+	+	+	+	+	+	+	+	+	+	+	+	+	+	x	+	x	+	+	+	+	+	+	+	+	+	+	+	x	+
TUBB1	other	x	+	+	+	+	+	+	+	+	+	+	+	+	+	+	+	+	+	+	+	+	+	+	+	+	+	+	+	+	+	+	+	x	+	x	+	+	+	+	+	+	+	+	+	+	+	x	+
WBP7	other	x	+	+	+	+	+	+	+	+	+	+	+	+	+	+	+	+	+	+	+	+	+	+	+	+	+	+	+	+	+	+	+	+	+	+	+	+	+	+	+	+	+	+	+	+	+	+	+
ACSL1	enzyme	+	+	+	+	+	+	+	+	+	+	+	+	+	+	+	+	+	+	+	+	+	+	+	+	+	+	+	+	+	+	+	+	+	+	+	+	+	+	+	+	+	+	+		+	+	x	+
ACTA2	other	+	+	+	+	+	+	+	+	+	+	+	+	+	+	+	+	+	+	+	+	+	+	+	+	+	+	+	+	+	+	+	+	+	+	+	+	+	+	+	+	+	+	+		+	+	x	+
AHCY	enzyme	x	+	+	+	+	+	+	+	+	+	+	+	+	+	+	+	+	+	+	+	+	+	+	+	+	+	+	+	+	+	+	+	+	+	+	+	+	+	+	+	+		+	+	+	+	x	+
AP3M2	other	+	+	+	+	+	+	+	+	+	+	+	+	+	+	+	+	+	+	+	+	+	+	+	+	+	+	+	+	+	x	+	+	+	+	+	+	+	+	+	+	+	+	+		+	+	+	+
C22orf28	enzyme	+	+	+	+	+	+	+	+	+	+	+	+	+	+	+	+	+	+	+	+	+	+	+	+	+	+	+	+	+	+	+	+	+	+	+	+	+	+	+	+	+	+	+		+	+	x	+
CAD	enzyme	+	+	+	+	+	+	+	+	+	+	+	+	+	+	+	+	+	+	+	+	+	+	+	+	+	+	+	+	+	x	+	+	+	+	+	+	+	+	+	+	+	+	+	+	+	+	+	+
CCT7	other	x	x	+	+	+	+	+	+	+	+	+	+	+	+	+	+	+	+	+	+	+	+	+	+	+	+	+	+	+	+	+	+	+	+	+	+	+	+	+	+	+	+	+	+	+	+	x	+
CSNK1G2	kinase	x	x	+	+	+	+	+	+	+	x	+	+	+	+	+	+	+	+	+	+	+	+	+	+	+	+	+	+	+	+	+	+	x	+	x	+	+	+	+	+	+	+	+		+	+	+	+
DDX5	other	+	+	+	+	+	+	+	+	+	+	+	+	+	+	+	+	+	+	+	+	+	+	+	+	+	+	+	+	+	x	+	+	+	+	+	+	+	+	+	+	+	+	+		+	+	+	+
DIS3L2	other	x	+	+	+	+	+	+	+	+	+	+	+	+	+	+	+	+	+	+	+	+	+	+	+	+	+	+	+	+	+	+	+	+	+	+	+	+	+	+	+	+	+	+		+	+	+	+
DNAJA2	other	+	+	+	+	+	+	+	+	+	+	+	+	+	+	+	+	+	+	+	+	+	+	+	+	+	+	+	+	+	+	+	+	+	+	x	+	+	+	+	+	+	+	+		+	+	x	+
DNM1L	other	x	+	+	+	+	+	+	+	+	+	+	+	+	+	+	+	+	+	+	+	+	+	+	+	+	+	+	+	+	+	+	+	+	+	+	+	+	+	+	+	+	+	+		+	+	x	+
DPH2	regulation	x	+	+	+	+	+	+	+	+	+	+	+	+	+	+	+	+	+	+	+	+	+	+	+	+	+	+	+	+	+	+	+	+	+	+	+	+	+	+	+	+	+	+	+	+	+	+	+
EEF1B2	regulation	+	+	+	+	+	+	+	+	+	+	+	+	+	+	+	+	+	+	+	+	+	+	+	+	+	+	+	+	+	+	+	+	+	+	+	+	+	+	+	+	+	+	+		+	+	x	+
HELLS	regulation	x	+	+	+	+	+	+	+	+	+	+	+	+	+	+	+	+	+	+	+	+	+	+	+	+	+	+	+	+	x	+	+	+	+	+	+	+	+	+	+	+	+	+		+	+	+	+
HIST1H3F	other	x	+	+	+	+	+	+	+	+	+	+	+	+	+	+	+	+	+	+	+	+	+	+	+	+	+	+		+	+	+	+	+	+	+	+	+	+	+	+	+	+	+	+	+	+	x	+
HSPA8	other	x	+	+	+	+	+	+	+	+	+	+	+	+	+	+	+	+	+	+	+	+	+	+	+	+	+	+	+	+	+	+	+	+	+	x	+	+	+	+	+	+	+	+	+	+	+	x	+
KARS	enzyme	+	+	+	+	+	+	+	+	+	+	+	+	+	+	+	+	+	+	+	+	+	+	+	+	+	+	+	+	+	+	+	+	+	+	+	+	+	+	+	+	+	+	+		+	+	x	+
MARS	other	+	+	+	+	+	+	+	+	+	+	+	+	+	+	+	+	+	+	+	+	+	+	+	+	+	+	+	+	+	+	+	+	+	+	+	+	+	+	+	+	+	+	+		+	+	x	+
MCM5	enzyme	x	+	+	+	+	+	+	+	+	+	+	+	+	+	+	+	+	+	+	+	+	+	+	+	+	+	+	+	+	+	+	+	+	+	+	+	+	+	+	+	+	+	+		+	+	+	+
MKS1	regulation	x	x	+	+	+	+	+	+	+	+	+	+	+	+	+	+	+	+	+	+	+	+	+	+	+	+	+	+	+	+	+	+	+	+	+	+	+	+	+	+	+	+	+	+	+	+	+	+
MSH2	other	x	+	+	+	+	+	+	+	+	+	+	+	+	+	+	+	+	+	+	+	+	+	+	+	+	+	+	+	+	+	+	+	+	+	+	+	+	+	+	+	+	+	+		+	+	+	+
MTRR	other	+	+	+	+	+	+	+	+	+	+	+	+	+	+	+	+	+	+	+	+	+	+	+	+	+	+	+	+	+	+	+	+	+	+	+	+	+	+	+	+	+	+	+		+	+	x	+
NARS	enzyme	+	+	+	+	+	+	+	+	+	+	+	+	+	+	+	+	+	+	+	+	+	+	+	+	+	+	+	+	+	+	+	+	+	+	+	+	+	+	+	+	+	+	+		+	+	x	+
PABPC1L	other	+	+	+	+	+	+	+	+	+	+	+	+	+	+	+	+	+	+	+	+	+	+	+	+	+	+	+	+	+	+	+	+	+	+	+	+	+	+	+	+	+	+	+	+	+	+	x	+
PDIA2	other	+	+	+	+	+	+	+	+	+	+	+	+	+	+	+	+	+	+	+	+	+	+	+	+	+	+	+	+	+	+	+	+	+	+	+	+	+	+	+	+	+	+	+		+	+	x	+
POLR1B	other	x	x	+	+	+	+	+	+	+	+	+	+	+	+	+	+	+	+	+	+	+	+	+	+	+	+	+	+	+	+	+	+	+	+	+	+	+	+	+	+	+	+	+	+	+	+	+	+
PPP2CB	phosphatase	x	+	+	+	+	+	+	+	+	x	+	+	+	x	+	+	+	+	+	+	+	+	+	+	+	+	+	+	+	+	+	+	+	+	+	+	+	+	+	+	+	+	+		+	+	x	+
PTCD2	other	+	+	+	+	+	+	+	+	+	+	+	+	+	+	+	+	+	+	+	+	+	+	+	+	+	+	+	+	+	+	+	+	+	+	+	+	+	+	+	+	+	+	+	+	+	+	x	+
RARS	enzyme	+	+	+	+	+	+	+	+	+	+	+	+	+	+	+	+	+	+	+	+	+	+	+	+	+	+	+	+	+	+	+	+	+	+	+	+	+	+	+	+	+	+	+		+	+	x	+
RPL26L1	other	+	+	+	+	+	+	+	+	+	+	+	+	+	+	+	+	+	+	+	+	+	+	+	+	+	+	+	+	+	+	+	+	+	+	+	+	+	+	+	+	+	+	+		+	+	x	+
RPL7	other	+	+	+	+	+	+	+	+	+	+	+	+	+	+	+	+	+	+	+	+	+	+	+	+	+	+	+	+	+	+	+	+	+	+	+	+	+	+	+	+	+	+	+	+	+	+	x	+
RPL9	other	+	+	+	+	+	+	+	+	+	+	+	+	+	+	+	+	+	+	+	+	+	+	+	+	+	+	+	+	+	+	+	+	+	+	+	+	+	+	+	+	+	+	+	+	+	+	x	+
RPS2	other	+	+	+	+	+	+	+	+	+	+	+	+	+	+	+	+	+	+	+	+	+	+	+	+	+	+	+	+	+	+	+	+	+	+	+	+	+	+	+	+	+	+	+	+	+	+	x	+
RUVBL2	enzyme	x	+	+	+	+	+	+	+	+	+	+	+	+	+	+	+	+	+	+	+	+	+	+	+	+	+	+	+	+	+	+	+	+	+	+	+	+	+	+	+	+	+	+		+	+	+	+
SIK1	kinase	x	+	+	+	+	+	+	+	+	+	+	+	+	+	+	+	+	+	+	+	+	+	+	+	+	+	+	+	+	x	+	+	x	+	+	+	+	+	+	+	+	+	+	+	+	+	+	+
TRAP1	enzyme	x	x	+	+	+	+	+	+	+	+	+	+	+	+	+	+	+	+	+	+	+	+	+	+	+	+	+	+	+	+	+	+	+	+	+	+	+	+	+	+	+	+	+		+	+	+	+
USP11	other	x	+	+	+	+	+	+	+	+	x	+	+	+	+	+	+	+	+	+	+	+	+	+	+	+	+	+	+	+	+	+	+	+	+	+	+	+	+	+	+	+	+	+		+	+	+	+
YWHAH	other	x	x	+	+	+	+	+	+	+	+	+	+	+	+	+	+	+	+	+	+	+	+	+	+	+	+	+	+	+	x	+	+	+	+	x	+	+	+	+	+	+	+	+		+	+	x	+
AK5	enzyme	x	x	+	+	+	+	+	+	+	+	+	+	+	+	+	+	+	+	+	+	+	+	+	+	+	+		+	+	+	+	+	+	+	+	+	+	+	+	+	+	+	+		+	+	+	+
CCNA1	regulation	x	x	+	+	+	+	+	+	+	+	+	+	+	x	+	+	+	+	+	+	+	+	+	+	+	+	+	+	+	x	+	+	x	+	+	+	+	+	+	+		+	+	+	+	+	+	+
CDC20	regulation	x	+	+	+	+	+	+	+	+	+	+	+	+	x	+	+	+	+	+	+	+	+	+	+	+	+	+	+	+	x	+	+	+	+	+	+	+	+	+	+	+	+	+		+	+		+
CSNK2A1	kinase	x	+	+	+	+	+	+	+	+	+	+	+	+	+	+	+	+	+	+	+	+	+	+	+	+	+	+	+	+	+	+	+	+	+	+	+	+	+	+	+	+	+	+		+	+	+	+
CUL3	other	x	+	+	+	+	+	+	+	+	+	+	+	+	+	+	+	+	+	+	+	+	+	+	+	+	+	+	+	+	+	+	+	+	+	+	+	+	+	+	+	+	+	+		+	+		+
EFTUD2	other	+	+	+	+	+	+	+	+	+	+	+	+	+	+	+	+	+	+	+	+	+	+	+	+	+	+	+	+	+	+	+	+	+	+	+	+	+	+	+	+	+	+	+	+	+	+	x	+
HERC2	other	x	+	+	+	+	+	+	+	+	+	+	+	+	+	+	+	+	+	+	+	+	+	+	+	+	+	+	+	+	x	+	+	+	+	+	+	+	+	+	+	+	+	+		+	+	+	+
HINT3	other	+	+	+	+	+	+	+	+	+	+	+	+	+	+	+	+	+	+	+	+	+	+	+	+	+	+	+	+	+	+	+	+	+	+	x	+	+	+	+	+	+	+	+		+	+	+
HIST1H2AA	other	x	+	+	+	+	+	+	+	+	+	+	+	+	+	+	+	+	+	+	+	+	+	+	+	+	+		+	+	+	+	+	+	+	+	+	+	+	+	+	+	+	+		+	+	x	+
HSP90B1	other	x	+	+	+	+	+	+	+	+	+	+	+	+	x	+	+	+	+	+	+	+	+	+	+	+	+	+	+		+	+	+	+	+	x	+	+	+	+	+	+	+	+	+	+	+	x	+
KIF17	motor	x	x	+	x	+	+	+	+	+	x	+	+	+	+	+	+	+	+	+	+	+	+	+	+	+	+	+		+	x	+	+	x	+	x	+	+	+	+	+	+	+	+		+	+	x	+
LIG1	enzyme	x	+	+	+	+	+	+	+	+	+	+	+	+	+	+	+	+	+	+	+	+	+	+	+	+	+	+	+	+	+	+	+	+	+	+	+	+	+	+	+	+	+	+		+	+	+	+
LRRC7	other	x	+	+	+	+	+	+	+	+	+	+	+	+	+	+	+	+	+	+	+	+	+	+	+	+	+	+	+	+	+	+	+	+	+	+	+	+	+	+	+	+		+		+	+	+	+
MAP3K9	kinase	x	+	+	+	+	+	+	+	+	+	+	+	+	+	+	+	+	+	+	+	+	+	+	+	+	+	+	+	+	x	+	+	+	+	+	+	+	+	+	+	+	+	+		+	+	+	+
MLH1	other	+	+	+	+	+	+	+	+	+	+	+	+	+	+	+	+	+	+	+	+	+	+	+	+	+	+	+	+	+	x	+	+	+	+	+	+	+	+	+	+	+	+	+		+	+	+	+
MYO15A	motor	x	+	+	+	+	+	+	+	+	+	+	+	+	+	+	+	+	+	+	+	+	+	+	+	+	+	+	+	+	+	+	+	+	+	+	+	+	+	+	+	+	+	+		+	+		+
NEO1	regulation	+	+	+	+	+	+	+	+	+	+	+	+	+	+	+	+	+	+	+	+	+	+	+	+	+	+	+		+	x	+	+	+	+	+	+	+	+	+	+	+	+	+		+	+	+	+
PIK3C3	enzyme	x	+	+	+	+	+	+	+	+	+	+	+	+	+	+	+	+	+	+	+	+	+	+	+	+	+	+		+	+	+	+	+	+	+	+	+	+	+	+	+	+	+		+	+	+	+
RAB11A	other	x	+	+	+	+	+	+	+	+	+	+		+	+	+	+	+	+	+	+	+	+	+	+	+	+	+	+	+	+	+	+	+	+	+	+	+	+	+	+	+	+	+		+	+	+	+
RPL11	other	+	+	+	+	+	+	+		+	+	+	+	+	+	+	+	+	+	+	+	+	+	+	+	+	+	+	+	+	+	+	+	+	+	+	+	+	+	+	+	+	+	+	+	+	+	x	+
RPL18A	other	+	+	+	+	+	+	+	+		+	+	+	+	+	+	+	+	+	+	+	+	+	+	+	+	+	+	+	+	+	+	+	+	+	+	+	+	+	+	+	+	+	+	+	+	+	x	+
RPS6KB1	kinase	x	+	+	+	+	+	+	+	+	+	+	+	+	+	+	+	+	+	+	+	+	+	+	+	+	+	+	+	+	+	+	+	+	+	+	+	+	+	+	+	+		+		+	+	x	+
SNRNP40	other	x	x	+	+	+	+	+	+	+	x	+	+	+	x	+	+	+	+	+	+	+	+	+	+	+	+	+		+	x	+	+	x	+	x	+	+	+	+	+	+	+	+		+	+	+	+
STX1B	coiled-coil	x	+	+	+	+	+	+	+	+	+	+	+	+	+	+	+	+	+	+	+	+	+	+	+	+	+	+	+	+	+	+	+	+	+	+	+	+	+	+	+	+	+	+		+	+	+	+
UBA6	other	+	+	+	+	+	+	+	+	+	+	+	+	+	+	+	+	+	+	+	+	+	+	+	+	+	+	+	+	+	+	+	+	+	+	x	+	+	+	+	+	+	+	+		+	+	+	+
ARF5	other	+	+	+	+	+	+	+	+	+	+	+	+	+	+	+	+	+	+	+	+	+	+	+	+	+	+			+	+	+	+	+	+	+	+	+	+	+	+	+	+	+		+	+	x	+
ATP2C2	enzyme	x	+	+	+	+	+	+	+	+	+	+	+	+	+	+	+	+	+	+	+	+	+	+	+	+	+			+	+	+	+	+	+	+	+	+	+	+	+	+	+	+		+	+	x	+
ATP5B	enzyme	x	+	+	+	+	+	+	+	+	+	+	+	+	+	+	+	+	+	+	+	+	+	+	+	+	+			+	+	+	+	+	+	x	+	+	+	+	+	+	+	+	+	+	+		+
AURKA	kinase	x	x	+	x	+	+	+	+	+	x	+	+	+	x	+	+	+	+	+	+	+	+	+	+	+	+	+	+	+	+	+	+	+	+	x	+	+	+	+	+	+	+	+		+	+	+	+
CALM2	other	x	x	+	+	+	+	+	+	+	+	+	+	+	+	+	+	+	+	+	+	+	+	+	+	+	+			+	x	+	+	x	+	+	+	+	+	+	+	+	+	+		+	+	x	+
CALR	enzyme	+	+	+	+	+	+	+	+	+	+	+	+	+	+	+	+	+	+	+	+	+	+	+	+	+	+	+	+	+	+	+	+	+	+	x	+	+	+	+	+	+	+	+		+	+	x	+
CAMK1G	kinase	x	+	+	+	+	+	+	+	+	x	+	+	+	x	+	+	+	+	+	+	+	+	+	+	+	+			+	+	+	+	+	+	+	+	+	+	+	+	+	+	+		+	+	+	+
CCT3	other	+	+	+	+	+	+	+	+	+	+	+	+	+	+	+	+	+	+	+	+	+	+	+	+	+	+	+	+	+	+	+	+	+	+	x	+	+	+	+	+	+		+	+	+	+	+	+
CDC6	other	x	+	+	+	+	+	+	+	+	+	+	+	+	+	+	+	+	+	+	+	+	+	+	+	+	+	+	+	+	+	+	+	+	+	+	+	+		+	+	+	+	+		+	+	+	+
COPS7A	regulation	x	+	+	+	+	+	+	+	+	+	+	+	+	+	+	+	+	+	+	+	+	+	+	+	+	+	+	+	+	+	+	+	+	+	+	+	+	+	+	+	+	+	+		+	+		+
DDX39	other	+	+	+	+	+	+	+		+	+	+	+	+	+	+	+	+	+	+	+	+	+	+	+	+	+		+	+	+	+	+	+	+	+	+	+	+	+	+	+	+	+		+	+	x	+
DKC1	other	+	+	+		+	+	+	+	+	+	+	+	+	+	+	+	+	+	+	+	+	+	+	+	+	+	+	+	+	+	+	+	+	+	x	+	+	+	+	+	+	+	+	+	+	+	+	+
EEF1A2	other	+	+	+	+	+	+	+	+	+	+	+	+	+	+	+	+	+	+	+	+	+	+	+	+	+	+	+	+	+	+	+	+	+	+	+	+	+	+	+	+	+	+	+		+	+	x	+
EIF2S3	other	+	+	+	+	+	+	+	+	+	+	+	+	+	+	+	+	+	+	+	+	+	+	+	+	+	+	+	+	+	+	+	+	+	+	+	+	+	+	+	+	+		+	+	+	+	x	+
GDI2	regulation	x	+	+	+	+	+	+	+	+	+	+	+	+	+	+	+	+	+	+	+	+	+	+	+	+	+	+	+	+	+	+	+	+	+	+	+	+	+	+	+	+	+	+		+	+	+	+
GNB2L1	regulation	+	+	+	+	+	+	+	+	+	x	+	+	+	+	+	+	+	+	+	+	+	+	+	+	+	+	+	+	+	+	+	+	+	+	x	+	+	+	+	+	+	+	+	+	+	+		+
HECW2	other	x	+	+	+	+	+	+	+	+	+	+	+	+	+	+	+	+	+	+	+	+	+	+	+	+	+	+		+	+	+	+	+	+	+	+	+	+	+	+	+	+	+		+	+		+
MAPK13	kinase	x	+	+	+	+	+	+	+	+	+	+	+	+	+	+	+	+	+	+	+	+	+	+	+	+	+			+	x	+	+	+	+	+	+	+	+	+	+	+	+	+		+	+	+	+
OBFC2B	other	x	+	+	+	+	+	+	+	+	+	+	+	+	+	+	+	+	+	+	+	+	+	+	+	+	+	+	+	+	+	+	+	+	+	+	+	+	+	+	+	+	+	+		+	+	+	+
PKM2	enzyme	+	+	+	+	+	+	+	+	+	+	+	+	+	+	+	+	+	+	+	+	+	+	+	+	+	+	+		+	+	+	+	+	+	+	+	+	+	+	+	+		+		+	+	x	+
RAN	other	x	+	+	+	+	+	+	+	+	+	+	+	+	+	+	+	+	+	+	+	+	+	+	+	+	+	+	+	+	+	+	+	+	+	x	+	+	+	+	+	+	+	+	+	+	+	x	+
RPL12	other	+	+	+	+	+	+	+		+	+	+	+	+	+	+	+		+	+	+	+	+	+	+	+	+	+	+	+	+	+	+	+	+	+	+	+	+	+	+	+		+	+	+	+	x	+
RPL13	other	+	+	+	+	+	+	+	+	+	+	+	+	+	+	+	+	+	+	+	+	+	+	+	+	+	+	+	+	+	+	+	+	+	+	+	+	+	+	+	+	+	+	+	+	+	+	x	+
RPL14	coiled-coil	+	+	+	+	+	+	+	+	+	+	+	+	+	+	+	+	+	+	+	+	+	+	+	+	+	+			+	x	+	+	+	+	+	+	+	+	+	+	+	+	+		+	+	x	+
RPL27A	other	+	+	+	+	+	+	+	+	+	+	+	+	+	+	+	+	+	+	+	+	+	+	+	+	+	+	+	+	+	+	+	+	+	+	+	+	+	+	+	+	+	+	+	+	+	+	x	+
RPL3L	other	+	+	+	+	+	+	+	+	+	+	+	+	+	+	+	+	+	+	+	+	+	+	+	+	+	+	+	+	+	+	+	+	+	+	+	+	+	+	+	+	+	+	+	+	+	+	x
RPL4	other	+	+	+	+	+	+	+	+	+	+	+	+	+	+	+	+	+	+	+	+	+	+	+	+	+	+	+	+	+	+	+	+	+	+	+	+	+	+	+	+	+	+	+	+	+	+	x
RPS11	other	+	+	+		+	+	+	+	+	+	+	+	+	+	+	+	+	+	+	+	+	+	+	+	+	+	+	+	+	+	+	+	+	+	+	+	+	+	+	+	+		+	+	+	+	x	+
RPS6	coiled-coil	+	+	+	+	+	+	+	+	+	+	+	+	+	+	+	+	+	+	+	+	+	+	+	+	+	+	+	+	+	+	+	+	+	+	+	+	+	+	+	+	+	+	+	+	+	+	x	+
SLC35B1	regulation	+	+	+	+	+	+	+	+	+	+	+	+	+	x	+	+	+	+	+	+	+	+	+	+	+	+	+		+	+	+	+	+	+	+	+	+	+	+	+	+	+	+		+	+		+
STK38	kinase	x	x	+	+	+	+	+	+	+	+	+	+	+	+	+	+	+	+	+	+	+	+	+	+	+	+	+	+	+	x	+	+	x	+	+	+	+	+	+	+		+	+			+	+	+
TBC1D10A	regulation	x	+	+	+	+	+	+	+	+	+	+	+	+	+	+	+	+	+	+	+	+	+	+	+	+	+	+		+	+	+	+	+	+	+	+	+	+	+	+	+	+	+		+	+	+	+
TUBG2	cytoskeleton	x	+	+	+	+	+	+	+	+	x	+	+	+	x	+	+	+	+	+	+	+	+	+	+	+	+	+	+	+	x	+	+	x	+	x	+	+	+	+	+	+	+	+	+	+	+	+	+
TUBGCP2	cytoskeleton	x	x	+	+	+	+	+	+	+	+	+	+	+	x	+	+	+	+	+	+	+	+	+	+	+	+	+	+	+	x	+	+	x	+	x	+	+		+	+	+	+	+		+	+	x	+
VPS35	other	+	+	+	+	+	+	+	+	+	+	+	+	+	+	+	+	+	+	+	+	+	+	+	+	+	+			+	+	+	+	+	+	+	+	+	+	+	+	+	+	+		+	+	x	+
XPO1	other	x	+	+	+	+	+	+		+	+	+	+	+	+	+	+	+	+	+	+	+	+	+	+	+	+	+	+	+	+	+	+	x	+	+		+	+	+	+	+	+	+	+	+	+	+	+
YOD1	coiled-coil	x	+	+	+	+	+	+	+	+	+	+	+	+	+	+	+	+	+	+	+	+	+	+	+	+	+	+	+	+	+	+	+	+	+	+	+		+	+	+	+		+		+	+	+	+
ABCC10	other	+	+	+	+	+	+	+	+	+	+	+	+	+	+	+	+	+	+	+	+	+	+	+	+	+	+			+	+	+	+	+	+	+	+	+	+	+	+	+	+	+		+	+	x
AKR1D1	other	+	+	+	+	+	+	+	+	+	+	+	+	+	+	+	+	+	+	+	+	+	+	+	+	+	+	+		+	+	+	+	+	+	+	+	+	+	+	+			+		+	+	x	+
APEX1	enzyme	x	+	+	+	+	+	+	+	+	+	+	+	+	+	+	+	+	+	+	+	+	+	+	+	+	+	+	+	+	+	+	+	+	+	+	+	+	+	+	+	+	+	+		+	+	+	+
CREBBP	other	x	x	+	+	+	+	+	+	+	+	+	+	+	+	+	+	+	+	+	+	+	+	+	+	+	+	+	+	+	+	+	+	+	+	+	+	+	+	+	+	+	+			+	+	+	+
DYRK4	kinase	x	x	+	+	+	+	+	+	+	x	+	+	+	+	+	+	+	+	+	+	+	+	+	+	+	+	+		+	x	+	+	+	+	+	+	+	+	+	+			+		+	+	+	+
FBXW11	regulation	x	x	+	+	+	+	+	+	+	+	+	+	+	+	+	+	+	+	+	+	+	+	+	+	+	+	+	+	+	+	+	+	+	+	+	+	+	+	+	+			+		+	+	+	+
KATNAL2	enzyme	x	x	+	+	+	+	+	+	+	+	+	+	+	x	+	+	+	+	+	+	+	+	+	+	+		+	+		+	+	+	+	+	+	+	+	+	+	+	+	+	+		+	+	+	+
KIAA0141	other	+	+	+	+	+	+	+	+	+	+	+	+	+	+	+	+	+	+	+	+	+	+	+	+	+	+	+	+	+	x	+	+	+	+	+	+	+	+	+	+	+	+	+		+	+		+
KIAA1429	regulation	x	+	+	+	+	+	+	+	+	+	+	+	+	+	+	+	+	+	+	+	+	+	+	+	+	+	+	+	+	+	+	+	+	+	+		+	+	+	+		+	+		+	+		+
LARS	enzyme	+	+	+	+	+	+	+		+	+	+	+	+	+	+	+	+	+	+	+	+	+	+	+	+	+	+	+	+	+	+	+	+	+	+	+	+	+	+	+	+	+	+		+	+	x	+
MAT2A	enzyme	+	+	+	+	+	+	+	+	+	+	+	+	+	+	+	+	+	+	+	+	+	+	+	+	+	+		+	+	+	+	+	+	+	+	+	+	+	+	+	+	+	+		+	+	x	+
PDPK1	other	+	+	+	+	+	+	+	+	+	+	+	+	+	+	+	+	+	+	+	+	+	+	+	+	+	+			+	x	+	+	+	+	+	+	+	+	+	+		+	+		+	+	+	+
PSMA1	regulation	x	+	+	+	+	+	+	+		+	+	+	+	+	+	+	+	+	+	+	+	+	+	+	+	+	+	+	+	+	+	+	+	+	+	+	+	+	+	+	+		+	+	+	+	+	+
PSMD1	regulation	x	+	+	+	+	+	+	+	+	+	+	+	+	+	+	+	+	+	+	+	+	+	+	+	+	+	+	+	+	+	+	+	+	+	x	+	+	+	+	+	+	+	+	+	+	+	x	+
PSMD10	other	x	x	+	+	+	+	+	+	+	+	+	+	+	+	+	+	+	+	+	+	+	+	+	+	+	+			+	+	+	+	+	+	+	+		+	+	+	+	+	+		+	+	x	+
PSMD2	regulation	x	+	+	+	+	+	+	+	+	+	+	+	+	+	+	+	+	+	+	+	+	+	+	+	+	+	+	+	+	+	+	+	+	+	+	+	+	+	+	+	+		+		+	+	+	+
PUS3	enzyme	+	+	+	+	+	+	+	+		+	+	+	+	+	+	+	+	+	+	+	+	+	+	+	+	+	+	+	+	+	+	+	+	+	+	+	+	+	+	+	+	+	+		+	+	x	+
RAB6B	other	x	+	+	+	+	+	+	+	+	+	+	+	+	+	+	+	+	+	+	+	+	+	+	+	+	+	+	+	+	+	+	+	+	+	+	+	+	+	+	+	+	+	+		+	+		+
RGPD5	other	x	x	+	+	+	+	+	+	+	+	+	+	+	+	+	+	+	+	+	+	+	+	+	+	+	+	+	+	+	+	+	+	+	+	+	+	+		+	+	+	+	+		+	+	+	+
RPL19	coiled-coil	+	+	+	+	+	+	+	+	+	+	+	+	+	+	+	+	+	+	+	+	+	+	+	+	+	+	+	+	+	+	+	+	+	+	+	+	+	+	+	+	+		+	+		+	x	+
RPL23	other	+	+	+	+	+	+	+	+	+	+	+		+	+	+	+	+	+	+	+	+	+	+	+	+	+	+	+	+	+	+	+	+	+	+	+	+	+	+	+	+		+	+	+	+	x	+
RPS15A	other	+	+	+	+	+	+	+	+	+	+	+	+	+	+	+	+	+	+	+	+	+	+	+	+	+	+	+	+	+	+	+	+	+	+	+	+	+	+	+	+	+		+	+	+	+	x	+
RPS3	other	+	+	+	+	+	+	+	+	+	+	+		+	+	+	+	+	+	+	+	+	+	+	+	+	+	+	+	+	+	+	+	+	+	+	+	+	+	+	+	+	+	+	+	+	+	x	+
RPS3A	other	+	+	+	+	+	+	+	+	+	+	+	+	+	+	+	+	+	+	+		+	+	+	+	+	+	+	+	+	+	+	+	+	+	+	+	+	+	+	+	+	+	+	+	+	+	x	+
RPS8	other	+	+	+	+	+	+	+	+	+	+	+	+	+	+	+	+	+	+	+	+	+	+	+	+	+	+	+	+	+	+	+	+	+	+	+	+	+	+	+	+	+	+	+	+	+	+	x	+
STK10	kinase	x	+	+	+	+	+	+	+	+	+	+	+	+	x	+	+	+	+	+	+	+	+	+	+	+	+			+	x	+	+	+	+	x	+	+	+	+	+		+	+		+	+	+	+
TBCB	regulation	x	x	+	+	+	+	+	+	+	x	+	+	+	x	+	+	+	+	+	+	+	+	+	+	+	+	+	+	+	x	+	+	+	+	x		+	+	+	+	+		+		+	+	+	+
TRIP6	other	x	+	+	+	+	+	+	+	+	+	+	+	+	+	+	+	+	+	+	+	+	+	+	+	+	+	+	+	+	+	+	+	+	+	+	+	+	+	+	+			+		+	+		+
TRNT1	enzyme	x	x	+	+	+	+	+	+	+	+	+	+	+	+	+	+	+	+	+	+	+	+	+	+	+	+	+	+	+	+	+	+	+	+	+	+	+	+	+	+	+	+	+		+	+	+	+
VPS13C	other	+	+	+	+	+	+	+	+	+	+	+	+	+	+	+	+	+	+	+	+	+	+	+	+	+	+	+			+	+	+	+	+	+	+	+	+	+	+	+	+	+		+	+	x	+
WDFY3	other	+	+	+	+	+	+	+	+	+	+	+	+	+	+	+	+	+	+	+	+	+	+	+	+	+	+			+	+	+	+	+		+	+	+	+	+	+	+	+	+		+	+	x	+
AP2A1	regulation	+	+	+	+	+	+	+	+	+	+	+	+	+	+	+	+	+	+	+	+	+	+	+	+	+	+			+	+	+	+	+	+	+	+	+	+	+	+	+		+		+	+	x	+
AP2B1	other	+	+	+	+	+	+	+	+		+	+	+	+	+	+	+	+	+	+	+	+	+	+	+	+	+	+		+	x	+	+	+	+	+	+	+	+	+	+	+	+	+		+	+	x	+
DDX3Y	enzyme	+	+	+	+	+	+	+	+	+	+	+	+	+	+	+	+	+	+	+	+	+	+	+	+	+	+			+	+	+	+	+	+	+	+	+	+	+		+	+	+		+	+	x	+
EIF5B	coiled-coil	+	+	+		+	+	+	+	+	+	+	+	+	+	+	+	+	+	+	+	+	+	+	+	+	+	+	+	+	+	+	+	+	+	+	+	+	+	+	+	+	+	+		+	+	x	+
ENSP00000344077	other	+	+	+	+	+	+	+	+	+	+	+	+	+	+	+	+	+	+	+	+	+	+	+	+	+	+	+	+	+	+	+	+	+	+	+	+	+		+	+	+		+	+	+	+	x	+
GALNT7	enzyme	x	x	+	+	+	+	+	+	+	+	+	+	+	+	+	+	+	+	+	+	+	+	+	+	+	+		+	+	+	+	+	+	+	+		+	+	+	+		+	+		+	+		+
GAPDHS	other	+	+	+		+	+	+	+	+	+	+	+	+	+	+	+	+	+	+	+	+	+	+	+	+	+	+	+	+	+	+	+	+	+	+	+	+	+	+	+	+	+	+		+	+	x	+
H6PD	regulation	x	+	+	+	+	+	+	+	+	+	+	+	+	+	+	+	+	+	+	+	+	+	+	+	+	+	+	+	+	+	+	+	+	+	+		+	+	+		+		+		+	+	x	+
HIST1H2BJ	other	+	+	+	+	+	+	+	+	+	+	+	+	+	+	+	+	+	+	+	+	+	+	+	+	+	+			+	+	+	+	+	+	+	+	+	+	+	+	+	+	+	+	+	+	x	+
HIST1H4G	other	+	+	+	+	+	+	+	+	+	+	+	+	+	+	+	+	+	+	+	+	+	+	+	+	+	+			+	+	+	+	+	+	+	+	+	+	+	+	+	+	+	+	+	+	x	+
KIAA0368	other	x	x	+	+	+	+	+	+	+	+	+	+	+	+	+	+	+	+	+	+	+	+	+	+	+	+	+	+	+	+	+	+	+	+	+	+	+		+	+	+	+	+	+	+	+		+
KPNB1	other	x	+	+	+	+	+	+	+	+	+	+	+	+	+	+	+	+	+	+	+	+	+	+	+	+	+	+		+	+	+	+	+	+	+	+	+	+	+	+	+	+	+	+	+	+		+
MAP2K5	other	x	+	+	+	+	+	+	+	+	+	+	+	+	+	+	+	+	+	+	+	+	+	+	+	+	+			+	+	+	+	+	+	+		+	+	+	+		+	+		+	+	x	+
MAPKAPK5	coiled-coil	x	+	+	+	+	+	+	+	+	+	+	+	+	+	+	+	+	+	+	+	+	+	+	+	+	+	+		+	+	+	+	+	+	+	+	+	+	+	+	+	+			+	+		+
MCM6	enzyme	x	+	+	+	+	+	+	+	+	+	+	+	+	+	+	+	+	+	+	+	+	+	+	+	+	+	+	+	+	+	+	+	+	+	+	+	+	+	+	+	+		+		+	+	+	+
NAA11	other	x	+	+	+	+	+	+	+	+	+	+	+	+	+	+	+	+	+	+	+	+	+	+	+	+	+			+	+	+	+	+	+	+	+	+	+	+	+	+	+	+		+	+	+	+
PRKX	kinase	x	+	+	+	+	+	+	+	+	+	+	+	+	+	+	+	+	+	+	+	+	+	+	+	+	+			+	+	+	+	+	+	x	+	+	+	+	+	+	+	+		+	+	+	+
PRPF8	other	+	+	+	+	+	+	+	+		+	+	+	+	+	+	+	+	+	+	+	+	+	+	+	+	+	+		+	+	+	+	+	+	+	+	+	+	+	+	+	+	+	+	+	+	x	+
PSMC5	regulation	x	+	+	+	+	+	+	+	+	+	+	+	+	+	+	+	+	+	+	+		+	+	+	+	+	+	+	+	+	+	+	+	+	+	+	+	+	+	+	+	+	+	+	+	+	+	+
PSMD3	regulation	x	+	+	+	+	+	+	+	+	+	+	+	+	+	+	+	+	+	+	+	+	+	+	+	+	+	+		+	+	+	+	+	+	x	+	+	+	+	+	+	+	+		+	+		+
RPL5	other	+	+	+	+	+	+	+	+	+	+	+	+	+	+	+	+	+	+	+	+	+	+	+	+	+	+	+	+	+	+	+	+	+	+	+	+	+	+	+	+	+	+	+	+	+	+	x
RPL7A	other	+	+	+	+	+	+	+	+	+	+	+	+	+	+	+	+	+	+	+	+	+	+	+	+	+	+	+	+	+	+	+	+	+	+	+	+	+	+	+	+	+		+	+	+	+	x	+
RPL8	other	+	+	+	+	+	+	+		+	+	+		+	+	+	+	+	+	+	+	+	+	+	+	+	+	+	+	+	+	+	+	+	+	+	+	+	+	+	+	+	+	+	+	+	+	x	+
RPS5	other	+	+	+	+	+	+	+	+	+	+	+	+	+	+	+	+	+	+	+		+	+	+	+	+	+	+	+	+	+	+	+	+	+	+	+	+	+	+	+	+		+	+	+	+	x	+
RPSA	other	+	+	+	+	+	+	+	+	+	+	+		+	+	+	+	+	+	+	+	+	+	+	+	+	+	+	+	+	+	+	+	+	+	+	+	+	+	+	+	+		+	+	+	+	x	+
SAR1B	other	+	+	+	+	+	+	+		+	+	+	+	+	+	+	+	+	+	+	+	+	+	+	+	+	+	+	+	+	+	+	+	+	+	x	+	+	+	+	+	+		+		+	+	x	+
SRPK3	kinase	+	+	+	+	+	+	+	+	+	+	+	+	+	+	+	+	+	+	+	+	+	+	+	+	+	+			+	x	+	+	+	+	+	+	+	+	+	+	+		+		+	+	+	+
TKTL2	enzyme	+	+	+	+	+	+	+	+	+	+	+		+	+	+	+	+	+	+	+	+	+	+	+	+	+	+		+	+	+	+	+	+	+	+	+	+	+	+	+		+		+	+	x	+
UCKL1	other	+	+	+	+	+	+	+	+		+	+	+	+	+	+	+	+	+	+	+	+	+	+	+	+	+		+	+	x	+	+	+	+	+	+	+	+	+	+		+	+		+	+	+	+
WIPI1	other	+	+	+	+	+	+	+	+	+	+	+	+	+	+	+	+	+	+	+	+	+	+	+	+	+	+			+	+	+	+	+	+	+	+	+	+	+	+	+		+		+	+	x	+
ZSWIM2	kinase	+	+	+	+	+	+	+	+	+	+	+	+	+	+	+	+	+	+	+	+	+	+	+	+	+	+			+	x	+	+	x	+	+	+	+	+	+	+			+		+	+	+	+
BRD1	other	+	+	+	+	+	+	+	+	+	+	+	+	+	+	+	+	+	+	+	+	+	+	+	+	+	+	+		+	x	+	+	+	+	+		+		+	+	+	+	+		+		+
CLTC	regulation	+	+	+	+	+	+	+	+		+	+	+	+	+	+	+	+	+	+	+	+	+	+	+	+	+			+	+	+	+	+	+	x		+	+	+	+	+	+	+		+	+	x	+
COPG	other	+	+	+	+	+	+	+	+		+	+	+	+	+	+	+	+	+	+	+	+	+	+	+	+	+	+	+	+	+	+	+	+	+	x	+	+	+	+	+	+		+		+	+		+
DNAH3	motor	x	x	+	+	+	+	+	+	+	x	+	+	+	x	+	+	+	+	+	+	+	+	+	+	+	+	+		+	x	+	+	x	+	x		+	+	+	+	+	+	+		+	+	x	+
EIF3A	coiled-coil	x	+	+	+	+	+	+	+	+	+	+	+	+	+	+	+	+	+	+	+	+	+	+	+	+	+			+	+	+	+	+		+		+	+	+	+	+	+	+		+	+		+
ENSP00000230236	other	x	+	+	+	+	+	+	+	+	+	+	+	+	+	+	+	+	+	+	+	+	+	+	+	+	+		+	+	+	+	+	+	+	+	+	+	+	+	+	+		+		+	+
FTSJ3	other	+	+	+	+	+	+	+	+	+	+	+	+	+	+	+	+	+	+	+	+	+	+	+	+	+	+	+	+	+	x	+	+	+	+	+	+	+	+	+	+	+	+	+	+	+	+	+	+
GOT2	enzyme	+	+	+	+	+	+	+	+	+	+	+	+	+	+	+	+	+	+	+	+	+	+	+	+	+	+			+	+	+	+	+	+	+		+	+	+	+	+		+		+	+	x	+
GPI	enzyme	+	+	+	+	+	+	+	+	+	+	+	+	+	+	+	+	+	+	+	+	+	+	+	+	+	+	+			+	+	+	+	+	+	+	+	+	+	+	+	+	+		+	+	x	+
GPKOW	other	+	+	+	+	+	+	+	+	+	+	+	+	+	+	+	+	+	+	+	+	+	+	+	+	+	+			+	x	+	+	+	+	+	+	+	+	+	+	+	+	+		+	+		+
GSK3A	kinase	x	+	+	+	+	+	+	+	+	+	+	+	+	x	+	+	+	+	+	+	+	+	+	+	+	+	+		+	+	+	+	+	+	+	+	+	+	+	+	+	+	+	+	+	+	+	+
IFT122	other	x	+	+	+	+	+	+	+	+	+	+	+	+	+	+	+	+	+	+	+	+	+	+	+	+	+	+	+	+		+	+	+	+	+		+	+	+	+	+		+		+	+	+	+
MAPRE3	other	x	x	+	+	+	+	+	+	+	x	+	+	+	+	+	+	+	+	+	+	+	+	+	+	+	+	+		+	+	+	+	x	+	x		+	+	+	+	+	+	+		+	+	+	+
MOBKL2B	other	+	+	+	+	+	+	+	+	+	+	+	+	+	x	+	+	+	+	+	+	+	+	+	+	+	+			+	x	+	+	x	+	+	+	+		+	+		+	+		+	+	+	+
NME1	enzyme	x	+	+	+	+	+	+	+		+	+	+	+	+	+	+	+	+	+	+	+	+	+	+	+	+	+	+	+	+	+	+	+	+	+		+	+	+	+	+	+	+		+	+	+
PHB	other	+	+	+	+	+	+	+	+	+	+	+	+	+	+	+	+	+	+	+	+	+	+	+	+	+	+			+	+	+	+	+	+	+		+	+	+	+	+	+	+		+	+
PPP2R2C	other	+	+	+	+	+	+	+	+	+	+	+	+	+	+	+	+	+	+	+	+	+	+	+	+	+	+	+	+	+	+	+	+	+	+	x	+		+	+	+			+		+	+	+	+
RPL18	other	+		+	+	+	+	+	+	+	+	+	+	+	+	+	+	+	+	+	+	+	+	+	+	+	+	+	+	+	+	+	+	+	+	+	+	+	+	+	+	+		+		+	+	x	+
RPS20	other	+	+	+	+	+	+	+	+	+	+	+	+	+	+	+	+	+	+	+	+		+	+	+	+	+			+	+	+	+	+	+	+	+	+	+	+	+	+	+	+	+	+	+	x	+
RPS7	other	+	+	+	+	+	+	+	+	+	+	+	+	+	+	+	+	+	+	+	+	+	+	+	+	+	+			+	+	+	+	+	+	+	+	+	+	+	+	+		+			+	x	+
SUCLG2	enzyme	+	+	+	+	+	+	+	+	+	+	+	+	+	x	+	+	+	+	+	+	+	+	+	+	+	+			+	+	+	+	+	+	+		+	+	+	+	+		+		+	+		+
TTC35	coiled-coil	+	+	+	+	+	+	+	+	+	+	+	+	+	+	+	+	+	+	+	+	+	+	+	+	+	+			+	x	+	+	+	+	+		+	+	+	+	+	+	+		+	+
ZFP36	enzyme	+	+	+	+	+	+	+	+	+	x	+	+	+	+	+	+	+	+	+	+	+	+	+	+	+	+	+	+	+	+	+	+	+	+	+	+	+	+	+	+			+		+	+	+
ATP2B1	enzyme	+	+	+	+	+	+	+	+	+	+	+	+	+	+	+	+	+	+	+	+	+	+	+	+	+	+			+	+	+	+	+	+	+	+	+	+	+	+			+		+	+	x	+
CERK	regulation	x	+	+	+	+	+	+	+	+	+	+	+	+	+	+	+	+	+	+	+	+	+	+	+	+	+			+	+	+	+	+	+	+	+	+	+	+	+			+		+	+
CHAF1B	other	x	x	+	+	+	+	+	+	+	+	+	+	+	+	+	+	+	+	+	+	+	+	+	+	+	+	+		+	+	+	+	+	+	+		+	+	+	+		+	+		+	+	+	+
CTR9	coiled-coil	+	+	+	+	+	+	+	+	+	+	+	+	+	+	+	+	+	+	+	+	+	+	+	+	+	+	+	+	+	x	+	+	+	+	+	+	+	+	+	+			+		+	+		+
DDX6	enzyme	+	+	+	+	+	+	+	+	+	+	+	+	+	+	+	+	+	+	+	+	+	+	+	+	+	+	+		+	+	+	+	+	+	+		+	+	+	+	+	+	+	+	+	+	x
DNAI1	other	x	x	+	+	+	+	+	+	+	+	+	+	+	+	+	+	+	+	+	+	+	+	+	+	+	+			+	+	+	+	+	+	x		+	+	+	+	+	+	+		+	+	+	+
DPYS	other	x	+	+	+	+	+	+	+	+	+	+	+	+	+	+	+	+	+	+	+	+	+	+	+	+	+			+	+	+	+	+	+	+	+	+	+	+	+	+		+		+	+		+
DYNLL2	motor	x	x	+	+	+	+	+	+	+	+	+	+	+	+	+	+	+	+	+	+	+	+	+	+	+	+			+	+	+	+	+	+	+	+	+	+	+	+	+	+	+		+	+	x	+
EBNA1BP2	other	+	+	+	+	+	+	+	+	+	+	+	+	+	+	+	+	+	+	+	+	+	+	+	+	+	+			+	x	+	+	+	+	+	+	+	+	+	+		+	+		+	+
ICK	kinase	x	+	+	+	+	+	+	+	+	+	+	+	+	+	+	+	+	+	+	+	+	+	+	+	+	+			+	x	+	+	x	+	x	+	+	+	+	+			+		+	+	+	+
PCID2	other	+	+	+	+	+	+	+	+	+	+	+	+	+	+	+	+	+	+	+		+	+	+	+	+	+		+	+	x	+	+	+	+	+	+	+	+	+	+	+	+	+		+	+		+
PGK2	enzyme	+	+	+	+	+	+	+		+	+	+	+	+	+	+	+	+	+	+	+	+	+	+	+	+	+	+		+	+	+	+	+	+	+	+	+	+	+	+	+		+		+	+	x	+
PRPF3	other	+	+	+	+	+	+	+	+	+	+	+	+	+	+	+	+	+	+	+	+	+	+	+	+	+	+			+	x	+	+	+	+	+		+	+	+	+	+	+	+		+	+		+
RABGGTA	enzyme	+		+	+	+	+	+	+	+	+	+	+	+	+	+	+	+	+	+	+	+	+	+	+	+	+	+	+	+	x	+	+	+	+	+	+	+	+	+	+	+	+	+		+	+	+	+
RPS23	other	+	+	+	+	+	+	+	+	+	+	+	+	+	+	+	+	+	+	+	+	+	+	+	+	+	+	+	+	+	+	+	+	+	+	+	+	+	+		+	+		+	+	+	+	x	+
RPS24	other	+	+	+	+	+	+	+	+		+	+		+	+	+	+	+	+	+	+	+	+	+	+	+	+	+		+	+	+	+	+	+	+	+	+	+	+	+	+	+	+	+	+	+	x	+
RPS9	other	+		+	+	+	+	+	+	+	+	+	+	+	+	+	+	+	+	+	+	+	+	+	+	+	+	+	+	+	+	+	+	+	+	+	+	+	+	+	+	+	+	+	+	+	+	x	+
SCYL1	kinase	x	+	+	+	+	+	+	+		+	+		+	+	+	+	+	+	+	+	+	+	+	+	+	+	+	+	+	+	+	+	+	+	+	+	+	+	+		+	+	+		+	+		+
SKP1	regulation	x	+	+	+	+	+	+	+	+	+	+	+		x	+	+	+	+	+	+	+	+	+	+	+	+			+	+	+	+	+	+	+	+	+	+	+	+	+	+	+		+	+
SLC36A1	other	+	+	+	+	+	+	+	+	+	+	+	+	+	+	+	+	+	+	+	+	+	+	+	+	+	+			+	x	+	+	+	+	+		+	+	+	+		+	+		+	+
STX10	enzyme	x	+	+	+	+	+	+	+	+	+	+	+	+	+	+	+	+	+	+	+	+	+	+	+	+	+			+	+	+	+	+	+	+	+	+	+	+	+	+				+	+		+
UNC13D	other	+	+	+	+	+	+	+	+	+	+	+	+	+	+	+	+	+	+	+	+	+	+	+	+	+	+			+	x	+	+	+	+	+	+	+	+	+	+			+		+	+		+
VAMP3	other	x	+	+	+	+	+	+	+	+	+	+	+	+	+	+	+	+	+	+	+	+	+	+	+	+	+			+	+	+	+	+	+	+	+	+	+	+	+	+	+	+		+	+		+
CCDC94	other	+	+	+	+	+	+	+	+	+	+	+	+	+	+	+	+	+	+	+	+	+	+	+	+	+	+	+		+	x	+	+	+	+	+	+	+	+	+	+	+	+			+	+		+
COPS5	regulation	x	+	+	+	+	+	+	+	+	+	+	+	+	+	+	+	+	+	+	+	+	+	+	+	+	+			+	+	+	+	+	+	+	+	+	+	+	+			+		+	+		+
CTBP1	other	x	+	+	+	+	+	+	+	+	+	+	+	+	+	+	+	+	+	+	+	+	+	+	+	+	+			+	+	+	+	+	+	+	+	+	+	+	+			+		+	+		+
DNAJB1	other	x	+	+	+	+	+	+		+	+	+	+	+	+	+	+	+	+	+	+	+	+	+	+	+	+			+	+	+	+	+	+		+	+	+	+	+	+		+		+	+	x	+
ENSP00000365025	other	+		+	+	+	+	+	+	+	+	+	+	+	+	+	+	+	+	+	+	+	+	+	+	+	+	+	+	+	x	+	+	+	+	+	+	+	+	+	+	+	+	+		+	+	+	+
ENSP00000367166	other	+	+	+	+	+	+	+	+	+	+	+	+	+	+	+	+	+	+	+	+	+	+	+	+	+	+	+	+	+	+	+	+	+	+	+	+	+	+	+	+	+		+	+	+	+	x	+
ERCC4	other	+	+	+	+	+	+	+	+	+	+	+	+	+	+	+	+	+	+	+	+	+	+	+	+	+	+	+		+	x	+	+	+	+	+	+	+	+	+		+	+	+		+	+	+	+
ESYT2	other	+	+	+	+	+	+	+	+	+	+	+	+	+	+	+	+	+	+	+	+	+	+	+	+	+	+	+	+	+	x	+	+	+	+		+	+	+	+				+		+	+		+
FBL	other	+		+	+	+	+	+		+	+	+		+	+	+	+	+	+	+	+	+	+	+	+	+	+	+	+	+	+	+	+	+	+	+	+	+		+	+	+	+	+	+	+	+	x	+
HEATR1	other	+	+	+	+	+	+	+	+	+	+	+	+	+	+		+	+	+	+	+	+	+	+	+	+	+	+	+	+	x	+	+	+	+	+	+	+		+	+			+		+	+	+	+
MDN1	other	+	+	+	+	+	+	+	+	+	+	+	+	+	+	+	+	+	+	+	+	+	+	+	+	+	+	+	+	+	x	+	+	+	+	+	+	+	+	+	+	+	+	+		+	+	+	+
PDE8B	enzyme	x	+	+	+	+	+	+	+	+	+	+	+	+	+	+	+	+	+	+	+	+	+	+	+	+	+	+				+	+	+	+	+		+	+	+	+	+	+	+		+	+	+	+
PKMYT1	kinase	x	+	+	+	+	+	+	+	+	+	+	+	+	+	+	+	+	+	+	+	+	+	+	+	+	+	+		+	x	+	+	+	+	+	+	+	+	+	+			+		+	+	+
PPP2R1B	phosphatase	+	+	+	+	+	+	+	+		x	+	+	+	+	+	+	+	+	+	+	+	+	+	+	+	+	+		+	+	+	+	x	+	x	+	+	+	+	+	+		+		+	+	+	+
PPP2R5B	other	+	+	+	+	+	+	+	+	+	+	+	+	+	+	+	+	+	+	+	+	+	+	+	+	+	+	+		+	x	+	+	x	+	+		+	+	+	+		+			+		+	+
RPS14	other	+	+	+	+	+	+	+	+	+	+	+	+	+	+	+	+	+	+	+	+	+	+	+	+	+	+	+			+	+	+	+	+	+	+	+	+	+	+	+		+	+	+	+	x	+
SIRT1	other	x	+	+	+	+	+	+	+	+	+	+	+	+	+	+	+	+	+	+	+	+	+	+	+	+	+	+		+	+	+	+	+	+	+	+	+	+	+	+			+		+	+	+	+
SUPT16H	other	+		+	+	+	+	+	+	+	+	+	+	+	+	+	+	+	+	+	+	+	+	+	+	+	+	+	+	+	x	+	+	+	+	+	+	+	+	+	+	+	+	+			+	+	+
TBCC	other	x	x	+	+	+	+	+	+	+	+	+		+	+	+	+	+	+	+	+	+	+	+	+	+	+			+	+	+	+	+	+	+		+		+	+	+	+	+		+	+	+	+
TOP1MT	enzyme	+	+	+	+	+	+	+	+	+	x	+	+	+	+	+	+	+	+	+	+	+	+	+	+	+	+			+	+	+	+	+	+	+		+	+	+	+	+	+	+		+	+
TTL	other	x	+	+	+	+	+	+	+	+	+	+	+	+	+	+	+	+	+	+	+	+	+	+	+	+	+			+	+	+	+	+	+	+		+	+	+	+	+		+		+	+	+	+
UBB	regulation	+	+	+	+	+	+	+	+	+	+	+	+	+	+	+	+	+	+	+	+	+	+	+	+	+	+	+	+	+	+	+	+	+	+	+	+		+	+	+	+	+	+		+	+	x	+
YTHDC2	enzyme	x	+	+	+	+	+	+	+	+	+	+	+	+	+	+	+	+	+	+	+	+	+	+	+	+	+			+	+	+	+	+	+	+	+	+	+	+			+	+		+		+
DLST	enzyme	+	+	+	+	+	+	+	+	+	+	+	+	+	+	+	+	+	+	+	+	+	+	+	+	+	+			+	+	+	+	+	+	x		+	+	+	+	+		+		+	+
EIF5A2	other	+	+	+	+	+		+	+		+	+	+	+	+	+	+	+	+	+	+	+	+	+	+	+	+			+	+	+	+	+	+	+	+	+	+	+	+	+	+	+	+	+	+	x	+
LYPLA1	other	+	+	+	+	+	+	+	+	+	+	+	+	+	+	+	+	+	+	+	+	+	+	+	+	+	+			+	+	+	+	+	+	x		+	+	+	+		+	+		+	+
MBTPS1	enzyme	x	+	+	+	+	+	+	+	+	+	+	+	+	+	+	+	+	+	+	+	+	+	+	+	+	+			+	+	+	+	+	+	+			+	+	+			+		+	+
MCM3	enzyme	x	x	+	+	+	+	+			+	+	+	+	+	+	+	+	+	+	+	+	+	+	+	+	+	+	+	+	+	+	+	+	+	+	+	+	+	+	+	+	+	+		+	+	+	+
PLCG1	other	x	+	+	+	+	+	+	+	+	+	+	+	+	+	+	+	+	+	+	+	+	+	+	+	+				+	+	+	+	+	+	+		+	+	+	+	+	+	+		+	+		+
PLK2	other	x	x	+	x	+	+	+	+	+	x	+	+	+	x	+	+	+	+	+	+	+	+	+	+	+	+	+	+	+	x	+	+	x	+	x	+	+		+	+			+			+	+	+
PTPN12	phosphatase	x	+	+	+	+	+	+	+	+	+	+	+	+	+	+	+	+	+	+	+	+	+	+	+	+	+			+	+	+	+	+	+	+	+	+		+	+			+			+	+
RAB10	other	x	+	+	+	+	+	+	+	+	+	+	+	+	+	+	+	+	+	+	+	+	+	+	+	+	+			+	+	+	+	+	+	+	+	+	+	+	+					+	+		+
RPS10L	other	+	+	+	+	+	+	+		+	+	+	+	+	+	+	+	+	+	+	+	+	+	+	+	+	+			+	+	+	+	+	+	+	+	+	+	+	+	+	+	+	+	+	+	x	+
SLC25A3	other	+	+	+	+	+	+	+	+	+	+	+	+	+	+	+	+	+	+	+	+	+	+	+	+	+	+			+	+	+	+	+	+	x		+	+	+	+	+		+		+	+
SNW1	other	+	+	+	+	+	+	+	+	+	+	+	+	+	+	+	+	+	+	+	+	+	+	+	+	+	+			+	x	+	+	+	+	+	+	+	+	+	+	+	+			+	+		+
UBE2J2	enzyme	+	+	+	+	+	+	+	+	+	+	+	+	+	+	+	+	+	+	+	+	+	+	+	+	+	+				+	+	+	+	+	x	+	+	+	+	+			+		+	+
CDC16	regulation	x	x	+	+	+	+	+	+	+	+	+	+	+	+	+	+	+	+	+	+	+	+	+	+	+	+	+		+	+	+	+	+		+		+	+	+	+			+		+	+		+
DDX11L8	enzyme	x	+	+		+	+	+	+	+	+	+	+	+	+	+	+	+	+	+	+	+	+	+	+	+	+	+	+	+	+	+	+	+	+			+		+	+	+	+	+		+	+		+
NFU1	other	x	x	+	+	+	+	+	+	+	+	+	+	+	+	+	+	+	+	+	+	+	+	+	+	+	+			+	+	+	+	+	+	+		+	+	+	+	+		+		+	+		+
PDCD2	other	+	+	+	+	+	+	+	+	+	+	+	+	+	x	+	+	+	+	+	+	+	+	+	+	+	+			+	+	+	+	+	+	+	+	+		+	+	+	+	+		+	+		+
PPIL4	enzyme	+	+	+	+	+	+	+	+	+	+	+	+	+	+	+	+	+	+	+		+	+	+	+	+	+			+	x	+	+	+	+	+	+	+	+	+	+	+	+	+		+	+		+
PRDX1	enzyme	+	+	+	+	+	+	+	+	+	+	+	+	+	+	+	+	+	+	+	+	+	+	+	+	+	+	+			+			+	+	+	+	+		+	+	+	+	+			+	x	+
PRKAR2A	regulation	x	x	+	+	+	+	+	+	+	+	+	+	+	+	+	+	+	+	+	+	+	+	+	+	+	+	+		+	+	+	+	+	+	x		+	+	+	+	+		+		+	+	+	+
PTGES3	enzyme	+	+	+	+	+	+	+	+	+	+	+	+	+	+	+	+	+	+		+	+	+	+	+	+	+			+	+	+	+	+	+	+		+	+	+	+	+	+	+		+	+	x	+
RAC2	regulation	+	+	+	+	+	+	+	+	+	x	+	+	+	+	+	+	+	+	+	+	+	+	+	+	+	+	+		+	+	+	+	+	+	+	+		+	+	+					+	+	+	+
RHPN2	other	x	+	+	+	+	+	+	+	+	+	+	+	+	+	+	+	+	+	+	+	+	+	+	+	+	+			+	x	+	+	+	+	+	+			+	+			+		+	+
RPL27	other	+	+	+	+	+	+	+		+	+	+	+	+	+	+	+	+	+	+		+	+	+	+	+	+		+	+	+	+	+	+	+	+	+	+	+	+	+	+	+	+	+	+	+	x
RPL35A	other	+	+	+	+	+	+	+	+	+	+	+		+	+	+	+	+	+	+	+	+	+	+	+	+	+	+		+	+	+	+	+	+	+	+	+	+	+	+	+	+	+		+	+	x	+
ANAPC10	regulation	x	+	+	+	+	+	+	+	+	+	+	+	+	+	+	+	+	+	+	+	+	+	+	+	+	+	+	+	+	+	+	+	+	+	+	+	+	+	+	+	+	+	+		+	+		+
ARMC4	regulation	x	x	+	+	+	+	+	+	+	+	+	+	+	+	+	+	+	+	+	+	+	+	+		+	+				+	+	+	+	+			+	+	+		+	+	+		+	+	+	+
ARMC7	other	+	+	+	+	+	+	+	+	+	+	+	+	+	+	+	+	+	+	+	+	+	+	+	+	+	+			+	x	+	+	+	+	+	+	+	+	+				+		+	+		+
CAB39	kinase	+	+	+	+	+	+	+	+	+	+	+	+	+	+	+	+	+	+	+	+	+	+	+	+	+	+			+	x	+	+	+	+	+		+	+	+	+		+	+			+	+	+
COPS2	other	x	+	+	+	+	+	+	+	+	+	+	+	+	+	+	+	+	+	+	+	+	+	+	+	+	+			+	+	+	+	+	+	+	+	+		+	+			+		+	+		+
COPS3	other	x	+	+	+	+	+	+	+	+	+	+	+	+	+	+	+	+	+	+	+	+	+	+	+	+	+			+	+	+	+	+	+	+	+	+		+	+					+	+
ENSP00000211372	other	+		+	+	+	+	+	+	+	+	+	+	+	+	+	+	+	+	+	+	+	+	+	+	+	+	+	+	+	+	+	+	+	+	+	+	+	+	+	+	+	+	+		+	+	x	+
ENSP00000363647	motor	x	+	+	+	+	+	+	+	+	+	+	+	+	x	+	+	+	+	+	+	+	+	+	+	+	+	+	+	+	x	+	+	x	+	+	+	+	+	+	+		+	+		+	+	+
EXOC5	other	+	+	+	+	+	+	+	+	+	+	+	+	+	+	+	+	+	+	+	+	+	+	+	+	+	+			+	x	+	+	+	+	+	+			+	+			+			+		+
MCCC1	enzyme	+	+	+	+	+	+	+	+	+	+	+	+	+	+	+	+	+	+	+	+	+	+	+	+	+	+			+	+	+	+	+	+	+	+	+	+	+	+			+		+	+	x
RMND1	other	+	+	+	+	+	+	+	+	+	+	+	+	+	+	+	+	+	+	+	+	+		+	+	+	+	+	+	+	x	+	+	+	+	+		+	+	+		+	+	+		+
SUMO4	other	+	+	+	+	+	+	+	+	+	+	+	+	+	+	+	+	+	+		+		+	+	+	+	+	+		+	x	+	+	+	+	+	+	+	+	+	+	+	+	+		+		+	+
TBCD	other	x	+	+		+	+	+	+		+	+	+	+	+	+	+	+	+	+		+	+	+	+	+	+			+	+	+	+	+	+	+		+	+	+	+	+	+	+		+	+	+	+
TFIP11	regulation	+	+	+	+	+	+	+	+	+	+	+	+	+	+	+	+	+	+	+	+	+	+	+	+	+	+			+	x	+	+	+	+	+			+	+	+			+		+	+
TGS1	other	+	+	+	+	+	+	+	+		+	+	+	+	+	+	+		+	+	+	+	+	+	+	+	+			+	x	+	+	+	+	+	+	+	+	+	+	+	+			+		+	+
TOPBP1	other	x	+	+	+	+	+	+	+	+	+	+	+	+	+	+	+	+	+	+	+	+	+	+	+	+	+	+		+	x	+	+	+	+	+	+	+		+				+		+	+		+
VAC14	other	x	+	+	+	+	+	+	+	+	+	+	+	+	+	+	+	+	+	+	+	+	+	+	+	+	+			+	+	+	+	+	+	+		+	+	+	+	+		+		+	+
CDC23	regulation	+	+	+	+	+	+	+	+		+	+	+	+	+	+	+	+	+	+		+	+	+	+	+	+	+		+	x	+	+	+	+	+		+	+	+	+		+	+		+	+		+
CDC45	other	x	+	+	+	+	+	+		+	+	+	+	+	+	+	+	+	+	+	+	+	+	+	+	+	+			+	+	+	+	+	+	+	+	+	+	+	+			+		+	+		+
CDK10	kinase	x	+	+	+	+	+	+	+	+	+	+	+	+	+	+	+	+	+	+	+	+	+	+	+	+	+	+		+	+	+	+	+	+	+		+	+		+	+			+	+	+		+
EIF3D	other	+	+	+	+	+	+	+		+	+	+	+	+	+	+	+	+	+	+	+	+	+	+	+	+	+			+	+	+	+	+	+	x		+	+	+	+	+	+	+		+	+		+
NEK4	kinase	x	x	+	+	+	+	+	+	+	+	+	+	+	x	+	+	+	+	+	+	+	+	+	+	+					x	+	+	+	+	x	+		+	+	+	+	+	+		+	+	x	+
ORC4L	other	x	+	+	+	+	+	+	+	+	+	+	+	+	+	+	+	+	+	+	+	+	+	+	+	+	+	+	+	+	+	+	+	+	+	+				+	+	+		+		+			+
RAB2A	other	+	+	+	+	+	+	+	+	+	+	+	+	+	+	+	+	+	+	+	+	+	+	+	+	+	+			+		+	+	+		+	+	+	+	+	+	+	+	+		+	+	x	+
RMND5A	other	x	+	+	+	+	+	+	+	+	+	+	+	+	+	+	+	+	+	+	+	+	+	+	+	+	+	+		+	+	+	+	+	+	+				+	+	+				+	+
SLMAP	other	x	+	+	+	+	+	+	+	+	+	+	+	+	+	+	+	+	+	+	+	+	+	+	+	+	+			+	x	+	+	+	+						+	+	+	+				+
SUGT1	other	x	+	+	+	+	+	+	+	+	+	+	+	+	+	+	+	+	+	+	+	+		+	+	+	+	+	+	+	+	+	+	+	+	+	+	+	+	+	+	+		+		+		+	+
SUV39H2	enzyme	+	+	+	+	+	+	+	+	+	+	+	+	+	+	+	+	+	+	+	+	+	+	+	+	+	+			+	x	+	+	+	+	+			+	+	+	+		+		+	+	+	+
UBXN6	other	x	+	+	+	+	+	+	+		+	+	+	+	+	+	+	+	+	+	+	+	+	+	+	+	+			+		+	+	+	+	+		+	+	+	+		+	+		+	+
YPEL1	other	x	+	+	+	+	+	+	+	+	+	+	+	+	+	+	+	+	+	+	+	+	+	+	+	+	+			+	+	+	+	+	+	+		+		+		+		+		+	+
CCNYL1	regulation	+	+	+	+	+	+	+		+	+	+	+	+	+	+	+	+	+	+	+	+	+	+	+	+	+			+	x	+	+	+	+	+		+	+	+	+	+	+	+		+	+	+	+
CDC25B	phosphatase	x	+	+	+	+	+	+		+	+	+	+	+	+	+	+	+	+	+	+	+	+	+	+	+	+	+		+	+	+	+	+	+	+	+			+				+			+	+	+
CETN3	other	x	x	+	+	+	+	+	+	+	+	+	+	+	x	+	+	+	+	+	+	+	+	+	+	+				+	x	+	+	x	+			+	+	+	+	x	+	+		+	+	x	+
EXOC7	other	x	x	+	+	+	+	+	+	+	+	+	+	+	+	+	+	+	+	+		+	+	+	+	+	+			+	+	+	+	+	+	+	+	+		+				+			+		+
LSM14B	other	+	+	+	+	+	+	+	+	+	x	+		+	+	+	+	+	+	+	+	+	+	+	+	+	+			+	+	+	+	+	+	+				+	+	+	+	+		+	+
PEBP4	regulation	x	+	+	+	+	+	+	+	+	+	+	+	+	+	+	+	+	+	+	+	+	+	+	+	+	+			+	+	+	+	+	+	+			+			+		+		+	+		+
RRP12	other	+	+	+	+	+	+	+	+	+	+	+	+	+	+	+	+	+		+	+	+	+	+	+	+	+			+	x	+	+	+	+	+	+	+		+	+		+	+		+	+
YIF1B	regulation	x		+	+	+	+	+	+	+	+	+	+	+	+	+	+	+	+	+	+	+	+	+	+	+	+	+	+	+	+	+	+	+	+	+	+		+	+	+			+		+	+
ABCA8	other	+	+	+	+	+	+	+	+	+	+	+	+	+	+	+	+	+	+	+	+	+	+	+	+	+				+		+	+	+	+	+	+	+	+	+	+			+		+	+	x	+
CLASP1	other	x	x	+	+	+	+	+	+	+	x	+		+	x	+	+		+	+		+	+	+	+	+	+			+	x	+	+	x	+	x		+		+	+			+			+	+	+
DCTN5	other	x	x		+	+	+	+	+	+	+	+	+	+	+	+	+	+	+	+	+	+	+		+	+	+				+	+	+	+	+	+	+	+	+	+	+	+	+	+		+	+
EXOSC4	other	+		+	+	+	+	+	+	+	+	+	+	+	+	+	+	+	+	+	+	+		+	+	+	+	+		+	x	+	+	+	+	+	+	+		+	+	+	+	+		+	+		+
GNA11	other	x	x	+	+	x	+	+	+	+	+	+	+	+	+	+	+	+	+	+	+	+	+	+	+	+	+			+	x	+	+	+	+	+	+	+	+	+						+	+		+
HSF4	TF	x	+	+	+	+	+	+	+	+	+	+	+	+	+	+	+	+	+	+	+	+	+	+	+	+	+	+		+	+	+	+	+	+	+	+	+	+	+	+				+	+
MTX2	other	+	+	+	+	+	+	+	+	+	+	+	+	+	+	+	+	+	+	+	+	+	+	+	+	+	+			+	+	+	+	+	+	x				+				+		+
OGT	other	x	x	+	+	+	+	+	+	+	+	+	+	+	+	+	+	+	+	+	+	+	+	+	+	+	+			+		+	+	+	+	+		+	+	+	+		+	+		+	+	x
PITPNM3	other	x	x	+	+	+	+	+	+	+	+	+	+	+	+	+	+	+	+	+	+	+	+	+	+	+	+			+	+	+	+	+	+	+		+		+		+	+			+	+
RANBP9	other	x	+	+	+	+	+	+	+	+	+	+	+	+	+	+	+	+	+	+	+	+	+	+	+	+	+			+	+	+	+	+	+	+	+			+	+	+			+	+	+
SEPT7L	other	x	+	+	+	+	+	+	+	+	+	+	+	+	+	+	+	+	+	+	+	+	+	+	+	+	+	+	+	+	+	+	+	+	+		+				+					+	+
WDR18	other	+	+	+	+	+	+	+		+	+	+	+	+	+	+	+	+		+	+	+	+	+	+	+	+			+	x	+	+	+	+	+	+	+		+			+	+			+		+
AIFM1	other	+	+	+	+	+	+	+	+	+	+	+	+	+	+	+	+	+	+	+	+	+	+	+	+	+	+			+	+	+	+		+	+		+	+	+	+	+				+	+	x	+
ARL2	other	x		+	+	+	+	+	+	+	x	+		+	+	+	+	+	+	+	+	+	+	+	+	+	+			+	+	+	+	+	+	+		+	+	+	+	+	+	+		+	+	+	+
ENSP00000348580	other	+		+	+	+	+	+	+	+	+	+	+	+	+	+	+	+	+	+	+	+	+	+	+	+	+	+		+	+	+	+	+	+	+	+	+	+	+	+	+	+	+	+	+	+	x	+
KRI1	other	+		+	+	+	+	+	+		+	+	+	+	+	+	+	+	+	+	+	+	+	+	+	+	+			+	x	+	+	+	+	+	+	+			+	+	+	+		+		+	+
MAD2L1	other	x	+	+	+	+	+	+	+	+	x	+	+	+	+	+	+	+	+	+	+	+		+		+	+			+	+	+	+	+		+		+	+	+				+		+	+	+
NUTF2	other	+	+	+	+	+		+	+		+	+	+		+	+	+		+	+	+		+	+	+	+	+				+	+	+	+	+	x	+	+	+	+		+	+	+		+	+	+
PSMD4	regulation	x	+	+		+	+	+		+	+	+	+	+	+	+	+	+	+	+	+	+	+	+	+	+	+			+	+	+	+	+	+	+	+	+			+	+	+	+		+	+	+	+
SCYL2	kinase	+	+	+	+	+	+	+	+		+	+	+	+	+	+	+	+	+	+	+	+	+	+	+	+	+			+	+	+	+	+	+	+				+	+			+			+	x	+
TSG101	other	x	+	+	+	+		+	+	+	+	+	+	+	+	+	+	+	+	+	+	+	+	+	+	+	+			+		+	+	+	+	+	+	+	+					+
UTP6	other	x	+	+	+	+	+	+	+	+	+	+	+	+	+	+	+	+	+	+	+	+	+	+		+	+	+	+	+	x	+	+	+	+	x	+	+	+	+	+	+	+	+		+	+	+	+
APPL2	other	x	+	+	+	+	+	+	+		+	+	+	+	+	+	+	+	+	+	+	+	+	+	+	+	+			+	+	+	+	+	+	+	+		+	+	+	+		+		+	+
EXOC3	other	x	+	+	+	+	+	+	+		+	+	+	+	+	+	+	+	+	+	+		+	+	+	+	+	+	+	+	x	+	+	+	+	+		+	+	+				+			+
FASN	other	+	+	+	+	+	+	+	+	+	+	+	+	+	+	+	+	+	+	+	+	+	+	+		+	+			+	+	+	+	+	+	+		+	+	+	+		+	+		+	+	x	+
GIGYF1	coiled-coil	+	+	+	+	+	+	+	+	+	+	+	+	+	x	+	+	+	+	+	+	+	+	+	+	+	+			+	+	+	+	+	+	+		+	+	+	+		+			+	+	+
HSPB6	regulation	x	+	+	+	+	+	+	+	+	+	+	+	+	+	+	+	+	+	+	+			+	+	+	+			+	+	+	+	+	+	+	+	+				+		+		+	+		+
PAK6	kinase	x	+	+	+	+	+	+	+	+	+	+	+	+	+	+	+	+	+	+	+	+	+	+	+	+	+			+	+	+	+	+	+	+	+		+		+			+			+	+	+
POLR3C	other	+	+		+	+	+	+	+	+	+	+	+	+	+	+	+	+	+	+	+	+	+	+	+	+	+			+	x	+	+	+	+	+	+	+		+	+			+			+	+
RBM39	other	x	x	+	+	+	+	+	+	+	+	+		+	+	+	+	+	+	+	+	+	+	+	+	+	+	+		+	+	+	+	+	+	+	+	+		+	+	+	+			+
SEC31A	other	+	+	+	+	+	+	+	+	+	+		+	+	+	+	+	+	+	+	+	+	+	+	+	+	+	+	+	+	+	+	+	+	+	+	+	+	+	+	+	+	+	+		+	+	x	+
SMC5	coiled-coil	+	+	+		+	+	+	+	+	+	+	+	+	+		+	+			+	+	+	+	+	+	+	+	+	+	x	+	+	+	+	+	+	+		+		+	+			+	+		+
ZMAT2	coiled-coil	+	+	+	+	+	+	+	+	+	+	+	+	+	+	+	+	+	+	+	+	+	+	+	+	+	+			+	x	+	+	+	+	+		+	+	+	+	+				+	+
BIRC7	other	x	+	+	+	+	+	+	+	+	+	+	+	+	+	+	+	+	+	+	+	+	+	+	+	+	+	+			+	+	+	+	+	+	+		+	+				+		+	+	+	+
ESPL1	enzyme	x	+	+	+	+	+	+	+		x	+	+	+	+	+	+	+	+	+			+	+	+	+	+	+	+	+	+	+	+	x	+	+	+	+	+		+		+	+		+		+	+
NCAPG	other	x	x	+	+	+	+	+	+	+	+	+	+	+	+	+	+	+	+	+	+	+	+	+	+	+	+	+	+	+	+	+	+	+	+	+	+	+		+				+		+	+
NUP85	kinase	x	+	+	+	+	+	+	+	+	+	+	+	+	x	+	+	+	+	+	+	+	+	+	+	+	+			+	x	+	+	+		+				+				+			+
RPS27A	regulation	x	+	+	+	+	+	+		+	+	+	+	+	+	+				+	+	+	+	+	+	+	+		+	+	+	+	+	+	+	+		+	+	+	+	+	+	+		+	+		+
SNX25	regulation	+	+	+	+	+	+	+	+	+	+	+	+	+	+	+	+	+	+	+	+	+	+	+	+	+	+			+	+	+	+	+	+	+			+									x
VPS24	coiled-coil	x	+	+	+	+	+	+	+		+	+	+		+	+	+	+	+	+	+	+	+	+	+	+	+			+	+	+	+	+	+	+			+		+			+		+	+		+
WDR26	other	+	+	+	+	+	+	+	+	+	+	+	+	+	+	+	+	+	+	+	+	+	+	+	+	+	+			+	x	+	+	+	+	+					+	+				+	+
WDR44	other	+	+	+	+	+	+	+	+		+	+	+	+	+	+	+	+	+	+	+	+	+	+	+	+	+			+	x	+	+	+	+	+		+					+					+	+
DCLRE1A	other	x	x	+	+	x	+	+	+	+	+	+	+	+	+	+	+	+	+	+	+	+	+	+	+	+	+			+	+	+	+	+	+	+	+	+	+		+	+		+		+	+		+
GIG35	other	+		+	+	+	+	+	+		+	+	+	+	+	+	+	+	+	+	+	+	+	+	+	+	+			+	+	+	+	+		+	+		+	+	+	+	+	+		+	+	x
HPD	other	+	+	+	+	+	+	+	+	+	+	+	+	+	+	+	+	+	+	+	+	+	+	+	+	+	+					+	+	+	+	x		+	+	+	+					+	+
KDM4B	other	x	+	+	+	+	+	+	+	+	+	+	+	+	+	+	+	+	+	+	+	+	+	+	+	+	+			+	+	+	+	+	+			+		+	+	+	+			+	+
ORC2L	other	x	+	+	+	+	+	+	+	+	+	+	+	+	+	+	+	+	+	+	+	+	+	+	+	+	+			+	x	+	+	+	+	+		+	+	+		+	+			+			+
PIN1	regulation	x		+	+	+	+	+	+	+	+	+	+	+	+	+	+	+		+	+	+	+	+	+	+	+	+		+	+	+	+	+	+	+	+	+	+	+	+			+		+	+		+
THOC4	other	+	+	+	+	+	+	+	+	+	+	+	+	+	+	+		+	+	+	+	+	+	+	+	+	+			+	+	+	+	+	+	x				+	+	+
ARRDC2	other	+	+	+	+	+	+	+	+	+	+	+	+	+	+	+	+	+	+	+	+	+	+		+	+	+	+	+	+	+	+	+	+	+	x	+		+	+	+			+		+	+
CDC14A	enzyme	x	+	+	+	+	+	+	+	+	x	+	+	+	+	+	+	+	+	+	+	+	+	+		+				+	x	+	+	x	+			+	+	+	+		+	+			+	+	+
DAB2IP	other	+	+	+	+	+	+	+	+	+	+	+	+	+	+	+	+	+	+	+	+	+	+	+	+	+	+			+	+	+	+	+	+	x	+			+							+		+
GTF2F2	enzyme	+	+	+	+	+	+	+			+	+	+	+	+	+	+	+	+	+	+	+	+	+	+	+	+	+	+	+	x	+	+	+	+	+		+		+						+	+
NUP205	other	+	+	+	+	+	+	+	+	+	+	+	+	+	+	+	+	+	+	+	+	+	+	+	+	+	+			+	x	+	+	+	+	+				+							+		+
PAFAH1B1	regulation	x	x	+	+	+	+	+		+	x	+	+	+	x	+	+	+	+	+	+	+	+	+	+	+	+			+		+	+	+	+	x		+	+	+	+					+	+		+
PRC1	coiled-coil	+	+	+	+	+	+	+	+		+	+	+	+	x	+	+	+	+	+	+	+	+	+	+	+	+	+	+	+	+	+	+	+		+		+		+				+					+
C21orf59	other	+	+	+	+	+	+	+		+	+	+	+	+	+	+	+	+	+	+	+	+	+	+	+	+	+			+	+	+	+	+	+	x		+	+	+	+	+		+		+	+	+	+
HIP1R	cytoskeleton	x	x	+	+	+	+	+	+	+	+	+	+	+	+	+	+	+	+	+	+	+	+	+	+	+	+			+	+	+	+	+	+	+	+							+
SLC1A6	other	+	+	+	+	+	+	+	+	+	+	+	+	+	+	+	+	+	+	+	+	+	+	+	+	+	+				x	+	+	+	+					+						+	+
TIMELESS	other	+	+	+	+	+	+	+	+	+	+	+	+	+	+	+	+	+	+	+	+	+	+	+	+	+	+			+	x	+	+	+	+	+		+		+	+		+				+
TTK	kinase	x	+	+	+	+	+	+	+		+	+	+	+	x	+	+	+	+	+	+	+		+	+	+	+	+		+	x	+	+	x	+	x		+	+	+			+		+	+	+	+	+
VIL1	other	x	x	+	+	+	+	+	+	+	+	+	+	+	+	+	+	+	+	+	+	+	+	+	+	+	+					+	+		+	+	+	+	+	+						+	+		+
ARID4B	TF	+	+	+	+	+	+	+	+	+	+	+	+	+	+	+	+	+	+	+	+	+	+		+	+	+			+	x	+	+	+							+
BNIP1	other	+	+	+	+	+	+	+	+	+	+	+		+	+	+	+	+	+	+	+	+	+	+	+	+	+			+		+	+	+	+	+			+	+		+		+		+	+	x	+
KIF18A	motor	+	+	+	+	+		+	+	+	+	+	+	+	x		+	+	+	+	+	+	+	+	+	+				+	x	+	+	+		+			+	+	+	+	+	+		+	+	+	+
LAS1L	other	+	+	+		+		+	+	+	+	+	+	+	+	+	+	+	+	+	+	+	+	+	+	+	+			+	x	+	+	+	+	+	+	+	+	+			+	+		+	+	+	+
MDH1	enzyme	x	x	+	+	+	+	+	+	+	+	+	+	+	+	+	+	+	+	+	+	+	+	+	+									+	+	+	+	+		+	+			+			+	+	+
PCGF1	coiled-coil	x	x	+	+	+	+	+	+	+	+	+	+	+	+	+	+	+	+	+	+	+	+	+	+	+	+					+	+			+	+	+	+	+	+		+	+		+	+
RHOB	regulation	x	+	+	+	+	+	+	+	+	+	+	+	+	+	+	+	+	+	+	+	+	+	+	+	+	+	+	+	+	+	+	+	+	+	+	+										+		+
SOS2	regulation	+	+	+	+	+	+	+	+	+	+	+	+	+	+	+	+	+	+	+	+	+	+	+	+	+	+			+	+	+	+	+	+	x	+			+						+	+		+
ACTR1B	other	x	x	+	+	+	+	+	+	+	+	+	+	+	+	+	+	+	+	+	+			+	+	+	+			+	+	+	+	+	+	x		+		+	+	+	+	+			+
COTL1	regulation	+	+	+	+	+	+	+	+	+	+	+	+	+	+	+	+	+	+	+	+	+	+	+	+	+	+			+	+	+	+	+	+	x	+	+						+		+	+		+
DDX41	enzyme	+	+	+		+	+	+	+	+	+	+	+	+	+	+	+	+	+	+	+	+	+	+	+	+	+			+					+	x		+	+	+	+	+	+			+	+
DGCR14	other	+	+	+	+	+	+	+	+	+	+	+	+	+	+	+	+	+	+	+	+	+		+	+	+	+			+	x	+	+		+	+		+		+	+	+				+	+
DIP2C	other	+	+	+	+	+	+	+	+	+	+	+	+	+	+	+	+	+	+	+	+	+	+	+	+	+	+				x	+	+	+	+			+	+	+			+			+	+
DPF2	other	x	+	+	+	+	+	+	+	+	+	+	+	+	+	+	+	+	+	+	+	+	+	+	+	+	+			+	+	+	+	+	+				+		+						+
GPS1	regulation	x	+	+	+	+	+	+	+	+	+	+	+	+	+	+	+	+	+	+	+	+	+	+	+	+	+			+	+	+	+	+	+	+	+	+		+						+	+
HUS1	other	+	+	+	+	+	+			+	+	+	+	+	+	+	+	+	+	+	+	+	+	+	+	+	+			+	x	+	+	+	+	+		+		+				+		+	+		+
PAN3	kinase	x	x	+	+	+	+	+	+	+	+	+	+	+	+	+	+	+		+	+	+		+	+	+	+			+	+	+	+	+	+	+		+	+				+	+			+
PCMT1	enzyme	x	+	+	+	+	+	+	+	+	+	+	+	+	+	+	+	+	+	+	+	+	+	+	+	+	+			+	+	+	+		+	+		+	+	+	+	+		+			+
PPP1R2	regulation	x	+	+		+		+	+		+	+	+	+	+	+	+	+	+	+	+	+	+	+		+				+	+	+	+	+	+	+				+	+			+		+
SRRM2	coiled-coil	+	+	+	+	+		+	+	+	+	+	+	+	+	+	+	+	+	+	+		+	+	+	+	+			+	x	+	+	+	+	+	+				+	+	+	+		+	+
TPT1	other	+	+	+	+	+	+	+	+	+	+	+	+		+	+	+	+	+	+		+	+		+	+	+			+	+	+	+	+		+	+			+	+	+	+	+		+	+	x
AATF	TF	x	x	+	+	+	+	+	+	+	+	+	+	+	+		+	+		+	+	+	+	+	+	+	+			+	+	+	+	+	+	+	+			+	+			+			+
COPS6	other	x		+	+	+	+	+	+		+	+	+	+	+	+	+	+	+	+	+	+	+	+	+	+	+			+		+	+	+	+	+	+	+	+	+	+					+	+		+
DYNLT1	other	x	+	+		+	+	+		+	+	+	+	+	+	+	+	+	+	+	+	+	+	+	+	+	+				x	+	+	+	+	+			+	+	+	+	+	+		+	+	+	+
KIF2C	motor	x	+	+	+	+	+	+	+	+	x	+	+	+	x	+	+	+	+	+		+	+	+		+	+	+							+	x		+	+	+	+	+	+	+		+	+	x
AGL	enzyme	+	+	+	+	+	+	+	+		+	+	+	+	+	+	+	+	+	+	+		+	+	+	+	+			+		+	+	+	+	+	+				+		+					x	+
ALDOC	enzyme	x	x	+	+	+	+	+		+	+	+	+	+	+	+	+	+	+	+	+	+	+		+	+		+							+	+			+		+	+	+	+		+	+
LRCH4	other	+	+	+	+	+	+	+	+	+	+	+	+	+	+	+	+	+	+	+	+	+	+	+	+	+	+			+	x	+	+	+	+	+		+		+
NAF1	other	x	x	+		+	+	+			+	+		+	+	+	+	+		+	+	+	+	+	+	+	+			+	+	+	+	+	+	+		+			+			+		+
NUP160	other	x	+	+	+	+	+	+	+		+	+	+	+	+	+	+	+	+	+	+	+	+	+	+	+				+	+	+	+	+		+											+
ORC5L	other	x	+	+	+	+	+	+	+	+	+	+		+	+	+	+	+	+	+	+	+	+	+	+	+	+			+	+	+	+	+	+	+				+	+	+	+			+
PARP2	enzyme	x	+	+	+	+	+	+	+	+	+	+	+	+	+	+	+	+	+	+	+	+	+	+	+	+	+					+	+	+		+	+			+	+			+		+	+
PHF8	enzyme	+	+	+	+	+	+	+	+	+	+	+	+	+	+	+	+	+	+	+	+	+	+	+	+	+	+			+	x	+		+	+				+	+						+
TEX10	other	+	+	+	+	+	+	+	+		+	+	+		+		+	+		+	+	+	+	+	+	+	+			+	x	+	+	+	+	+		+								+	+
TXNDC3	enzyme	x	+	+	+	+	+	+	+	+	+	+	+	+	+	+	+	+	+	+	+	+	+	+	+	+	+			+					+	+		+	+	+	+	+		+		+	+	x	+
RINT1	other	x	+	+	+	+	+	+	+	+	+	+	+	+	+	+	+	+	+	+		+	+		+	+	+	+		+	+	+	+	+	+	+				+	+
TUBGCP6	other	x	+	+	+	+	+	+	+	+	+	+	+	+	x	+	+	+	+	+	+	+	+	+	+	+	+			+	+	+	+	+	+					+	+	+		+		+	+
ATM	kinase	x	+	+	+	+	+	+	+	+	+	+	+	+	+	+	+	+	+	+	+	+	+	+	+	+					+	+	+	+	+		+	+	+	+				+		+	+		+
LRRC45	other	x	x	+	+	+	+	+	+	+	+	+	+	+	+		+	+	+	+	+	+	+	+	+	+	+					+	+	+	+	+	+		+	+	+					+			+
NDC80	coiled-coil	x	+	+	+	+	+	+	+	+	+	+		+	+	+	+	+	+	+	+	+		+	+	+	+	+	+		x	+	+	+	+	+		+		+		+	+
PSEN1	regulation	x	x	+	+	+	+	+	+	+	+	+	+	+	+	+	+	+	+		+	+	+	+	+	+	+								+	+	+	+		+				+		+			+
SUN2	other	+	+	+	+	+	+	+	+		+		+	+	+	+	+	+	+	+	+	+		+	+	+	+	+			x	+	+	x	+	+		+	+	+		+					+
ANXA13	other	x	+	+	+	+	+	+	+	+	+	+	+	+	+	+	+	+	+	+	+	+	+	+	+	+				+		+	+	+		+		+	+	+								+
CBX5	other	x	+	+	+	+	+	+	+	+	+	+	+	+	+	+	+	+	+	+	+	+	+			+	+	+			x	+	+		+	+	+			+	+					+	+		+
EDC4	other	+	+	+	+	+	+	+	+	+	+	+	+	+	+	+	+	+	+	+	+	+	+		+						+	+	+			x		+		+				+		+	+
LRRC57	other	+	+	+	+	+	+	+	+	+	+	+	+	+	+	+	+	+	+	+	+	+	+	+	+	+				+	x	+	+	+				+	+	+	+					+	+
MEAF6	coiled-coil	x	+	+	+	+	+	+	+	+	+	+		+	+	+	+	+	+	+		+	+	+	+	+	+			+	+	+	+	+	+	+											+
TRAPPC9	other	+	+	+	+	+	+	+	+		+	+	+	+	+	+	+	+	+	+	+	+			+	+	+				x	+	+	+	+	+	+			+	+			+			+
C16orf80	other	+	+	+		+	+	+	+	+	+	+	+	+	+	+	+	+	+	+	+	+	+	+		+	+								+			+	+	+	+	+		+			+	x	+
DYNC1LI2	other	x	x	+	+	+	+	+	+	+	+	+	+	+	+	+	+	+	+	+		+	+	+	+	+	+			+		+	+	+		+				+	+	+					+
NUP153	other	+	+	+	+	+	+	+	+	+	+	+	+	+	x	+	+	+	+	+	+	+	+	+	+	+								+	+	+		+		+	+			+			+	x	+
ORC3L	other	x	+	+	+	+	+	+	+		+		+	+	+	+	+	+		+	+	+		+	+	+	+				+	+	+	+	+	+
ALS2	other	x	x	+	+	x	+	+	+	+	+	+	+	+	+	+	+	+	+	+	+	+	+	+	+	+						+			+	+		+	+	+	+	+	+	+		+	+	+	+
MAD1L1	coiled-coil	x	+	+	+	+	+	+			+		+	+	+	+	+	+	+	+	+	+		+	+	+		+		+	+	+	+	+		+		+		+							+
MOBKL3	other	+	+	+	+	+	+	+	+	+	+	+	+	+	x	+	+	+	+	+	+	+	+	+	+	+	+			+		+	+		+	+				+	+						+	+	+
PNP	enzyme	x	+	+	+	+	+	+	+	+	+	+	+	+	+	+	+	+	+	+	+	+	+	+	+	+	+			+	+	+		+	+			+		+	+						+	x	+
MID2	other	x	x	+	+	+	+	+	+	+	+	+	+	+	+	+	+	+	+	+	+	+				+		+	+						+					+	+	+	+	+			+	+	+
PKD2	other	x	+	+	+	+	+	+	+	+	+	+	+	+	+	+	+	+	+	+	+	+	+	+	+							+				+			+	+	+			+			+		+
SIPA1L3	regulation	x	x	+	+	+	+	+		+	+	+	+	+	+	+	+	+	+	+	+	+	+	+	+	+	+			+				+	+	+	+							+
BARD1	other	x	+	+	+	+	+	+	+	+	+	+	+	+	+	+	+	+	+	+		+	+	+	+	+	+					+	+	+	+	+													+
CDKL1	kinase	x	x	+	+	+	+	+	+	+	+	+	+	+	+	+	+	+	+	+	+	+	+	+		+									+			+	+	+	+		+	+		+	+	+
CTTN	other	x	+	+	+	+	+	+	+	+	+	+	+	+	+	+	+	+	+	+	+	+	+	+	+	+				+		+	+			+										+			+
DPP7	enzyme	+	+	+		+	+	+	+	+	+	+	+	+	+	+	+	+		+	+	+	+	+	+											x		+	+	+	+					+	+
DYNLRB2	motor	x	x	+	+	+	+	+	+	+	x	+	+	+	+	+	+	+	+	+	+	+	+	+	+	+	+			+					+			+	+	+	+	+		+		+	+	+	+
IFT172	other	+	+	+	+	+	+	+	+	+	+	+	+	+	+	+	+	+	+	+	+	+	+	+		+									+				+	+	+			+		+	+	x	+
INCENP	coiled-coil	+	+	+	+	+	+	+			+	+		+	+		+	+			+	+	+	+	+	+	+			+	+	+	+	+		x			+	+	+		+	+		+	+		+
PQLC2	other	+	+	+	+	+	+	+	+	+	+	+				+	+			+				+	+	+	+			+	+	+	+	+	+	+	+										+	x	+
TSEN2	enzyme	x	x	+	+	+	+	+	+	+	+	+	+	+	+	+	+	+	+		+		+	+	+	+	+			+	+	+	+	+	+	+			+				+			+			+
ARL3	other	x	x	+	+	x	+	+	+	+	+	+	+	+	+	+	+	+	+	+	+	+	+	+		+									+			+	+	+	+			+		+	+	+	+
COMT	enzyme	x	+	+	+	+	+	+	+	+	+	+	+		+	+	+	+	+	+	+	+	+		+	+	+				+	+	+	+	+	+		+	+	+						+	+
Rps27l	?	+	+			+		+	+		+	+	+	+	+	+	+	+		+	+			+	+	+	+	+		+	+	+	+	+	+	+	+	+	+	+	+	+		+		+	+	x	+
TMCO7	other	+	+	+	+	+	+	+			+	+	+	+	+	+	+	+	+	+	+	+	+	+	+	+	+			+	x	+	+	+		+			+	+							+		+
VPS37B	other	x	x	+	+	+	+	+	+	+	+	+	+		+	+	+	+	+	+		+	+	+	+	+	+					+	+	+		+
WDR35	TF	x	x	+	+	+	+	+	+	+	+	+	+	+	+	+	+	+	+	+	+	+	+	+		+									+				+	+	+			+			+	+	+
CEP76	other	x	+	+	x	x	+	+	+	+	+	+	+	+	+	+	+	+	+	+	+	+	+	+		+									+			+	+	+	+	+	+	+		+	+	+	+
CG3342	?	+	+	+	+	+	+	+	+	+	+			+	+		+	+	+	+	+	+	+	+	+	+	+			+	+	+	+	+	+	x		+	+	+	+		+	+		+	+	x	+
DCTN2	other	x	+	+	+	+	+	+	+	+	x	+	+	+	+	+	+	+	+	+	+	+	+	+	+	+	+			+		+	+	+	+	x					+	+					+
FAM82A1	other	+	+	+	+	+	+	+	+	+	x	+	+	+	+	+	+	+	+	+	+	+	+	+	+											+			+	+				+		+
IQGAP1	regulation	+	+	+	+	+	+	+	+	+	+		+	+	+		+	+	+	+	+	+	+	+	+	+	+	+	+	+	x	+	+	+	+	+	+										+
KIF23	motor	x	+	+	+	+	+	+	+	+	x	+	+	+	x	+	+	+	+	+	+	+	+	+	+	+	+			+	+	+	+	+		+				+									+
PARG99	other	x	+	+	+	+	+	+	+	+	+	+	+	+	x	+	+	+	+	+	+	+	+	+	+	+										+	+			+	+		+	+		+	+
PRKD3	kinase	x	+	+	+	+	+	+	+	+	+	+		+	+	+	+	+	+	+	+	+	+		+	+	+			+				+	+			+											+
RAB3GAP1	regulation	x	x	+	+	+	+	+	+	+	+	+	+	+	+	+	+	+	+	+	+	+	+	+	+	+	+									+		+						+		+	+		+
B9D1	other	x	x	+	x	x	+	+	+	+	+	+	+	+	+	+	+	+	+	+	+	+	+	+		+									+			+	+	+	+			+		+	+		+
DCTN6	other	x	x	+	+	+	+	+	+	+	+	+	+	+	+	+	+	+	+	+	+	+	+	+	+	+	+			+		+	+		+	+					+		+	+
DTL	other	x	x	+	x	x		+	+	+	+	+		+	+	+	+	+		+	+	+	+		+	+	+			+	+	+	+		+					+						+
EFHC1	other	x	+	+	+	+	+	+	+	+	+		+	+	+	+	+	+	+	+	+	+	+	+		+									+			+	+	+	+			+		+	+	x	+
IFT88	other	x	x	+		+	+	+		+	+	+	+	+	+	+	+	+	+	+	+	+	+	+		+									+			+	+	+	+			+			+	+	+
IPPK	enzyme	x	+	+	x	x	+	+	+		+	+	+		+	+	+	+		+				+	+	+	+			+	+	+	+	+	+	+		+		+				+			+		+
KATNB1	other	x	+	+	+	+	+	+	+	+	+	+	+	+	+	+	+	+	+	+	+	+	+	+		+									+				+	+	+			+		+	+	+	+
PPP2R3C	other	x	x	+	+	+	+	+	+	+	x	+	+	+	+	+	+	+	+	+	+	+	+	+		+									+				+	+	+		+	+		+	+	+	+
RBL2	other	x	+	+	+	+	+	+	+	+	+	+	+	+	+	+	+	+	+	+		+	+	+	+	+										+				+	+					+	+
TCP10L2	other	x	+	+	+	+	+	+	+	+	x		+	+	x	+	+	+		+	+	+	+	+		+		+	+						+			+	+	+	+			+		+	+	x	+
TRAF2	other	x	x	+	+	+	+	+	+	+	+	+	+	+	+	+	+	+	+	+	+	+	+	+	+	+	+			+		+	+	+		+		+			+					+	+
ENSP00000295862	coiled-coil	x	+	+	+	+	+	+	+	+	+	+	+	+	+	+	+	+	+	+	+	+	+		+	+	+			+		+	+	+	+	+				+	+					+
GRAP	other	x	+	+	+	+	+		+	+	+	+	+		+	+	+	+	+	+	+		+	+	+							+	+	+			+			+	+			+					+
IFT57	coiled-coil	+	+	+	+	+	+	+	+	+	+	+			+	+	+		+	+	+	+	+	+		+									+			+	+	+	+			+		+	+	x	+
IFT80	other	x	x	+	+	+	+	+	+	+	+	+	+	+	+	+	+	+	+	+	+	+	+	+		+									+				+	+	+			+			+		+
THG1L	enzyme	x	+	+	+	+	+	+	+	+		+	+	+	+	+	+	+	+	+	+	+	+	+	+	+	+			+	+	+	+	+	+	+					+	+	+			+	+		+
TIGD6	other	+	+	+	+	+		+	+	+	+	+	+	+	+		+	+	+	+	+	+	+	+	+	+	+			+	x	+	+	+		+		+		+
VHL	other	x	+	+	+	+	+	+	+	+	+		+	+	+		+	+	+	+		+	+	+	+	+	+				+	+	+	+	+	+		+
NBR1	other	+	+	+	+	+	+	+	+	+	+	+	+	+	+	+	+	+	+	+	+	+	+	+	+		+					+	+		+	x				+						+	+
NDRG1	other	x	x	+	+	+	+	+	+	+	+	+	+	+	+	+	+	+	+	+	+	+	+	+	+							+	+			+		+
PSMC3IP	coiled-coil	+	+	+	+	+	+	+	+		+		+	+	+	+	+	+	+	+	+	+	+	+	+	+	+	+			x	+		+	+	+	+			+	+	+	+	+		+	+	+	+
BBS1	other	x		+	+	+		+	+	+	+		+	+	+	+	+	+		+	+	+	+	+	+	+	+					+	+	+		+	+				+			+			+	+	+
BBS5	other	x	+	+	+	+	+	+	+	+	+	+	+	+	+	+	+	+	+	+	+	+	+	+															+	+	+			+		+	+	+	+
MCRS1	other	x	+	+	+	+	+	+	+	+	+	+	+	+	+	+	+	+	+	+	+	+	+	+	+											+											+		+
SERPINB10	other	x	+	+	+	+	+	+	+	+	+	+	+	+	+	+	+	+	+	+	+	+															+	+			+					+	+	+
UBTF	TF	+	+	+	+	+	+	+	+	+	+		+	+	x	+	+	+	+	+		+	+	+		+	+			+	+	+	+	+	+									+		+		+	+
WASF3	coiled-coil	x	+	+	+	+	+	+	+	+	+	+	+	+	+	+	+	+	+	+	+	+	+	+	+	+										+
DNAJB6	regulation	x	+	+	+	+	+	+		+	+	+	+	+	+	+	+	+	+	+	+	+	+	+	+	+													+	+	+	+	+			+			+
KIFAP3	coiled-coil	x	x	+	+	+	+	+	+	+	+	+	+	+	+	+	+	+	+	+	+	+	+	+		+									+			+	+		+					+	+	+	+
MMP11	other	x	+	+	+	+	+	+	+	+	+	+	+	+	+	+	+	+	+	+	+				+		+					+			+					+
NKX6-1	TF	x	+	+	+	+	+	+	+	+	+	+	+	+	+	+	+	+	+	+	+	+	+		+	+	+							+	+											+
TTC8	other	x	x	+	+	+	+	+	+	+	+	+	+	+	+	+	+	+	+	+	+	+	+	+															+		+			+		+	+	+	+
ASPM	coiled-coil	x	+	+	+	+	+	+	+	+	+	+			x	+	+	+	+	+	+	+	+	+	+	+						+						+						+		+	+
BARD1	regulation	x	+	+	+	+	+	+	+		+	+		+	+	+	+	+	+	+		+	+	+	+		+								+	+	+	+		+		+	+			+		+	+
CDK5RAP3	regulation	x	+	+	+	+	+	+		+	+	+	+	+	+		+	+	+	+		+	+	+	+											+				+	+			+			+
KIAA0562	other	x	+	+	+	+	+	+	+	+	+		+		+	+	+	+	+	+	+	+	+	+		+	+								+	+			+	+	+	+		+		+		+	+
NUF2	coiled-coil	x	+	+	+	+		+	+	+	+				+					+		+	+	+	+	+		+		+	x	+	+	+		+		+		+	+		+		+	+
TMEM48	other	+	+	+	+	+	+	+	+	+	+		+		+		+	+	+	+	+		+			+	+				x	+	+	x
UNC119	other	x	+	+	+	+	+	+		+	+	+	+	+	+		+	+	+	+	+	+	+	+		+									+				+	+	+			+			+
BBS2	other	x	+	+	+	+	+	+		+	+	+		+	+	+	+	+	+	+	+	+	+	+			+												+	+	+			+		+	+		+
BBS4	other	x	x	+	x	+	+	+	+		+	+	+	+	x	+	+	+	+	+	+	+	+	+															+	+	+			+			+	+	+
BBS7	enzyme	x	+	+		+	+	+	+	+	+	+	+	+	+	+	+	+	+	+	+	+	+	+	+														+	+	+			+		+	+
CLIC5	other	x	x	+	+	+	+	+	+	+	+	+	+	+	+	+	+	+	+	+	+	+	+	+														+	+
FBXO18	enzyme	+	+	+	+	+	+	+	+	+	+	+	+	+			+	+		+	+	+	+	+	+	+	+		+	+	x	+	+	+	+			+	+	+	+	+	+	+		+	+		+
GPSM2	regulation	x	+	+	+	+	+	+	+	+	+	+		+	+	+	+	+	+	+	+	+	+	+			+
LMNB1	regulation	+	+	+	+	+	+	+	+	+	+	+	+	+	x	+	+	+	+	+	+				+		+																			+
POP5	enzyme	x	+	+		+		+	+	+	+	+	+	+	+	+	+	+		+	+	+		+	+	+	+				+			+	+	+	+												+
SCAF1	other	x	+	+	+	+	+	+	+	+	+	+	+	+	+	+	+	+	+	+	+	+	+		+	+					+	+	+			+		+		+	+		+	+
SPG20	other	x	+	+		+	+	+			+	+	+		+		+	+		+	+		+	+	+	+	+			+		+	+		+	+					+
TSC2	regulation	x	+	+	+	+	+	+	+		+	+	+	+	+		+	+	+	+	+	+	+	+	+	+	+			+	+	+	+	+		+													+
B9D2	other	x		+	+	x	+	+		+	+	+	+	+	+	+	+	+	+	+	+	+	+	+		+									+			+	+	+	+			+		+	+		+
PIK3R2	regulation	x	+	+	+	+	+	+	+	+	+	+	+	+	+	+	+	+	+	+	+	+	+	+												+
PSME3	regulation	x	+	+	+	+	+	+	+	+	+	+	+	+	+	+	+	+	+	+	+	+	+		+	+				+						+		+		+		+	+			+
FUS	other	x	+	+	+	+		+	+	+	+	+	+	+	+	+	+	+	+	+	+		+		+	+	+													+
GAS8	coiled-coil	+	+	+	+	+	+	+	+	+	+			+	+	+	+	+	+	+	+	+	+	+		+									+			+	+	+	+			+		+		x	+
GSG2	kinase	x	+			+	+		+		+	+	+		+	+	+	+		+		+	+	+	+	+		+	+	+	+	+	+	+	+	+	+										+
M6PR	kinase	x	+	+	+	+	+	+	+	+			+		+		+	+	+	+	+	+	+	+	+	+	+			+	+	+	+	+	+	+	+										+		+
STARD9	other	x	+	+	+	+	+	+	+	+	+		+		+	+	+	+	+	+	+		+		+	+	+					+	+				+		+	+	+			+		+
XRCC1	other	x		+	+	+	+	+	+	+	+	+	+	+	+	+	+	+	+	+	+	+	+	+	+	+	+			+	+	+	+	+	+	+					+						+
MCPH1	other	x	+	+	+	+	+	+	+		+	+	+	+	+		+	+	+	+		+	+	+	+		+			+		+	+			+	+		+		+			+			+
PACRG	other	+	+	+	+	+	+	+	+	+	+	+		+	+	+	+	+	+	+	+	+	+	+		+									+			+	+	+	+			+		+	+	x	+
SASS6	coiled-coil	x	x	+	+	x	+		+	+	x	+	+	+	x	+		+	+		+		+	+		+		+	+						+					+	+	+		+		+	+
BBS9	other	x	+	+	+	+	+	+			+	+	+	+	+	+	+	+	+	+	+	+	+	+															+	+	+			+		+	+		+
C9orf86	other	x	+	+	+	+	+		+	+	+	+	+	+	+	+	+	+	+	+	+	+	+	+	+		+									+								+			+		+
COPS8	other	x	+	+	+	+	+	+	+		+	+		+	+	+	+	+	+	+	+	+	+	+	+	+	+					+				+				+							+
CTSZ	enzyme	+	+	+	+	+		+	+		+	+					+	+	+	+	+		+	+	+							+	+			x		+	+	+	+					+	+
IFT81	coiled-coil	x	x	+	+	+	+	+	+	+	+	+		+	+	+		+	+	+	+	+	+	+		+									+			+		+	+			+		+	+	+	+
MBD3	other	x	+	+	+	+	+	+	+	+	+	+	+	+	+	+	+	+	+	+	+	+	+															+	+							+			+
TBRG4	kinase	x	+	+	+	+		+	+	+	+		+	+	+		+	+	+	+		+	+		+													+	+		+	+	+	+		+
UXT	other	x		+		+	+	+			+		+	+	+	+	+	+		+	+	+	+	+	+	+	+			+					+	+	+			+	+			+		+
BLOC1S2	other	x	+	+	x	+	+	+	+		+		+	+	+		+	+	+	+	+	+	+		+	+	+							+		+
CASP6	enzyme	x	+	+	+	+	+	+	+	+	+	+	+	+	+	+	+	+	+	+	+	+	+													+										+
TMEM67	other	x	x	+	+	+	+	+	+	+	+	+	+	+	+	+	+	+	+	+		+	+	+		+									+			+	+		+			+			+		+
UBE2C	other	+	+	+	+	+	+	+	+	+			+	+	x	+	+	+	+	+	+	+	+	+	+	+					+	+	+	+		+								+	+	+	+		+
F13D11.4	?							+	+	+	+	+	+				+	+	+	+		+	+	+	+	+				+	+	+	+	+		x			+	+	+		+	+		+	+
IFT20	other	x	x		+	+	+	+	+	+	+	+			+	+	+	+	+	+	+	+	+	+		+													+	+	+			+		+	+		+
IFT74	coiled-coil	x	+	+	+	+	+		+	+	+	+	+		+	+			+	+	+		+	+		+									+			+	+	+	+			+					+
IQSEC1	regulation	+	+	+	+	+	+	+	+		+	+	+	+	+	+	+	+	+	+		+	+	+	+																					+		x
APC2	regulation	x	+	+	+	x	+	+	+	+	+	+	+	+	x	+	+	+	+	+	+	+	+	+
ARL6	other	x	+		+	+	+	+	+		+	+	+	+	+	+	+	+	+	+	+	+	+			+									+					+	+			+			+		+
BRCA2	other	x	x	+	+	+		+	+			+	+	+	+	+	+	+	+	+		+	+	+	+	+	+	+	+	+					+	+	+	+			+		+	+			+		+
CEP290	coiled-coil	x	x	+	+	x	+	+	+	+	+	+		+	+	+	+	+		+	+		+	+		+																				+
CSK	kinase	x	+	+	+	+	+	+	+		+	+	+	+	+	+	+	+	+		+	+	+	+	+											+													+
FER	kinase	x	+	+	+	+	+	+	+		+	+	+		+	+			+	+	+	+	+	+																									+
NR1D1	TF	x	+	+	+	+	+	+	+	+	+	+	+	+	+	+	+	+	+	+												+												+
POC1A	other	x	+	+	+	+	+	+	+	+		+	+	+	+	+	+	+	+	+	+	+	+	+		+									+				+	+	+			+		+	+	+	+
CENPT	regulation	+	+	+	+	+	+	+			+	+				+	+	+	+	+	+	+	+		+	+	+				x	+	+	+		+		+		+						+			+
DNAI2	other	x	+	+	+	+	+	+	+	+		+		+	+	+	+	+	+	+	+	+	+	+		+									+			+	+	+	+	+		+		+	+	+	+
MIS12	other	+	+	+	+	+			+	+	+	+			+		+	+	+	+				+	+	+	+			+	x	+	+	+		+				+
MKNK2	kinase	+	+	+	+	+	+	+			+	+	+	+	x		+	+	+	+	+		+	+	+													+			+					+
PLEKHA5	other	x	x	+	+	x	+	+	+	+	+		+	+	+	+	+	+					+	+	+	+	+			+	+	+	+	+	+	+		+	+	+							+
RFWD2	other	x	x	+	+	+	+	+	+		+	+	+	+	+		+	+	+	+	+	+	+	+	+	+	+									+
ENSP00000365963	other	x		+	+	+	+	+	+		+	+	+		+	+	+	+	+		+	+		+	+	+	+						+	+	+			+			+			+
NCDN	other	+	+	+	+	+	+	+	+		+		+	+	+		+	+		+		+	+		+	+	+				x		+			+													+
OTC	enzyme	+	+	+	+	+		+	+		+				+		+	+		+			+	+	+	+	+			+	+	+	+	+	+			+	+	+						+		x	+
WDR16	other	+	+	+	+	+	+	+	+	+					+	+	+	+	+	+	+	+	+	+		+									+			+	+	+	+	+		+		+	+	x	+
WDR8	other	x	x	+	+	+	+	+	+	+			+	+	+	+	+	+	+	+	+	+	+	+	+	+	+			+	x	+	+		+					+	+					+	+		+
AAAS	other	x	+	+	+	+	+	+	+	+	+		+	+	+		+	+	+	+		+	+	+	+	+	+									+				+							+
PPP1R12A	other	x	x	+	+	+	+	+		+	+		+	+	+	+	+	+	+	+	+		+		+																								+
C16orf63	regulation	x	x	+	+	x		+	+	+	+	+	+	+	+	+	+	+	+	+	+	+	+	+		+												+			+			+		+	+	x	+
PTPDC1	phosphatase	x	+	+	+	+	+				+	+	+	+	+	+	+	+	+	+	+	+	+	+		+									+						+			+			+
LRRC48	other	+	+	+	+	+	+	+	+	+	+				+	+	+	+	+	+	+	+	+	+		+									+				+	+	+			+			+	x	+
MIB1	regulation	x	x	+	+	+	+		+	+	+	+	+	+	+	+	+	+	+	+	+		+
ANKMY1	other	+	+	+		+	+	+	+	+					+	+	+	+	+	+	+	+		+		+	+			+	x	+	+	+	+				+		+	+	+			+
CCDC135	other	+	+	+	+	+	+	+	+	+					+	+	+	+	+	+	+	+	+	+		+									+			+	+	+	+			+		+	+	x	+
CEP120	coiled-coil	x	+	+	+	+	+	+	+	+	+		+		+	+	+	+	+	+	+	+	+	+		+									+						+			+		+	+
DAPK2	kinase	x	+	+	+	+	+	+	+	+	+	+	+		+	+	+	+	+	+	+		+		+																+
ENKUR	other	+	+	+	+	+	+	+	+	+				+	+	+	+	+	+	+	+		+	+		+									+			+	+	+	+			+			+	x	+
NPHP4	other	x	x	+	+	+	+	+	+	+	+	+				+	+	+	+	+	+	+		+		+									+			+		+	+			+
RAD18	coiled-coil	+	+	+	+	+		+		+	+			+	+		+	+	+	+				+	+	+	+			+	x	+	+	+	+	+	+			+						+	+
SSNA1	coiled-coil	x	x	+	+	+	+	+	+		+	+			+	+	+		+	+	+	+	+	+		+												+	+	+		+	+	+			+	+
TMUB1	other	x	+	+	+	+	+	+			+	+	+	+	+	+	+	+	+	+																+				+
NBN	regulation	x	+	+	+	+	+	+	+				+	+	+	+	+	+		+	+	+	+	+	+	+						+	+	+						+				+		+	+
PLK4	kinase	x	+	+	x	x	+	+	+	+		+		+	x	+	+	+	+	x	+	+	+	+		+									+			+	+	+	+			+			+		+
C2CD3	other	x	+	+	+	+	+	+	+		+	+			+		+	+	+	+	+	+		+	+	+																		+			+
C2orf39	coiled-coil	+	+	+	+	+	+		+	+				+	+	+	+	+	+	+	+	+	+	+		+									+			+	+	+	+	+		+		+		x	+
RSPH3	other	+	+	+	+	+	+	+	+	+					+	+	+	+	+	+	+	+	+	+		+									+				+	+	+			+		+	+	x	+
TSSK4	kinase	x	+	+		+	+	+	+	+	+		+		+		+	+	+	+	+		+	+														+											+
ARMC6	other	+	+		+	+	+	+	+	+				+	+	+	+	+	+	+		+		+	+											x		+	+	+				+		+
CCDC63	coiled-coil	+	+	+	+	+	+	+	+	+					+	+	+	+	+	+	+		+	+		+									+			+	+	+	+			+		+	+	x	+
CEP164	coiled-coil	x	+	+	+	+	+	+	+	+			+	+	+	+	+	+	+	+	+		+	+		+				+					+				+		+			+		+	+	+	+
FAM161B	other	x	+	+	+	+		+	+	+	+	+			+	+	+	+	+	+	+	+	+			+															+			+			+
LOXHD1	other	+	+	+	+	+	+	+	+	+	+	+				+	+	+	+	+	+	+		+																				+
MYCBP	other	x	+		+	+	+	+		+			+		+	+	+	+	+	+	+	+	+	+	+	+									+	+		+	+		+			+		+	+	+	+
NEIL2	enzyme	x	+	+	+	+		+	+		+			+			+	+		+	+	+	+	+	+	+	+					+	+	+	+			+	+							+		+
RPGRIP1L	coiled-coil	x	x	+	+	+	+	+	+		+	+			+	+	+		+	+	+		+	+		+									+						+			+
TUBE1	cytoskeleton	x	+	+	+	+	+	+	+	+			+		+	+	+	+	+	+	+	+	+	+		+									+				+	+	+	+		+		+	+	+	+
C3orf15	coiled-coil	+	+	+	+	+	+	+	+	+					+	+	+	+	+	+	+	+	+	+		+									+				+	+	+	+		+			+	x	+
CCDC147	coiled-coil	+	+	+	+	+	+		+	+					+	+			+	+	+		+	+		+									+				+	+	+	+		+		+		x	+
CCDC39	coiled-coil	+	+	+	+	+	+	+	+	+				+	+			+	+		+		+	+		+									+				+	+	+			+		+	+	x	+
ENSP00000365569	coiled-coil	x	+	+		+	+	+	+		+	+		+	+	+	+	+	+	+	+	+		+	+	+	+					+	+														+
RIBC2	coiled-coil	+	+	+	+	+	+	+	+	+					+	+	+	+	+	+	+	+	+	+		+									+			+			+			+		+	+	x	+
ROPN1	other	+	+	+	+	+	+	+	+	+					+	+	+	+	+	+	+	+	+	+		+									+					+				+			+	x	+
CTSC	enzyme	+	+	+	+	+	+	+	+	+	+	+	+	+		+	+	+	+		+	+			+	+	+					+	+				+			+	+	+	+				+	x
ENSP00000310485	other	+	+	+	+	+	+	+	+	+					+	+	+	+	+	+	+	+	+	+		+									+				+	+	+	+		+		+	+	x	+
RAB11FIP5	other	x	x	+	+	+	+	+	+	+	+	+		+	+			+					+																					+
TEKT2	other	x	+	+	+	+	+	+	+	+	+			+	+	+	+	+	+	+	+		+	+
TSGA14	other	x	+	+		x	+	+	+	+	+	+		+		+	+	+	+	+		+	+	+											+	+				+	+			+		+	+		+
WDR67	regulation	x	x	+	+	+	+	+						+	+	+	+	+		+	+	+	+	+	+	+									+					+	+			+		+		+	+
CEP192	other	x	x	+	+	+	+	+	+		x	+		+	x			+	+	+		+	+	+												+													+
KIAA1407	other	x	+	+	+	+	+	+	+	+					+		+	+		+	+	+	+			+				+	x	+	+	x							+			+
PELP1	other	+		+	+	+	+	+		+		+		+	+		+	+		+	+	+			+		+				x	+	+	+	+	+
PLA2G4D	enzyme	+	+	+	+	+	+	+			+						+			+				+	+	+	+			+	+	+	+	+	+				+					+		+	+
CEP97	other	x	x	+	+	+		+	+		+			+	+	+	+	+					+																+		+					+
FBF1	coiled-coil	x	x	+		+		+	+	+	+				+	+	+	+		+	+					+																		+
NEDD1	other	x	x	+	x	x	+	+	+	+				+	+		+	+	+	+	+	+	+	+	+	+									+			+			+					+	+
CCDC113	coiled-coil	+	+	+	+	+	+	+	+	+					+	+	+	+	+	+	+	+	+	+		+									+				+	+	+			+		+	+	x	+
CCDC40	coiled-coil	+	+	+	+	+	+		+	+				+	+	+		+	+		+		+	+		+									+				+		+			+		+		x	+
CEP135	coiled-coil	x	+	+	+	+	+	+	+	+				+	x	+	+	+	+		+		+	+	+	+													+		+								+
ESPNL	other	x	+	+	+	+		+		+	+		+	+	+			+		+			+	+	+		+										+				+			+			+
HYLS1	other	x	x	+		+	+	+		+	x	+	+		+	+	+	+		+		+	+	+		+									+											+
C14orf106	other	+	+	+	+	+		+	+		x						+	+	+	+		+	+	+		+									+	+		+								+
JTB	regulation	x	+			+	+	+	+		+	+	+	+	+		+	+	+						+	+	+
LRRC67	other	x	+	+	+	x	+	+	+	+					+	+	+	+	+	+	+	+	+	+		+														+	+						+		+
ADCY10	enzyme	x	+	+			+	+	+	+			+		+		+			+		+	+	+	+	+	+								+	+		+	+	+	+	+	+			+	+
SKA1	other	x	+	+	+	+	+			+	+		+		+		+	+	+	+		+		+		+
SPC25	coiled-coil	+	+	+	+	+		+		+			+	+		+	+	+		+	+	+			+	+				+	x	+	+	+		+											+
DCAF12	other	x	x	+	+	+		+	+	+		+	+	+	+	+	+	+		+	+		+		+	+	+								+		+
EFCAB2	regulation	+	+	+		+	+	+	+	+	+			+	+	+	+	+	+	+		+	+	+		+									+				+	+				+		+		x
MOS	kinase	x	+	+	+	+	+	+	+	+	+	+		+	+		+	+	+	+	+	+			+											+	+										+
T21C9.6	?							+		+	+		+	+	+	+	+	+	+	+		+	+	+	+				+			+					+	+	+	+				+		+	+	x	+
TUBD1	other	x	+	+	x	+		+	+	+			+		+	+	+	+	+	+	+	+	+	+											+					+	+	+		+			+	+	+
ARL2BP	regulation	x	x	+	+	+		+	+	+				+	+	+	+	+	+	+	+	+	+			+									+				+	+	+					+			+
CCDC151	coiled-coil	+		+	+	+	+	+	+						+	+	+		+	+	+	+	+	+		+									+			+		+	+			+		+	+	x
MUB1	?	+				+		+	+					+					+				+	+	+	+	+			+	x	+	+	+	+	+			+	+				+		+	+
ZFYVE26	other	x	+	+	+	+		+	+	+			+	+	+		+	+		+		+	+	+	+											+											+
C15orf26	other	+	+	+	+	+	+	+	+	+					+	+	+	+	+	+	+	+	+	+		+															+			+			+		+
C3orf34	other	x	+	+	x	x	+	+	+	+			+	+	+	+	+	+	+	+	+	+	+	+		+									+			+			+			+
CCDC146	coiled-coil	+	+	+	+	+	+	+	+							+	+	+		+	+	+	+			+									+			+	+	+	+			+		+	+	x	+
CEP78	other	x	+	+	+	+	+	+	+	+				+	+	+	+	+	+	+	+	+	+	+		+									+									+			+
EFHB	other	+	+	+		+	+	+	+	+					+	+	+	+	+	+	+	+	+	+		+													+	+	+			+		+	+
HAUS6	other	x	x	+	+	+	+	+		+				+	+		+	+	+			+	+	+	+		+					+	+		+						+
OFD1	coiled-coil	x	x	+	+	x	+	+	+	+			+	+	x		+		+	+		+	+			+									+						+			+
FTCD	enzyme	x	x	+	+	+	+	+	+	+			+	+			+	+	+	+			+	+												+		+	+							+
KIF14	motor	x	+	+	+	+	+	+	+	+	+			+	+	+	+	+	+	+		+	+	+																				+
CXorf22	other	+	+	+	+	+	+	+	+						+	+	+	+		+	+	+	+	+		+													+	+	+			+		+		x	+
CCDC77	coiled-coil	x	x	+	+	+	+	+	+						+	+	+	+		+	+	+	+	+		+									+					+	+					+	+
TCHP	coiled-coil	x	+	+	+	+	+	+	+	+						+	+	+		+		+	+	+		+												+	+	+	+			+		+
AZI1	coiled-coil	x	x	+	+	+	+			+					x	+	+	+		+	+		+	+		+									+						+			+					+
CCDC61	coiled-coil	x	x	+	+	+	+	+		+					+	+	+	+	+	+	+	+	+	+		+									+						+			+				+	+
HARBI1	other	x	+	+	+	+	+		+	+	+	+	+	+	+		+	+			+															+													+
TPX2	regulation	x	+	+	+	+	+	+		+		+		+	+		+	+	+	+	+	+		+		+									+
IKBKB	kinase	x	+	+	+	+	+	+	+	+			+	+	+		+	+	+		+	+	+																								+
MVP	other	+	+	+	+	+	+	+	+	+						+	+	+	+	+	+	+	+	+	+											x				+				+			+
PKHD1	other	x	x		+	+	+	+	+	+						+	+	+		+	+	+	+	+												+			+		+					+	+
POC5	other	x	+	+	+	+	+	+	+	+						+	+	+		+	+	+	+	+		+									+						+			+					+
KIAA1712	other	x	+	+		+		+	+	+			+			+	+	+		+	+	+	+	+		+									+					+				+		+
LRRCC1	coiled-coil	x	x	+	+	+	+		+	+						+	+	+	+	+	+	+		+		+									+						+
MFSD9	other	+	+	+		+	+		+		+				+		+	+	+	+	+	+	+	+								+		+				+								+		x
C9orf171	other	+	+	+	+	+	+	+	+	+						+	+	+	+	+		+	+	+		+									+				+		+					+			+
CASC5	other	+	+	+		+		+	+	+							+			+				+	+		+			+	x	+	+	x		+
CCDC96	coiled-coil	+		+		+	+	+	+	+					+	+	+	+	+	+	+		+	+		+									+						+			+		+	+	x	+
CG10841	?						+	+	+	+					+	+		+	+	+	+	+	+	+		+									+				+	+	+			+			+	x	+
TTC13	other	+	+	+	+	+		+	+	+							+	+		+					+											+	+										+	x	+
WDR90	other	x	+	+	+	+	+	+	+	+						+	+	+		+	+	+	+	+															+		+					+	+
CCDC46	coiled-coil	x	+	+	+	+	+	+	+						+	+	+			+	+		+				+														+							+
HAUS3	coiled-coil	x	+	+		+	+	+	+	+				+	+		+	+	+	+	+	+	+		+
STIL	other	x	+	+	+	+	+	+	+	+		+					+	+	+	+	+	+	+	+		+
vid27	?																								+	+	+	+	+	+	+	+	+	+	+	+					+		+	+			+	x	+
CEP170L	other	x	x	+	+	+	+	+		+			+				+	+			+		+	+								+	+								+					+	+	+
F35H10.5	?					+	+			+	+	+	+	+									+		+						x	+	+	+															+
KIAA1009	coiled-coil	x	x	+		+		+	+						+	+	+	+	+	+	+		+																					+
MDM4	regulation	x	+	+	+	+	+	+		+			+	+	+		+					+																		+				+
PIBF1	coiled-coil	x	x	+	+	+	+	+	+	+								+	+	+	+	+	+	+																	+			+			+
APOA1	other	x	x	+	+	+					+						+			+						+						+				+		+	+							+
HAUS1	coiled-coil	x	x	+	+	+				+							+	+				+			+	+						+	+
CCDC45	coiled-coil	x	+	+	+	+	+	+		+			+			+	+	+	+	+	+	+				+
HAUS4	coiled-coil	x		+	+	+	+		+					+			+	+	+	+		+	+		+
CEP70	coiled-coil	x	x	+	+	+		+	+	+								+	+	+		+				+									+
H2AFY	other	x	+	+	+	+		+	+	+			+				+	+		+	+	+	+		+
HUNK	kinase	x	+	+	+	+		+	+	+							+	+	+	+	+	+		+	+																+								+
IQCB1	other	x	x	+	+	+	+	+	+	+							+	+	+	+		+	+
ANKRD20A1	coiled-coil	x	+	+	+	+	+		+	+			+		+		+	+		+	+		+																										+
EPM2A	phosphatase	x	+	+	+	+		+				+								+																					+
CEP110	coiled-coil	x	+	+	+	+	+	+	+	+						+	+	+	+	+				+	+																+								+
DISC1	regulation	x	+	+		+		+	+	+										+		+	+	+	+													+			+
HAUS2	other	x	x	+	+	+	+	+	+								+	+		+	+	+			+
MPHOSPH9	other	x	+	+		+		+		+					+		+									+	+																			+
rhp7	?																							+	+	+	+			+	x	+	+	+	+			+		+						+
CNTLN	coiled-coil	x	+	+	+	+	+	+	+	+								+					+
HAUS7	other	x		+	+	+	+	+	+	+							+	+	+	+		+																									+
RAI14	coiled-coil	x	+	+	+	+	+	+		+								+	+	+	+		+																										+
KIAA1430	other	x	+	+		+	+	+		+			+		+			+		+		+		+
bub2	?																								+	+	+			+	x	+	+	x		+	+		+	+								+
CCDC15	other	x	+	+		+	+	+		+							+	+		+	+	+
F38H4.5	?										+	+													+											+					+						+	x	+
C7orf11	other	x	+		+	+	+		+	+					+		+		+		+
STARD9	motor	x	+	+	+	+			+								+	+	+	+	+		+				+													+						+
HAUS8	coiled-coil	x	x			+		+	+								+	+		+		+	+		+	+
CEP72	coiled-coil	x		+		x			+	+						+	+	+		+			+	+																						+
SKA3	other	x	+		+	+				+										+
dgt5	other	x				+		+									+	+	+	+		+			+
STAT3	kinase	x	+	+	+	+																																											+
F21A10.1	?										+																												+
isi1	?																									+					x	+	+	+
67330	?									+	+	+				+	+		+			+														x											+
A2DC99	?																																								+	+	+	+			+	+	+
JGI23707	?																															+	+					+		+
65998	?																																						+	+	+					+	+	x	+
ARCC	?										+														+													+									+	x	+
TSKS	coiled-coil	x		+
4329490	?																																			+											+	x
72505	?																																						+	+	+					+
FAP71	?																																						+							+
FAP90	?																																					+	+	+
CG8197	?														+									+																							+	x	+
Q5BRB8	?									+		+	+			+																																x
XP_002739179	?									+	+						+																							+								x
30968	?									+														+																								x
capB	?										+																									x										+
sibA	?																	+																		x			+							+
29039	?														+									+																								x
A2DRI2	?																																								+							x	+
A2DYX9	?																								+																							x	+
CBG26924	?										+
FAP143	?																																								+
FAP68	?																																		+
XP_002428355	?														+			+																														x
A2F811	?																																															x	+
FAP140	?
FAP95	?
JGI344340	?
JGI55807	?																					+																										x
XP_977127	?																																								+							x
DCTN4	other	x	+	+	+	+	+	+	+		+	+	+	+	+	+	+	+	+	+		+	+	+	+	+	+			+		+	+	+	+	+				+			+
TTC19	other	x	+	+	+	+	+	+	+	+	+	+	+	+	+	+	+		+	+	+	+	+			+	+					+	+	+		+
PARD6A	other	x	+	+	+	+	+	+	+	+	+	+	+	+	+	+	+	+	+	+	+	+	+	+	+	+	+									+
NDEL1	coiled-coil	x	x	+	x	+	+	+	+	+	+	+	+	+	x	+	+	+	+	+	+	+	+		+	+	+			+		+	+		+	x
VCL	other	x	+	+	+	+	+	+	+	+	+	+	+	+	+	+	+	+	+	+	+	+	+	+	+	+									+	+
PACSIN1	coiled-coil	x	+	+	+	+	+	+	+		+	+	+	+	+	+	+	+	+	+	+	+	+	+	+																+	+	+
FGFR3	kinase	x	+	+	+	+	+	+	+	+	+	+	+	+	+	+	+	+	+	+	+	+	+	+	+														+
HTT	regulation	x	+	+	+	+	+	+	+	+	+	+	+	+	+	+	+	+	+	+		+	+	+	+											+
RNF19A	other	x	+	+	+	+	+	+	+		+	+	+	+	+	+	+	+	+	+	+	+		+									+			+	+				+
PLA2G6	enzyme	x	x	+	+	+	+		+		+	+	+	+	+	+	+	+	+	+	+		+										+			+						+
AXIN1	regulation	x	x	+	+	+	+	+	+	+	+	+	+	+	+	+	+	+	+	+	+	+																+		+	+	+	+
CCNE1	regulation	x	+	+	+	+	+	+	+	+	+	+	+	+	+		+	+	+	+	+	+	+	+	+	+										+				+	+
HOOK3	coiled-coil	x	+	+	+	+	+	+	+	+	x	+		+	+	+	+		+	+	+	+	+	+	+	+				+		+	+					+		+	+
ARHGEF17	regulation	x	+	+	+	+	+	+	+		+	+	+	+	+	+	+	+	+	+	+	+	+		+	+									+	+	+
YES1	kinase	x	+	+	+	+	+	+	+	+	+	+	+	+	+	+	+	+	+		+	+	+	+	+											+	+
DBF4	other	+	+	+	+	+	+	+	+		+		+		+		+	+	+	+			+			+	+	+		+	x	+	+	+		+
LIMK1	kinase	x	+	+	+	+	+	+	+	+	+		+	+	+	+	+	+	+	+		+	+	+	+	+				+					+	+				+
RAF1	kinase	x	+	+	+	+	+	+		+	+	+	+	+	+	+	+	+	+	+	+	+	+		+												+
GLYATL2	other	x	+	+		+		+			+	+		+	+		+	+					+	+	+	+	+					+	+			+
CCDC28A	other	x	+	+	+	+	+	+	+	+	+		+	+	+	+	+	+		+		+	+		+		+									+
NIN	coiled-coil	x	x	+	+	+	+	+	+	+	+	+	+	+	+		+	+	+		+	+														+
PXK	kinase	x	x	+	+	+	+	+	+	+	+		+		+		+	+		+		+	+	+	+											+
CENPI	other	+	+	+	+	+	+	+	+	+				+	+			+		+				+	+	+	+				x	+	+	+		+
DCTN3	other	x	x	+		+	+	+	+	+			+	+	+	+	+	+	+	+		+	+		+	+	+									+
HBXIP	other	x	+	+	+	+		+	+	+	+			+	+		+		+	+	+		+		+	+										+
Chro	?										+			+	x									+									+								+		+
byr4	?																								+	+				+	x	+	+	x		+
ATG17	?																								+		+				x	+	+	+		+
zyg-1	?										x																														+
CAPG	other	x	+	+	+	+																															+
gef2	?																														x	+	+	+			+
mex-6	?										x																													+	+	+	+
CALML3	other	x						+												+			+																+
rsp1	?																														x	+	+					+
CBF2	?																																	x		+
NDN	other	x																																			+
DDBDRAFT_0167169	?																																			x
DDBDRAFT_0188190	?																																			x
DDBDRAFT_0188978	?																																			x
DDBDRAFT_0192051	?																																			x
DDBDRAFT_0205913	?																																			x
DDBDRAFT_0206256	?																																			x
abpD	?																																			x
hook	?																																			x
tacc1	?																																			x
PLEKHG6	regulation	x	+	+	+	+	+	+	+	+	+	+	+	+	+	+	+	+	+	+	+	+	+	+	+	+	+			+	+	+	+	+	+
ARHGEF1	regulation	x	+	+	+	+	+	+	+	+	+	+	+	+	+		+	+	+	+	+	+	+	+	+	+	+			+	+	+	+	+	+
CHEK1	kinase	x	x	+	+	+	+	+	+	+	+	+	+	+	+	+	+	+	+	+	+	+	+	+	+	+		+		+	+	+	+	+	+
PASK	kinase	x	+	+	+	+	+	+		+	+	+	+	+	+	+	+	+	+	+	+	+	+		+	+	+			+	+	+	+	+	+
SUV420H2	other	+	+	+	+	+	+	+	+	+	+	+	+	+	+	+	+	+	+	+	+	+	+	+	+	+	+			+	x	+	+	+	+
RAB3IL1	other	x	+	+	+	+	+	+	+	+	+	+	+	+	+	+	+	+	+	+	+	+	+	+		+	+			+	+	+	+	+	+
SRCIN1	other	+	+	+	+	+		+			+	+	+	+	+	+	+	+	+	+	+	+			+	+	+			+	+	+	+	x	+
ARRB2	regulation	x	+	+	+	+	+	+	+	+	+	+	+	+	+	+	+	+	+	+	+	+	+	+	+		+			+	+
ILK	kinase	x	+	+	+	+	+	+	+	+	+	+	+		+	+		+	+	+	+	+	+		+	+
KLF2	TF	x	+	+	+	+	+	+	+	+	+	+	+	+	+	+	+	+	+	+	+	+	+	+	+		+
CCDC99	coiled-coil	x	+	+	+	+	+	+	+	+	+	+	+	+	+	+	+	+		+	+	+	+	+	+	+	+
GIT2	regulation	x	+	+	+	+	+	+	+	+	+	+		+	+	+	+	+	+	+	+	+	+	+	+
RABEP1	coiled-coil	x	+	+	+	+	+	+	+	+	+	+	+	+	+	+	+	+	+	+	+	+	+	+	+
SLC9A3R1	regulation	x	x	+	+	+	+	+		+	+	+	+	+	+	+	+	+	+	+	+	+	+	+
MTUS2	coiled-coil	+	+	+	+	+		+	+		+	+			+		+	+	+	+	+				+						+	+	+	x
SAV1	other	x	+	+	+	+	+	+	+		+	+		+	+	+	+	+	+	+			+	+
TACC1	other	x	x	+	+	+	+	+	+		x	+	+	+	x	+	+	+	+	+	+	+	+	+	+	+
DLGAP3	other	x	x	+	+	+	+	+	+	+	+	+	+	+	x	+	+	+	+	+	+	+	+	+	+
PTK2B	kinase	x	+	+	+	+	+	+	+	+	+	+	+	+	+	+	+	+	+	+	+	+	+	+	+
CCND1	kinase	x	+	+	+	+	+	+	+	+	+	+	+	+	+	+	+	+	+	+	+	+			+	+
TSC1	regulation	x	+	+	+	+	+	+	+	+	+	+	+	+	+		+	+		+	+	+	+			+	+				+		+	+
RAB11FIP3	coiled-coil	x	+	+	+	x	+	+	+		+	+	+	+	x		+	+		+	+	+	+	+			+					+	+
TP63	regulation	x	+	+	+	+	+	+	+	+	+	+	+	+	+	+	+	+	+	+	+	+	+	+	+
MAPT	other	x	+	+	+	+	+	+	+	+	+	+	+	+	+	+	+	+	+						+	+	+
GOLGA4	coiled-coil	x	+	+	+	+	+			+	+	+	+		+	+	+	+				+	+	+
PCM1	other	x	x	+	+	+		+	+	+	+	+			+		+	+		+	+	+	+	+		+
ARHGAP11B	regulation	+	+	+	+	+	+	+		+	x	+	+	+	+		+	+	+	+	+	+	+	+
CCNI	regulation	x	+	+	+	+	+	+	+	+	+	+	+	+	+	+	+	+	+	+	+		+		+
RASSF3	regulation	x	+	+	+	+	+	+			+	+	+	+		+	+		+	+	+	+	+	+
CDK5RAP2	coiled-coil	x	x	+		+	+	+	+					+	x			+		+	+					+	+				x	+	+	+	+
MASTL	kinase	x	x	+	x	x	+	+	+	+			+	+	+	+	+	+	+	+	+	+		+	+										+
ZAP70	kinase	x	+	+	+	+	+	+	+	+			+	+	+	+	+	+	+	+	+	+	+	+	+
GOLGA1	coiled-coil	+	+	+	+	+	+	+			+		+		x				+						+
INVS	regulation	x	+	+	+	+	+		+	+	+	+	+								+		+	+									+
KEAP1	other	x	+	+	+	+	+	+	+	+			+	+	+	+	+	+		+	+		+	+			+
LCA5L	coiled-coil	x	+	+		+	+	+	+	+					+		+	+	+	+	+		+	+		+									+
AKAP9	coiled-coil	x	x	+	+	+		+	+	+					x	+			+	+	+					+
CEP350	other	x	+	+		+	+	+	+	+				+	+		+	+	+	+	+	+	+			+
CEP57	coiled-coil	x	x	+	+	+	+	+	+	+					+		+	+		+	+	+	+	+		+
HMMR	coiled-coil	x	+	+	+	+	+	+	+			+		+	+			+	+		+	+	+			+									+
LDLRAP1	regulation	x	+	+	+	+				+			+		+		+	+		+		+	+	+
LRWD1	other	x	+		+	+	+	+	+				+		+	+	+	+	+	+				+	+		+
M01A8.2	?					+					+																			+	+	+	+	x	+
CCNF	other	x	x		x	+		+	+	+							+	+		+		+	+	+
CSPP1	other	x	x	+	+	+	+	+	+								+	+		+		+				+									+
DCX	other	x	+	+	+	+					+	+							+	+															+
KBTBD10	other	x	x	+	+	+	+	+									+	+	+					+
CENPF	coiled-coil	x	+	+	+	+		+	+	+			+							+	+				+
SCLT1	coiled-coil	x	x	+	+	+	+		+	+											+	+	+			+
mug60	?																									+	+	+	+	+	x	+	+	+	+
FAM83D	other	x	+	+	+	+							+											+
MGA	TF	x	+	+	+	+																			+
NUD1	?							+																		+	+			+	x	+	+	x	+
pac2	?																								+	+	+	+		+	x	+	+	+	+
KAR9	?																										+			+		+	+	x
lsb5	?																										+			+	x	+	+	+
DAM1	?																													+	x	+	+	+
IRS4	?										+																				x	+	+	+
ask1	?																										+			+	x	+	+	+
mis14	?																									+					x	+	+	+	+
DAD2	?																										+			+	x		+	+
rrn11	?																							+							x	+	+	+
SPC34	?																														x	+	+	x
spc19	?																														+	+	+	x
spc24	?																									+					x	+	+	+
abp2	?																									+	+				x	+	+
ftr49	?				+	+					+														+	+					x				+
KIF2B	motor	x																									+
SPC72	?																																	x
alp7	?																														x	+	+
ppc89	?																														x	+	+
ADY4	?																																	x
Hook3	?	x				+																			+
SLK19	?																																	x
SPCC1393.05-1	?																														x	+
arp10	?																														x			+
CIK1	?																																	x
CNM67	?																																	x
DUO1	?																																	x
NBP1	?																																	x
Q6CV05	?																																	x
spo15	?							+																							x
SMAD2	TF	x	+	+	+	+	+	+	+	+	+	+	+	+	+	+	+	+	+	+	+	+	+
ARVCF	regulation	x	+	+	+	+	+	+	+	+	+	+	+	+	x	+	+	+	+	+	+	+	+
TFAP2D	regulation	x	x	+	+	+	+	+	+	+	+	+	+	+	+	+	+	+	+	+		+	+
SMAD4	regulation	x		+	+	+	+	+	+	+	+	+	+	+	+	+	+	+	+	+	+	+	+
SORBS3	regulation	x	x	+	+	+	+	+	+	+	+	+	+	+	+		+	+	+	+	+	+	+
APLP1	regulation	x	+	+	+	+		+	+	+	+	+	+	+	+	+	+	+	+	+	+	+
BCAR1	other	x	+	+	+	+	+	+	+	+	+	+	+	+	+	+	+	+	+	+	+	+	+
CEP250	coiled-coil	x	+	+	+	+	+	+	+	+	+	+			+	+	+			+	+
FEZ1	coiled-coil	x	x	+	+	+	+	+	+		+	+		+	+	+	+	+	+	+
CDKN1B	regulation	x	+	+	+	+	+	+	+	+	+	+	+	+	+	+	+		+	+		+
ID2	other	x	+	+	+	+	+	+	+	+	+	+	+	+	+	+	+	+		+
NFE2L3	TF	x	x	+	+	+	+	+	+	+	+	+	+	+	+		+	+	+	+	+		+
BNC1	other	x	+	+	+	+		+		+	+	+	+	+	+	+	+	+	+
GMNN	coiled-coil	x	+	+	+	+	+	+	+	+	+	+	+		+	+	+	+					+
MAP1B	other	x	+	+	+	+			+	+	+	+	+	+	+	+	+	+	+
BAG2	other	x	+	+	+	+		+	+	+	+	+	+	+	+
PARK2	regulation	x	+	+		+		+	+	+	+		+	+	+	+	+	+		+		+	+
FBXO30	other	x	x	+	+	+		+	+		+	+	+	+		+	+	+	+	+		+	+
BCL2L2	regulation	x	x	+	+	+		+	+	+	+	+	+	+		+	+	+	+	+	+	+	+
KCNK6	other	x	+	+	+	+		+	+		+	+	+	+	+	+	+	+	+	+
C1orf144	other	+	+		+	+	+	+		+	x		+	+	+	+	+		+			+
SYTL4	other	x	+	+	+	+	+	+	+	+	+		+	+	+	+	+	+	+	+	+	+
TEKT2	coiled-coil	x	+	+	+	+	+	+	+	+					+	+	+	+	+	+	+		+
CDR2	coiled-coil	+	+	+	+	+		+	+	+			+	+	x	+	+	+	+	+			+
CTCFL	regulation	x	+	+	+	+	+	+	+	+		+	+	+	+		+	+	+
ODF2	coiled-coil	x	x	+	+	+	+			+					+	+	+	+	+	+	+		+
PLA2G3	enzyme	x	+	+	+	+		+		+	+	+	+	+	+		+	+	+	+	+
CCDC123	coiled-coil	x	+	+	+	x	+	+	+	+					+			+	+	+		+
FAM110A	other	x	+	+	+	+	+	+		+	+			+	+		+
NPM1	other	x	x	+	+	+	+			+				+	+		+	+		+	+	+	+
CCDC64	coiled-coil	x	+	+	+	+		+		+			+	+	+	+	+	+		+
RGS14	regulation	x	x	+		+					+	+
SMAD7	regulation	x	x	+	+	+	+	+	+	+			+	+	+		+	+		+		+
MDM1	other	x	+	+	+	+	+	+	+	+			+	+	+		+	+		+		+
CP110	other	x	+	+	+	+	+	+		+		+		+	+		+	+	+	+		+	+
CASP10	regulation	x	x	+	+	+	+	+	+	+				+	+	+	+	+	+	+	+		+
CCNG2	other	x	+	+	+	+		+	+					+	+	+
CEP152	coiled-coil	x	x	+	+	+	+	+	+	+					x		+		+	+		+
NUMA1	coiled-coil	x	+	+	+	+	+			+	+			+	+	+
CCDC9	other	x	+	+	+	+	+		+	+	+		+				+			+
SDCCAG8	coiled-coil	x	x	+	+	+		+	+	+					+			+		+	+	+
OPTN	regulation	x	+	+	+	+		+	+	+				+	+			+			+
TGOLN2	other	x	+		+	+					+		+		+		+
MKKS	other	x	x	+		+		+	+	+							+	+	+	+	+	+	+
CCDC21	coiled-coil	x	+	+	+	+	+	+									+	+		+	+	+	+
VIM	cytoskeleton	x	+	+	+	+	+	+			+	+				+			+
CCDC67	coiled-coil	x	x	+	+	x	+	+	+	+						+		+		+
KIAA1731	other	x	+		+	+	+	+	+						x		+					+	+
MZT2B	other	x	+	+	x	x	+	+	+	+	+					+	+	+		+			+
SLAIN2	other	x	+	+	+	+	+	+	+				+				+	+
C1orf96	other	x	+	+		+	+									+	+	+		+	+
TNFAIP3	regulation	x	x	+		+		+	+	+							+	+		+	+		+
ALMS1	other	x	x	+		+	+	+					+	+	+		+	+		+
CNTROB	coiled-coil	x		+	+		+	+	+						+		+	+		+		+
PLK1S1	other	x	x	+	+	x	+		+	+					+		+	+
SPICE1	other	x	+	+		+		+		+							+	+		+	+	+
C14orf145	coiled-coil	x	+	+	+	+	+	+	+	+								+
CRABP1	other	x	+	+	+	+		+	+		+
KIAA0753	other	x	x			+		+		+							+	+		+		+	+
C19orf20	other	x	+		+	+		+	+	+							+	+		+		+
CCBE1	other	x	+	+	+	+				+				+	+
F43D9.1	?										x	+
SGOL1	other	x	+	+	+	+	+		+	+
BGN	regulation	x	+	+	+	+		+									+
CCDC14	other	x	+	+	+	+	+	+									+	+		+
CKAP2L	other	x	x	+	+	+	+	+		+								+		+
BBS10	other	x	+	+		+		+		+							+	+		+		+
CDCA4	other	x	+	+	+	+		+		+
LCK	kinase	x	+	+	+	+																+	+
C11orf17	other	x				+		+		+							+	+		+			+
CLEC11A	coiled-coil	x		+	+	+											+	+
KIAA0586	other	x	+	+	+					+								+				+
C12orf52	regulation	x		+	+		+	+		+										+		+
C21orf56	other	x		+		+	+	+									+	+
SNAPC2	TF	x				+		+		+							+			+	+
spd-5	?										x
F01G10.5	?										x
sas-5	?										x
CCDC85B	coiled-coil	x			+	+													+
Cp190	?													+	x
SPATC1	other	x		+			+	+										+
C10orf90	other	x	+	+																		+
cort	?														x
toc	?														x
sys-1	?										x
HAP1	coiled-coil	x									+
SPINK7	other	x													+
ZNF274	TF	x																			+
corto	?													+	x
pie-1	?										x
rsa-2	?										x
smad7	?	x	+			+							+		+
Aqu1.202855	?	x									+		+										+
CENPJ	?		x			+		+		+
ERIC1	?	x										+	+				+
mira	?														x
sced	?														x
tpxl-1	?							+			x
del	?														x
FSD1	coiled-coil	x	+	+	+	+	+	+
CEP55	coiled-coil	x	x	+	+	+	+
AKAP11	regulation	x	+	+	+	+
AZIN1	other	x	+	+	+	+
SPI1	regulation	x	+	+	+	+
HBEGF	regulation	x	+	+		+
LZTS2	coiled-coil	x	+	+	+	+		+
SNCG	other	x	+	+	+	+
SOCS1	regulation	x	+	+	+	+
IGFBP4	other	x	+	+	+	+
MAP7D3	coiled-coil	x	+	+	+	+
NHLRC1	regulation	x	+	+	+	+
PDE4DIP	coiled-coil	x	+	+		+
ZNF365	coiled-coil	x	+	+	+	+
C6orf204	coiled-coil	x	+	+	+	+
ENSP00000339838	coiled-coil	x	+	+	+	+
NDRG2	regulation	x		+	+	+
PSME2	other	x		+	+	+
CEP68	other	x	+	+		+
MAP6	other	x	+	+	+	+
CKAP2	other	x	x	+	+
IKBKG	regulation	x		+		+
ODF2L	coiled-coil	x	+	+	+
PODXL	other	x	x	+		+
JUB	regulation	x				+
MAP9	coiled-coil	x	+	+		+
MARCKS	coiled-coil	x	+	+		+
MLF1IP	other	x	x	+		+
PROCR	other	x	x	+
YWHAQ	other	x	x	+
BAALC	other	x	x			+
C13orf15	regulation	x		+	+	+
S100B	regulation	x	+			+
GIMAP5	other	x		+		+		+
PML	regulation	x	+	+
SPAG5	coiled-coil	x	+			+
C1orf63	coiled-coil	x	+			+
CCDC110	coiled-coil	x		+
IL1RN	regulation	x
TROAP	other	x				+
S1PR5	other	x
SAC3D1	other	x
Alms1	?	x				+
CETN2	other	x
Cetn4	?	x
TCHH	coiled-coil	x	+
TSPYL2	regulation	x
CRB3	other	x
FXY2	?	x		+		+
Kiaa1731	?	x				+
gnai1	?					x
CKAP2L	?	x
Ccdc14	?	x			+
DYNLL1	?		x
JGI132298	?	x						+
RAB11FIP3	?	x	+
[truncated: 6 more columns]
