# Supplementary material for: Coiled-Coil Proteins Facilitated the Functional Expansion of the Centrosome
Source: PLoS Comput Biol. 2014 Jun 5;10(6):e1003657. doi: 10.1371/journal.pcbi.1003657 (PMC4046923; doi:10.1371/journal.pcbi.1003657)
Supplement: Table S3 — Centrosomal proteins in model species. Protein identifiers of homologous proteins are given for the species Homo sapiens, Caenorhabditis elegans, Drosophila melanogaster, Saccharomyces cerevisiae, Schizosaccharomyces pombe, Dictyostelium discoideum, Giardia intestinalis and Arabidopsis thaliana. (XLSX) [file pcbi.1003657.s016.xlsx]

## Sheet: Protein Matrix
Name	Function	Homo sapiens	Caenorhabditis elegans	Drosophila melanogaster	Saccharomyces cerevisiae	Schizosaccharomyces pombe	Dictyostelium discoideum	Giardia intestinalis	Arabidopsis thaliana
29039	?	-	-	-	-	-	-	gb|GL50803_16804	-
30968	?	-	-	-	-	-	-	gb|GL50803_24451	-
65998	?	-	-	-	-	-	-	gb|GL50803_16973	-
67330	?	-	-	-	-	-	DDBDRAFT_0168077 DDBDRAFT_0217308	-	-
4329490	?	-	-	-	-	-	-	gb|GL50803_10370	AT5G10010.1-P AT5G64910.1-P
A2DC99	?	-	-	-	-	-	-	gb|GL50803_14874	-
A2DRI2	?	-	-	-	-	-	-	gb|GL50803_6709	-
A2DYX9	?	-	-	-	-	-	-	gb|GL50803_4165	-
A2F811	?	-	-	-	-	-	-	gb|GL50803_16667	-
AAAS	other	ENSP00000209873	-	FBpp0071254 FBpp0079535	-	-	DDB_0233287	-	AT3G56900.1-P
AATF	TF	ENSP00000225402	Y73E7A.2	FBpp0078929	YDR299W	SPAC664.08c-1	DDBDRAFT_0201701	-	AT5G61330.1-P
ABCA8	other	ENSP00000269080 ENSP00000269081 ENSP00000272895 ENSP00000301732 ENSP00000319766 ENSP00000342216 ENSP00000344155 ENSP00000359245 ENSP00000363868 ENSP00000405366 ENSP00000411096	C48B4.4c F12B6.1 F56F4.6 Y39D8C.1 Y53C10A.9	FBpp0073909 FBpp0074938 FBpp0074959 FBpp0076889 FBpp0076927 FBpp0083233 FBpp0085587 FBpp0288422	-	-	DDB_0191222 DDB_0191223 DDB_0191224 DDB_0191529 DDB_0201627 DDB_0201653 DDB_0201662 DDB_0215337 DDB_0216250 DDB_0219981 DDB_0219982	gb|GL50803_112692 gb|GL50803_113876 gb|GL50803_12820 gb|GL50803_137726 gb|GL50803_16575 gb|GL50803_16592 gb|GL50803_16605 gb|GL50803_21327 gb|GL50803_21411 gb|GL50803_3470 gb|GL50803_8227 gb|GL50803_87446 gb|GL50803_9133 gb|GL50803_92223 gb|GL50803_94478	AT2G41700.1-P AT3G47730.1-P AT3G47740.1-P AT3G47750.1-P AT3G47760.1-P AT3G47770.1-P AT3G47780.1-P AT3G47790.1-P AT5G61690.1-P AT5G61700.1-P AT5G61730.1-P AT5G61740.1-P
ABCC10	other	ENSP00000244533 ENSP00000261200 ENSP00000285238 ENSP00000311030 ENSP00000333926 ENSP00000359478 ENSP00000366084 ENSP00000374467 ENSP00000382342	F14F4.3b F20B6.3 F21G4.2 F57C12.4 F57C12.5b Y43F8C.12	FBpp0071545 FBpp0079220 FBpp0079228 FBpp0080681 FBpp0080682 FBpp0080965 FBpp0081887 FBpp0083268 FBpp0084755 FBpp0088346 FBpp0088845 FBpp0089056 FBpp0271768 FBpp0288707	YDR135C YGR281W YHL035C YKR103W YKR104W YLL015W YLL048C	SPAC3F10.11c-1 SPBC359.05-1	DDB_0191225 DDB_0214809 DDB_0215367 DDB_0216251 DDB_0220025	gb|GL50803_115052 gb|GL50803_17132 gb|GL50803_221689 gb|GL50803_28379 gb|GL50803_28906 gb|GL50803_41118	AT1G04120.1-P AT1G30400.1-P AT1G30410.1-P AT1G30420.1-P AT2G07680.1-P AT2G34660.1-P AT2G47800.1-P AT3G59140.1-P AT3G60160.1-P AT3G62700.1-P
abp2	?	-	-	-	-	SPBC1861.02-1	-	-	-
abpD	?	-	-	-	-	-	DDB_0191136	-	-
ACSL1	enzyme	ENSP00000281455 ENSP00000296869 ENSP00000339787 ENSP00000348429 ENSP00000350012	C46F4.2.2 F37C12.7 R07C3.4 R09E10.3 R09E10.4a T08B1.6 Y65B4BL.5 Y76A2B.3	FBpp0074845 FBpp0099845	YER015W YIL009W YMR246W YOR317W	SPBC18H10.02-1 SPBP4H10.11c-1	DDB_0191105 DDB_0231574	gb|GL50803_113892 gb|GL50803_15063 gb|GL50803_17170 gb|GL50803_21118 gb|GL50803_30476 gb|GL50803_9062	AT1G49430.1-P AT1G64400.1-P AT1G77590.1-P AT2G04350.1-P AT3G05970.1-P AT4G11030.1-P AT4G23850.1-P AT5G27600.1-P
ACTA2	other	ENSP00000224784 ENSP00000290378 ENSP00000295137 ENSP00000331514 ENSP00000349960 ENSP00000355645 ENSP00000385993	M03F4.2a T04C12.4.3 T04C12.5 T04C12.6.1	FBpp0070788 FBpp0071448 FBpp0078131 FBpp0082254 FBpp0082597 FBpp0085365 FBpp0086174	YFL039C	SPBC32H8.12c-1	DDBDRAFT_0187718 DDBDRAFT_0188457 DDBDRAFT_0190289 DDBDRAFT_0190345 DDBDRAFT_0215231 DDBDRAFT_0217010 DDBDRAFT_0218250 DDBDRAFT_0219536 DDB_0185015 DDB_0185124 DDB_0185125 DDB_0185126 DDB_0185127 DDB_0216213 DDB_0216214 DDB_0220444 DDB_0220445 DDB_0220446 DDB_0220447 DDB_0220448 DDB_0220449 DDB_0220450 DDB_0220451 DDB_0220454 DDB_0220455 DDB_0220456 DDB_0220457 DDB_0220458 DDB_0220459 DDB_0220460…	gb|GL50803_40817	AT1G49240.1-P AT2G37620.1-P AT2G42090.1-P AT2G42100.1-P AT2G42170.1-P AT3G12110.1-P AT3G18780.2-P AT3G46520.1-P AT3G53750.1-P AT5G09810.1-P AT5G59370.2-P
ACTR1B	other	ENSP00000289228 ENSP00000358921	Y53F4B.22	FBpp0082121	YHR129C	SPBC1347.12-1	DDB_0220489	-	-
ADCY10	enzyme	ENSP00000356825	-	-	-	-	DDB_0191330	-	-
ADY4	?	-	-	-	YLR227C	-	-	-	-
AGL	enzyme	ENSP00000294724	R06A4.8	FBpp0071526	YPR184W	-	DDBDRAFT_0219237	gb|GL50803_10885	-
AHCY	enzyme	ENSP00000217426 ENSP00000264389 ENSP00000286788 ENSP00000315931 ENSP00000358814	K02F2.2.1 Y55F3AM.15 Y55F3AR.3.1	FBpp0072886 FBpp0073847 FBpp0087764 FBpp0087935 FBpp0089085	YER043C YJL008C	SPAC22A12.03c-1 SPBC337.05c-1 SPBC8D2.18c-1	DDBDRAFT_0204379 DDBDRAFT_0204380 DDBDRAFT_0217758 DDB_0191108 DDB_0233102	gb|GL50803_13500	AT3G03960.1-P AT3G23810.1-P AT4G08640.1-P AT4G13940.1-P AT5G42970.1-P
AIFM1	other	ENSP00000287295 ENSP00000335369	F20D6.11 Y56A3A.32.2	FBpp0070321 FBpp0077504 FBpp0080714	-	SPAC26F1.14c-1	DDB_0191137	gb|GL50803_33769	AT1G63940.2-P AT3G09940.1-P AT3G27820.1-P AT3G52880.2-P AT5G03630.1-P
AK5	enzyme	ENSP00000346577 ENSP00000360939 ENSP00000362249	C29F7.3 F13E6.2 F38B2.4a F40F8.1.1	FBpp0075750 FBpp0079385 FBpp0289076	YKL024C	SPCC1795.05c-1	DDB_0191367	gb|GL50803_4849 gb|GL50803_90402	AT3G60180.1-P AT3G60961.1-P AT4G25280.1-P AT5G26667.1-P
AKAP11	regulation	ENSP00000025301	-	-	-	-	-	-	-
AKAP9	coiled-coil	ENSP00000348573 ENSP00000352572	-	FBpp0099786	-	-	-	-	-
AKR1D1	other	ENSP00000242375 ENSP00000263126 ENSP00000285930 ENSP00000298375 ENSP00000312606 ENSP00000352584 ENSP00000369879 ENSP00000369927 ENSP00000370129 ENSP00000370254 ENSP00000397009	C07D8.6 C35D10.6 F53F1.2 F53F1.3 K07C5.2 T08H10.1 Y39G8B.1b ZC443.1 ZK1290.5	FBpp0073028 FBpp0073029 FBpp0075868 FBpp0075869 FBpp0085467 FBpp0088362 FBpp0112505 FBpp0288764	YBR149W YDR368W YHR104W YJR096W YOR120W	SPAC26F1.07-1 SPAC2F3.05c-1 SPAP32A8.02-1 SPBC8E4.04-1	DDBDRAFT_0216577 DDB_0215363 DDB_0231282 DDB_0231284 DDB_0231286 DDB_0231290 DDB_0231291	gb|GL50803_7260 gb|GL50803_9008	AT2G21250.1-P AT2G21260.1-P AT2G37760.1-P AT2G37770.2-P AT2G37790.1-P AT3G53880.1-P AT5G01670.2-P
ALDOC	enzyme	ENSP00000226253 ENSP00000336927 ENSP00000363988	F01F1.12a T05D4.1.2	FBpp0084373 FBpp0084378	-	-	DDB_0231387	-	AT2G01140.1-P AT2G21330.1-P AT2G36460.1-P AT3G52930.1-P AT4G26520.1-P AT4G26530.1-P AT4G38970.1-P AT5G03690.1-P
ALMS1	other	ENSP00000264448	-	FBpp0070664	-	-	-	-	-
alp7	?	-	-	-	-	SPAC890.02c-1	-	-	-
ALS2	other	ENSP00000264276 ENSP00000297186 ENSP00000338556 ENSP00000367792	-	FBpp0078116	-	-	DDBDRAFT_0217812	gb|GL50803_13606 gb|GL50803_14628 gb|GL50803_24712 gb|GL50803_7261	AT2G35170.1-P AT4G17080.1-P
ANAPC10	regulation	ENSP00000310071	Y48G1C.12	FBpp0086107	YGL240W	SPBC1A4.01-1	DDBDRAFT_0202332	-	AT2G18290.1-P
ANKMY1	other	ENSP00000272972	-	-	YMR100W	SPBC31F10.10c-1	-	-	AT1G67340.1-P AT5G50450.1-P
ANKRD20A1	coiled-coil	ENSP00000254835 ENSP00000258459 ENSP00000265224 ENSP00000285176 ENSP00000299443 ENSP00000326572 ENSP00000328517 ENSP00000329990 ENSP00000331873 ENSP00000349402 ENSP00000349891 ENSP00000351856 ENSP00000351875 ENSP00000353717 ENSP00000365255 ENSP00000366697 ENSP00000366826 ENSP00000383642 ENSP00000395963 ENSP00000403302 ENSP00000411620 ENSP00000411747 ENSP00000413654 ENSP00000419530	-	-	-	-	-	-	-
ANXA13	other	ENSP00000262219 ENSP00000265447 ENSP00000296511 ENSP00000341674 ENSP00000346550 ENSP00000352101 ENSP00000362010 ENSP00000363395 ENSP00000377833	T07C4.9a	FBpp0070024 FBpp0074078 FBpp0088986	-	-	DDB_0191502	gb|GL50803_86498	AT1G35720.1-P AT1G68090.1-P AT2G38760.1-P AT5G10220.1-P AT5G10230.1-P AT5G12380.1-P AT5G65020.1-P
AP2A1	regulation	ENSP00000351926 ENSP00000413234	T20B5.1.1	FBpp0088945	YBL037W	SPBC691.03c-1	DDBDRAFT_0168211 DDBDRAFT_0217164	gb|GL50803_17304	AT5G22770.1-P AT5G22780.1-P
AP2B1	other	ENSP00000314414 ENSP00000350199	Y71H2B.10a	FBpp0074558	YJR005W YKL135C	SPBC2G2.06c-1 SPBC947.02-1	DDBDRAFT_0204689	gb|GL50803_15339 gb|GL50803_21423	AT4G11380.1-P AT4G23460.1-P
AP3M2	other	ENSP00000174653 ENSP00000250244 ENSP00000292807 ENSP00000347408 ENSP00000388996	F53H8.1 F55A12.7 K11D2.3a.2 R160.1a	FBpp0070992 FBpp0081592 FBpp0083645	YBR288C YOL062C YPL259C	SPAC31A2.09c-1 SPBC651.11c-1 SPBP16F5.07-1	DDB_0191102 DDB_0191267 DDB_0214930	gb|GL50803_8917 gb|GL50803_89622	AT1G10730.1-P AT1G56590.1-P AT1G60780.1-P AT5G46630.2-P
APC2	regulation	ENSP00000233607 ENSP00000257430	K04G2.8b	FBpp0083937 FBpp0084720	-	-	-	-	AT1G23180.1-P
APEX1	enzyme	ENSP00000216714 ENSP00000364126	R09B3.1a	FBpp0288680	YBL019W	SPBC3D6.10-1	DDB_0185018	gb|GL50803_9834	AT2G41460.1-P AT3G48425.1-P AT4G36050.2-P
APLP1	regulation	ENSP00000221891 ENSP00000263574 ENSP00000284981	C42D8.8a	FBpp0070104	-	-	-	-	-
APOA1	other	ENSP00000236850 ENSP00000350425	-	-	-	-	DDBDRAFT_0205761	-	AT2G24420.2-P AT4G30090.1-P AT4G31340.1-P
APPL2	other	ENSP00000258530 ENSP00000285689 ENSP00000288266 ENSP00000311657 ENSP00000322883 ENSP00000350881 ENSP00000402457	ZC328.3a	FBpp0071601 FBpp0111553	YDR326C YFL042C YHR080C YHR155W YLR072W YNL257C	SPAC19A8.02-1 SPBC20F10.07-1	DDBDRAFT_0168719 DDBDRAFT_0189665	-	AT1G02120.1-P AT3G59660.1-P
ARCC	?	-	-	-	-	-	-	gb|GL50803_16453	-
ARF5	other	ENSP00000000233 ENSP00000256682 ENSP00000272102 ENSP00000306010 ENSP00000337478 ENSP00000381306 ENSP00000404247 ENSP00000406863	B0336.2.1 F57H12.1	FBpp0088256 FBpp0289185	YDL137W YDL192W	SPBC4F6.18c-1	DDB_0191101	gb|GL50803_7789	AT1G02430.1-P AT1G02440.1-P AT1G10630.1-P AT1G23490.1-P AT1G70490.3-P AT2G15310.1-P AT2G47170.1-P AT3G62290.1-P AT5G14670.1-P
ARHGAP11B	regulation	ENSP00000342291 ENSP00000355090	K09H11.3 Y75B7AL.4a	-	-	-	-	-	-
ARHGEF1	regulation	ENSP00000337261 ENSP00000341071 ENSP00000347134 ENSP00000357177 ENSP00000380942	F13E6.6	FBpp0086124	YGR070W YLR371W	SPAC1006.06-1 SPCC645.07-1	-	-	-
ARHGEF17	regulation	ENSP00000263674 ENSP00000340297 ENSP00000355060	R02F2.2	FBpp0082955 FBpp0289665	-	-	DDB_0233183	-	-
ARID4B	TF	ENSP00000264183 ENSP00000275248 ENSP00000279873 ENSP00000320485 ENSP00000347602	C01G8.9a Y108G3AL.7	FBpp0088543 FBpp0111634	YPL016W	SPBC30B4.04c-1	-	-	AT1G76510.2-P AT2G17410.1-P
ARL2	other	ENSP00000246747	F22B5.1	FBpp0081328	YMR138W	SPAC22F3.05c-1	DDB_0229375	gb|GL50803_4192	AT2G18390.1-P
ARL2BP	regulation	ENSP00000219204	-	-	-	-	-	-	-
ARL3	other	ENSP00000260746	F19H8.3	FBpp0083549 FBpp0083550	-	-	-	gb|GL50803_13478	-
ARL6	other	ENSP00000337722	C38D4.8	FBpp0085718	-	-	-	-	-
ARMC4	regulation	ENSP00000306410 ENSP00000311113 ENSP00000344456	K05C4.6	FBpp0079066 FBpp0089031	YEL013W	SPBC354.14c-1	-	gb|GL50803_33685	AT2G44900.1-P AT3G01400.1-P AT3G60350.1-P AT4G16490.1-P AT5G58680.1-P
ARMC6	other	ENSP00000269932	-	FBpp0085950	-	-	DDB_0191132	-	AT4G33945.1-P
ARMC7	other	ENSP00000245543 ENSP00000301764	M18.5	FBpp0082177 FBpp0082738	-	SPAC17H9.10c-1 SPCC11E10.08-1	DDB_0191144	-	AT4G05420.1-P AT4G21100.1-P AT5G37290.1-P
arp10	?	-	-	-	YDR106W	SPBC56F2.03-1	-	-	-
ARRB2	regulation	ENSP00000269260 ENSP00000311538 ENSP00000377141	F53H8.2	FBpp0076326 FBpp0080583 FBpp0085236	-	SPBC557.05-1	-	-	-
ARRDC2	other	ENSP00000222250 ENSP00000265138 ENSP00000268042 ENSP00000360475	C04C11.2.2 C04E12.11 C04E12.12 F35F10.11 F35F10.12.2 F40F8.8.1 M176.1 R06B9.1 R06B9.3 T12D8.4 T20D4.6 Y17G7B.11 ZK938.4	FBpp0072435 FBpp0081159 FBpp0081242 FBpp0081270 FBpp0081272 FBpp0081273 FBpp0112257 FBpp0271763	YFR022W YGL045W YGR068C YJL084C YKR021W YLR392C YOR018W YOR322C	SPAC139.03-1 SPAC1F12.05-1 SPAC31A2.12-1 SPBC18H10.20c-1 SPBC2D10.04-1 SPBC839.02-1	DDBDRAFT_0191699	-	-
ARVCF	regulation	ENSP00000263207 ENSP00000307134 ENSP00000374409 ENSP00000382004	Y105C5B.21a	FBpp0110406	-	-	-	-	-
ask1	?	-	-	-	-	SPBC27.02c-1	-	-	-
ASPM	coiled-coil	ENSP00000356379	C45G3.1	FBpp0084071	-	-	-	-	AT4G21820.1-P
ATG17	?	-	-	-	YLR423C	SPAC10F6.11c-1	DDBDRAFT_0218369	-	-
ATM	kinase	ENSP00000278616	Y48G1BL.2	FBpp0110174	YBL088C	SPCC23B6.03c-1	-	-	AT3G48190.1-P
ATP2B1	enzyme	ENSP00000261173 ENSP00000263519 ENSP00000324172 ENSP00000350310	R05C11.3 W09C2.3a Y67D8C.10b	FBpp0289785	YGL006W	SPAPB2B4.04c-1	DDB_0214945 DDB_0233095	gb|GL50803_32658	AT1G27770.1-P AT2G22950.1-P AT2G41560.1-P AT3G21180.1-P AT3G57330.1-P AT4G29900.1-P AT4G37640.1-P AT5G53010.1-P AT5G57110.2-P
ATP2C2	enzyme	ENSP00000262429 ENSP00000262623 ENSP00000295598 ENSP00000302397 ENSP00000324892 ENSP00000349595 ENSP00000352665 ENSP00000353072 ENSP00000354490 ENSP00000371372	B0365.3.2 C01G12.8 C02E7.1 C09H5.2a K11D9.2a.2 Y105E8A.12a ZK256.1c	FBpp0071750 FBpp0072122 FBpp0078185 FBpp0088502 FBpp0112638 FBpp0288804	YDR038C YDR039C YDR040C YGL167C	SPBC31E1.02c-1 SPBC839.06-1	DDBDRAFT_0189650 DDB_0185106	gb|GL50803_96670	AT1G07670.1-P AT1G07810.1-P AT1G10130.1-P AT4G00900.1-P
ATP5B	enzyme	ENSP00000262030 ENSP00000319169	C34E10.5.3 C34E10.6.3	FBpp0075203 FBpp0088250 FBpp0088810	YBR133C YJR121W	SPAC222.12c-1 SPBC16H5.11c-1	DDBDRAFT_0187422 DDBDRAFT_0190669	-	AT4G31120.1-P AT5G08670.1-P AT5G08680.1-P AT5G08690.1-P ATCG00480.1-P
AURKA	kinase	ENSP00000216911 ENSP00000302898 ENSP00000313950	B0207.4 K07C11.2.2	FBpp0079769 FBpp0081957	YPL209C	SPCC320.13c-1	DDB_0216254	gb|GL50803_5358	AT2G25880.1-P AT2G45490.1-P AT4G32830.1-P
AXIN1	regulation	ENSP00000262320 ENSP00000302625	C37A5.9.1	FBpp0084919	-	-	-	-	-
AZI1	coiled-coil	ENSP00000393583	-	FBpp0288418	-	-	-	-	-
AZIN1	other	ENSP00000321507	-	-	-	-	-	-	-
B9D1	other	ENSP00000261499	K03E6.4	FBpp0082599	-	-	-	-	-
B9D2	other	ENSP00000243578	Y38F2AL.2	FBpp0078840	-	-	-	-	-
BAALC	other	ENSP00000312457	-	-	-	-	-	-	-
BAG2	other	ENSP00000359727	H14N18.1a	FBpp0075353	-	-	-	-	-
BARD1	other	ENSP00000260947 ENSP00000350283	C36A4.8a F08G12.5 F42A6.5 K04C2.4.2	-	-	-	DDBDRAFT_0191863	gb|GL50803_14241 gb|GL50803_17329 gb|GL50803_34160	AT4G21070.1-P
BARD1	regulation	ENSP00000260947 ENSP00000262126 ENSP00000301030 ENSP00000386239	K02B12.5 K04C2.4.2	FBpp0075653 FBpp0076526	YIL112W	-	-	-	-
BBS1	other	ENSP00000353701	F02E9.9b.1	FBpp0081331	YOL057W	-	DDBDRAFT_0217149 DDBDRAFT_0217197 DDBDRAFT_0217658	gb|GL50803_33689 gb|GL50803_3822	AT1G79690.1-P
BBS10	other	ENSP00000376946	-	-	-	-	-	-	-
BBS2	other	ENSP00000245157	C10F3.1 F20D12.3	-	-	-	-	-	-
BBS4	other	ENSP00000268057	F58A4.14	FBpp0087297	-	-	-	gb|GL50803_10529	-
BBS5	other	ENSP00000295240	R01H10.6	FBpp0078512	-	-	-	gb|GL50803_8146	-
BBS7	enzyme	ENSP00000264499 ENSP00000373860	F17C8.3 Y75B8A.12 ZK856.7.1	-	-	-	-	-	-
BBS9	other	ENSP00000242067	C48B6.8	FBpp0289682	-	-	-	-	-
BCAR1	other	ENSP00000162330 ENSP00000368759	-	FBpp0289142	-	-	-	-	-
BCL2L2	regulation	ENSP00000250405 ENSP00000267953 ENSP00000302564 ENSP00000329623	T07C4.8	-	-	-	-	-	-
BGN	regulation	ENSP00000327336 ENSP00000364694	-	-	-	-	-	-	-
BIRC7	other	ENSP00000217169 ENSP00000227758 ENSP00000263464 ENSP00000300417 ENSP00000301633 ENSP00000347858 ENSP00000349298 ENSP00000412957	C50B8.2 K11D12.9 T27F2.3.1	FBpp0071748 FBpp0075255 FBpp0082849 FBpp0086432	YJR089W	SPCC962.02c-1	-	gb|GL50803_14206	AT1G18470.1-P AT1G68820.1-P AT1G73950.1-P
BLOC1S2	other	ENSP00000351716	Y73B6BL.30	FBpp0075932	-	-	DDBDRAFT_0205421	-	AT5G49550.1-P
BNC1	other	ENSP00000307041 ENSP00000370047	F55C5.11	FBpp0074029 FBpp0099796	-	-	-	-	-
BNIP1	other	ENSP00000231668 ENSP00000365811	-	FBpp0078315	YDR498C	-	DDBDRAFT_0189430	gb|GL50803_16202	AT3G24315.1-P
BRCA2	other	ENSP00000369497	-	-	-	-	DDBDRAFT_0219853	-	AT4G00020.2-P AT5G01630.1-P
BRD1	other	ENSP00000216267 ENSP00000218343 ENSP00000226319 ENSP00000316426 ENSP00000350267 ENSP00000366272 ENSP00000373340 ENSP00000378451	F42A9.2 F54F2.2a.3 Y53G8AR.2a	FBpp0072431 FBpp0088092 FBpp0112111	YGL131C YPR031W	SPAC3H1.12c-1 SPBC17D11.04c-1	DDB_0220705	gb|GL50803_15559	AT1G05830.1-P AT1G77800.1-P AT2G31650.1-P AT3G14740.2-P
bub2	?	-	-	-	YMR055C	SPAC6F6.08c-1	DDB_0232237	gb|GL50803_15248	-
byr4	?	-	-	-	YJR053W	SPAC222.10c-1	DDBDRAFT_0218708	-	-
C10orf90	other	ENSP00000284694	-	-	-	-	-	-	-
C11orf17	other	ENSP00000310459	-	-	-	-	-	-	-
C12orf52	regulation	ENSP00000266813	-	-	-	-	-	-	-
C13orf15	regulation	ENSP00000368664	-	-	-	-	-	-	-
C14orf106	other	ENSP00000309790	K06A5.4	-	-	-	-	-	AT3G53440.2-P
C14orf145	coiled-coil	ENSP00000281129	-	-	-	-	-	-	-
C15orf26	other	ENSP00000286732	-	FBpp0083520 FBpp0111675	-	-	-	-	-
C16orf63	regulation	ENSP00000255759 ENSP00000355812	-	FBpp0082625	-	-	-	gb|GL50803_134441 gb|GL50803_134442	AT3G55000.1-P AT3G55005.1-P
C16orf80	other	ENSP00000262498	C54C6.6	FBpp0079634	-	-	-	gb|GL50803_104866	AT3G12300.1-P
C19orf20	other	ENSP00000352265	-	-	-	-	-	-	-
C1orf144	other	ENSP00000383866	C18E9.3a	FBpp0079058	-	-	-	-	-
C1orf63	coiled-coil	ENSP00000243189	-	-	-	-	-	-	-
C1orf96	other	ENSP00000284617	-	-	-	-	-	-	-
C21orf56	other	ENSP00000291672	-	-	-	-	-	-	-
C21orf59	other	ENSP00000290155	K12D9.1 R08F11.4	FBpp0073074	YER175C YHR209W	SPAC25B8.10-1	DDBDRAFT_0187734 DDBDRAFT_0188677 DDBDRAFT_0188678 DDBDRAFT_0189501 DDBDRAFT_0202301	gb|GL50803_15834	AT1G55450.1-P AT2G41380.1-P AT3G54150.1-P AT3G61210.1-P AT4G22530.1-P AT5G10830.1-P
C22orf28	enzyme	ENSP00000216038 ENSP00000303279 ENSP00000364794	C25A1.7.2 F16A11.2 R11A8.6	FBpp0075204 FBpp0078151 FBpp0080746	YBL076C YPL040C	SPBC8D2.06-1 SPCC18B5.08c-1	DDBDRAFT_0205483 DDB_0231256 DDB_0231258	gb|GL50803_104173 gb|GL50803_23602	AT3G23145.1-P AT4G10320.1-P AT5G49030.1-P
C2CD3	other	ENSP00000323339	Y111B2A.24	FBpp0077861	-	-	-	-	-
C2orf39	coiled-coil	ENSP00000288710	-	FBpp0071104	-	-	-	gb|GL50803_16237	-
C3orf15	coiled-coil	ENSP00000273390	-	FBpp0080544 FBpp0080545 FBpp0080546	-	-	-	gb|GL50803_89828	-
C3orf34	other	ENSP00000387209	-	-	-	-	-	-	-
C6orf204	coiled-coil	ENSP00000357477	-	-	-	-	-	-	-
C7orf11	other	ENSP00000304553	-	FBpp0075522	-	-	-	-	AT4G24500.1-P
C9orf171	other	ENSP00000343290	-	-	-	-	-	-	-
C9orf86	other	ENSP00000311134 ENSP00000400481 ENSP00000404224	F08G12.1	-	-	-	DDB_0232146	-	-
CAB39	kinase	ENSP00000258418 ENSP00000261669	R02E12.2a Y53C12A.4.2	FBpp0075117	YKL189W	SPAC1834.06c-1	DDBDRAFT_0218587 DDBDRAFT_0218588	gb|GL50803_17294	AT2G03410.1-P AT4G17270.1-P AT5G18940.1-P AT5G47540.1-P
CAD	enzyme	ENSP00000264705 ENSP00000362153 ENSP00000402608	D2085.1 T19A6.2a	FBpp0086063 FBpp0088675	YJL130C YJR109C YNR053C YOR303W	SPAC22G7.06c-1 SPAC6F6.03c-1 SPBC215.08c-1 SPBC56F2.09c-1	DDBDRAFT_0206493 DDB_0201646	gb|GL50803_89887	AT1G29900.1-P AT1G52980.1-P AT3G20330.1-P
CALM2	other	ENSP00000272298 ENSP00000291295 ENSP00000349467	C13C12.1 C18E9.1 T21H3.3.1 Y73B3A.12	FBpp0071789 FBpp0072496 FBpp0077183 FBpp0077184 FBpp0084276 FBpp0084277 FBpp0084278 FBpp0087110 FBpp0087929 FBpp0087930	YBR109C	SPAC3A12.14-1	DDBDRAFT_0219456 DDB_0214955	gb|GL50803_13231 gb|GL50803_5333	AT1G66410.1-P AT2G27030.3-P AT2G41090.1-P AT2G41110.1-P AT3G22930.1-P AT3G43810.1-P AT3G51920.1-P AT3G56800.1-P AT4G14640.1-P AT5G21274.1-P AT5G37780.3-P
CALML3	other	ENSP00000315299	-	-	-	-	-	-	-
CALR	enzyme	ENSP00000320866 ENSP00000381293	H15N14.2a Y38A10A.5.1	FBpp0073585 FBpp0081581 FBpp0082345 FBpp0082346	YBR080C	SPAC1834.11c-1	DDB_0185052 DDB_0191384	gb|GL50803_112681 gb|GL50803_114776	AT1G08450.1-P AT1G09210.1-P AT1G56340.1-P AT4G04910.1-P
CAMK1G	kinase	ENSP00000009105 ENSP00000255448 ENSP00000256460 ENSP00000258682 ENSP00000282356 ENSP00000291041 ENSP00000295943 ENSP00000296550 ENSP00000319060 ENSP00000339740 ENSP00000368124 ENSP00000372023 ENSP00000381412 ENSP00000405950	F32D8.1 K07A9.2 K11E8.1c.1 R06A10.4 T08D2.7 Y60A3A.12 Y79H2A.11	FBpp0080860 FBpp0083816 FBpp0088137 FBpp0110466 FBpp0289608	YDL101C YFR014C YLR248W YMR291W YOL016C YPL153C	SPAC23A1.06c-1 SPACUNK12.02c-1 SPCC1322.08-1 SPCC18B5.11c-1	DDB_0214815 DDB_0216307 DDB_0216308 DDB_0216309 DDB_0216312 DDB_0216333 DDB_0219952 DDB_0220031	gb|GL50803_11178	AT2G35890.1-P AT2G38910.1-P AT3G10660.1-P AT3G19100.1-P AT4G04720.1-P AT4G21940.1-P AT5G04870.1-P AT5G12180.1-P AT5G19360.1-P
capB	?	-	-	-	-	-	DDBDRAFT_0217424 DDB_0185022 DDB_0185023	-	-
CAPG	other	ENSP00000263867	-	-	-	-	-	-	-
CASC5	other	ENSP00000335463	-	-	YGL093W	SPCC1020.02-1	DDBDRAFT_0218485	-	-
CASP10	regulation	ENSP00000286186 ENSP00000351273	-	-	-	-	-	-	-
CASP6	enzyme	ENSP00000265164 ENSP00000298700 ENSP00000311032 ENSP00000312664 ENSP00000319279 ENSP00000330237	C48D1.2 F22D3.6 Y48E1B.13a	FBpp0071971 FBpp0076076 FBpp0082755 FBpp0084848	-	-	DDB_0215375	-	-
CBF2	?	-	-	-	YGR140W	-	DDBDRAFT_0185488	-	-
CBX5	other	ENSP00000209875 ENSP00000216133 ENSP00000225603 ENSP00000269385 ENSP00000269397 ENSP00000308750 ENSP00000327545 ENSP00000336687 ENSP00000384490	K01G5.2c K08H2.6 ZK1236.2	FBpp0071221 FBpp0077134 FBpp0078059 FBpp0079251 FBpp0081494 FBpp0083702 FBpp0086056	-	SPAC18G6.02c-1 SPAC664.01c-1 SPBC16C6.10-1	DDBDRAFT_0189801 DDB_0220646 DDB_0220647	-	AT5G17690.1-P
CCBE1	other	ENSP00000404464	-	-	-	-	-	-	-
CCDC110	coiled-coil	ENSP00000306776	-	-	-	-	-	-	-
CCDC113	coiled-coil	ENSP00000219299	-	FBpp0077785	-	-	-	gb|GL50803_6455	-
CCDC123	coiled-coil	ENSP00000306105	-	FBpp0289690	-	-	-	-	-
CCDC135	other	ENSP00000353942	-	FBpp0110094	-	-	-	gb|GL50803_37452	-
CCDC14	other	ENSP00000386866	-	-	-	-	-	-	-
CCDC146	coiled-coil	ENSP00000285871	-	-	-	-	-	gb|GL50803_102248	-
CCDC147	coiled-coil	ENSP00000358718	-	FBpp0084479 FBpp0084500 FBpp0112616	-	-	-	gb|GL50803_3409	-
CCDC15	other	ENSP00000341684	-	-	-	-	-	-	-
CCDC151	coiled-coil	ENSP00000348757	-	FBpp0075769	-	-	-	gb|GL50803_16998	-
CCDC21	coiled-coil	ENSP00000252992	-	-	-	-	-	-	-
CCDC28A	other	ENSP00000332716 ENSP00000362704	Y38C1AA.12	FBpp0077520	-	-	DDBDRAFT_0204093	-	-
CCDC39	coiled-coil	ENSP00000405708	-	FBpp0078520	-	-	-	gb|GL50803_95653	-
CCDC40	coiled-coil	ENSP00000380679	-	FBpp0112753	-	-	-	gb|GL50803_16039	-
CCDC45	coiled-coil	ENSP00000269064	-	-	-	-	-	-	-
CCDC46	coiled-coil	ENSP00000376522	-	-	-	-	-	gb|GL50803_5070	-
CCDC61	coiled-coil	ENSP00000263284	-	-	-	-	-	gb|GL50803_5167	-
CCDC63	coiled-coil	ENSP00000312399 ENSP00000318429	-	FBpp0082802	-	-	-	gb|GL50803_114462	-
CCDC64	coiled-coil	ENSP00000380690	-	FBpp0075500	-	-	-	-	-
CCDC67	coiled-coil	ENSP00000298050 ENSP00000336524	-	-	-	-	-	-	-
CCDC77	coiled-coil	ENSP00000239830	-	-	-	-	-	-	-
CCDC85B	coiled-coil	ENSP00000311695	-	-	-	-	-	-	-
CCDC9	other	ENSP00000221922 ENSP00000372135	C10G8.8a	-	-	-	-	-	-
CCDC94	other	ENSP00000262962	F37C12.1	FBpp0086387	YKL095W	SPAC9.13c-1	DDBDRAFT_0205793	-	AT1G17130.2-P AT2G32050.1-P AT3G43250.1-P
CCDC96	coiled-coil	ENSP00000309285	-	-	-	-	-	gb|GL50803_22806	-
CCDC99	coiled-coil	ENSP00000265295 ENSP00000328875 ENSP00000328998 ENSP00000380690	T27A3.1a	FBpp0075500 FBpp0077248 FBpp0079027	-	-	-	-	-
CCNA1	regulation	ENSP00000255465 ENSP00000256442 ENSP00000274026 ENSP00000276014 ENSP00000288207	F08F1.9 F59H6.7 H31G24.4 T06E6.2a.3 T07F10.5 W05G11.2 Y43E12A.1 ZC168.4.2 ZK507.6 ZK678.3	FBpp0071822 FBpp0075807 FBpp0084103	YDL155W YGR108W YGR109C YLR210W YPR119W YPR120C	SPAPB2B4.03-1 SPBC16E9.17c-1 SPBC582.03-1 SPCC4E9.02-1	DDB_0185035	gb|GL50803_14488 gb|GL50803_3977	AT1G15570.1-P AT1G20590.1-P AT1G20610.1-P AT1G44110.1-P AT1G76310.1-P AT1G77390.1-P AT1G80370.1-P AT2G17620.1-P AT4G35620.1-P AT5G06150.1-P AT5G11300.1-P AT5G25380.1-P AT5G43080.1-P
CCND1	kinase	ENSP00000227507 ENSP00000261254 ENSP00000362082	Y38F1A.5.2	FBpp0289621	-	-	-	-	-
CCNE1	regulation	ENSP00000262643 ENSP00000309181	C37A2.4a	FBpp0080331	-	-	-	-	-
CCNF	other	ENSP00000380256	-	-	-	-	-	-	-
CCNG2	other	ENSP00000315743	-	FBpp0085160	-	-	-	-	-
CCNI	regulation	ENSP00000237654 ENSP00000315743 ENSP00000368005	R02F2.1b	FBpp0085160	-	-	-	-	-
CCNYL1	regulation	ENSP00000342344 ENSP00000363836 ENSP00000395902	ZK353.1b	FBpp0079843	YDL127W YDL179W YER059W YIL050W YOL001W	SPBC20F10.10-1	DDBDRAFT_0169187 DDBDRAFT_0186996 DDBDRAFT_0205192 DDBDRAFT_0218006	gb|GL50803_93721	AT2G44740.1-P AT3G05327.1-P AT3G21870.1-P AT3G63120.1-P AT5G07450.1-P AT5G61650.1-P
CCT3	other	ENSP00000357244	F54A3.3	FBpp0082787	YJL014W	SPBC1A4.08c-1	DDBDRAFT_0204641	gb|GL50803_17411	AT5G26360.1-P
CCT5	other	ENSP00000280326 ENSP00000377958 ENSP00000401435	C07G2.3a K01C8.10.3 T05G5.8.2	FBpp0077151 FBpp0079992 FBpp0087095	YDL143W YJL029C YJR064W	SPAC1420.02c-1 SPAC3A12.15-1 SPBC106.06-1	DDBDRAFT_0191663 DDBDRAFT_0204244 DDB_0233070	gb|GL50803_11992 gb|GL50803_17482	AT1G24510.1-P AT1G50500.1-P AT1G50970.1-P AT1G67760.1-P AT3G18190.1-P
CCT7	other	ENSP00000258091 ENSP00000296702 ENSP00000317334 ENSP00000357631	T05C12.7.2 T10B5.5a ZK1127.6.2 ZK1127.9a	FBpp0081232 FBpp0081401 FBpp0083684	YDR212W YJL111W	SPAC13C5.02-1 SPBC12D12.03-1 SPBC25H2.12c-1	DDB_0191096 DDB_0191128	gb|GL50803_16124 gb|GL50803_91919	AT3G11830.1-P AT3G19840.1-P AT3G20050.1-P
CDC14A	enzyme	ENSP00000354916 ENSP00000364389 ENSP00000401170	C17G10.4b	FBpp0079115	YFR028C	SPAC1782.09c-1	-	gb|GL50803_9270	-
CDC16	regulation	ENSP00000348554	F10B5.6.2	FBpp0083769	YKL022C	SPAC6F12.15c-1	DDB_0232238	-	AT1G78770.1-P
CDC20	regulation	ENSP00000308450 ENSP00000378529	ZK1307.6 ZK177.6	FBpp0070654 FBpp0072055 FBpp0080391	YGL003C YGL116W	SPAC144.13c-1 SPAC821.08c-1 SPBC1198.12-1	DDBDRAFT_0186598 DDBDRAFT_0219207	-	AT4G11920.1-P AT4G22910.1-P AT4G33260.1-P AT4G33270.1-P AT5G13840.1-P AT5G26900.1-P AT5G27080.1-P AT5G27570.1-P AT5G27945.1-P
CDC23	regulation	ENSP00000378350	F10C5.1	FBpp0080894	YHR166C	SPAC6F12.14-1	DDBDRAFT_0168974	-	AT3G48150.1-P
CDC25B	phosphatase	ENSP00000245960 ENSP00000303706 ENSP00000321656	F16B4.8 K06A5.7.2 R05H5.2 ZK637.11	FBpp0080412 FBpp0084766	YGR203W YMR036C YPR200C	SPAC24H6.05-1 SPBC839.07-1	DDB_0191424	gb|GL50803_4369	AT5G03455.1-P
CDC45	other	ENSP00000263201	F34D10.2.1	FBpp0070175	YLR103C	SPAC17D4.02-1	DDBDRAFT_0189517	-	AT3G25100.1-P
CDC6	other	ENSP00000209728 ENSP00000360621	C43E11.10 Y39A1A.12.1	FBpp0076371 FBpp0088033	YJL194W YLR442C YML065W	SPBC14C8.07c-1 SPBC29A10.15-1	DDB_0233110	gb|GL50803_17103	AT1G07270.1-P AT2G29680.1-P AT4G12620.1-P AT4G14700.1-P
CDCA4	other	ENSP00000337226	-	-	-	-	-	-	-
CDK10	kinase	ENSP00000338673 ENSP00000384442	B0495.2 ZC504.3	FBpp0077908 FBpp0087515	-	SPBC18H10.15-1	DDB_0216376 DDB_0229427	-	AT1G67580.1-P AT5G63370.1-P
CDK15	kinase	ENSP00000260967 ENSP00000261211 ENSP00000265741 ENSP00000266970 ENSP00000297518 ENSP00000306043 ENSP00000342589 ENSP00000400088 ENSP00000405798	C07G1.3b K03E5.3 T05G5.3.3 T27E9.3 ZC123.4b	FBpp0079641 FBpp0083330 FBpp0086483 FBpp0110223	YBR160W YPL031C	SPBC11B10.09-1 SPCC16C4.11-1	DDB_0185028 DDB_0191155	gb|GL50803_15397 gb|GL50803_16802 gb|GL50803_8037 gb|GL50803_9422	AT1G20930.1-P AT1G76540.1-P AT2G38620.2-P AT3G48750.1-P AT3G54180.1-P
CDK5RAP2	coiled-coil	ENSP00000343818	-	FBpp0086824	-	SPAC6G9.06c-1 SPCC417.07c-1	-	-	-
CDK5RAP3	regulation	ENSP00000344683	Y113G7B.16	FBpp0071478	-	-	DDBDRAFT_0187607	-	AT5G06830.1-P
CDKL1	kinase	ENSP00000216378 ENSP00000306340 ENSP00000368080 ENSP00000369325	Y42A5A.4	FBpp0078764	-	-	-	gb|GL50803_96616	-
CDKN1B	regulation	ENSP00000228872 ENSP00000244741 ENSP00000413720	T05A6.1 T05A6.2b	FBpp0087553	-	-	-	-	-
CDR2	coiled-coil	ENSP00000268383 ENSP00000336587	-	FBpp0080929	-	-	-	-	-
CENPF	coiled-coil	ENSP00000355922	-	-	-	-	-	-	-
CENPI	other	ENSP00000218507	-	-	YLR381W	SPAC1687.20c-1	DDBDRAFT_0183794	-	-
CENPT	regulation	ENSP00000219172 ENSP00000317110	-	-	YOL086W-A	SPBC2D10.16-1 SPBC800.13-1	DDBDRAFT_0185942	-	AT5G50930.1-P
CEP110	coiled-coil	ENSP00000238341	-	-	-	-	-	-	-
CEP120	coiled-coil	ENSP00000303058	-	-	-	-	-	-	-
CEP135	coiled-coil	ENSP00000257287 ENSP00000347161	-	FBpp0075391	-	-	-	-	-
CEP152	coiled-coil	ENSP00000382271	-	FBpp0078392	-	-	-	-	-
CEP164	coiled-coil	ENSP00000278935	-	FBpp0073952	-	-	-	gb|GL50803_24423	-
CEP170L	other	ENSP00000393383 ENSP00000404151 ENSP00000415575	-	-	-	-	-	gb|GL50803_14347	-
CEP192	other	ENSP00000317156	F32H2.3.1	FBpp0075122	-	-	DDBDRAFT_0218699	-	-
CEP250	coiled-coil	ENSP00000348401 ENSP00000364691	F35D11.11b ZC8.4a	FBpp0083929	-	-	-	-	-
CEP290	coiled-coil	ENSP00000308021	Y47G6A.17	FBpp0072483	-	-	-	-	-
CEP350	other	ENSP00000356579	-	-	-	-	-	-	-
CEP55	coiled-coil	ENSP00000360540	-	-	-	-	-	-	-
CEP57	coiled-coil	ENSP00000317902	-	-	-	-	-	-	-
CEP68	other	ENSP00000367229	-	-	-	-	-	-	-
CEP70	coiled-coil	ENSP00000264982	-	-	-	-	-	-	-
CEP72	coiled-coil	ENSP00000264935	-	-	-	-	-	-	-
CEP76	other	ENSP00000262127 ENSP00000343747 ENSP00000398391	K07G5.3	FBpp0086100	-	-	-	gb|GL50803_5672	-
CEP78	other	ENSP00000365782	-	FBpp0082435	-	-	-	-	-
CEP97	other	ENSP00000342510	R02F11.4	FBpp0288694	-	-	-	-	-
CERK	regulation	ENSP00000216264 ENSP00000245222 ENSP00000313681 ENSP00000347581	C34C6.5a F52C9.3 T10B11.2	FBpp0072854 FBpp0073347 FBpp0078446 FBpp0079576	YJL054W YLR260W YOR171C	SPAC4A8.07c-1 SPBC1347.04-1	DDB_0185181 DDB_0220131 DDB_0220132 DDB_0232073	-	AT4G21540.1-P AT5G23450.3-P AT5G51290.1-P
CETN2	other	ENSP00000359300	-	-	-	-	-	-	-
CETN3	other	ENSP00000283122 ENSP00000319052	R08D7.5	FBpp0080611 FBpp0110460	YOR257W	SPCC1682.04-1	-	gb|GL50803_104685 gb|GL50803_6744	AT3G50360.1-P AT4G37010.2-P
CG10841	?	-	-	FBpp0082263	-	-	-	gb|GL50803_7207	-
CG3342	?	-	-	FBpp0070880 FBpp0082574	YLR449W YML074C	SPAC27F1.06c-1 SPBC1347.02-1	DDBDRAFT_0186469 DDBDRAFT_0188902	gb|GL50803_10570	AT3G12340.1-P AT4G25340.1-P AT5G05420.1-P
CG8197	?	-	-	FBpp0087742	-	-	-	gb|GL50803_5567	-
CHAF1B	other	ENSP00000315700 ENSP00000362677	Y71G12B.1a	FBpp0087402	YCR084C YML102W	SPAC18B11.10-1 SPAC26H5.03-1 SPAC630.14c-1	DDBDRAFT_0190573 DDB_0214909	gb|GL50803_9184	AT5G64630.2-P
CHEK1	kinase	ENSP00000278916	DC2.7a R02C2.1 R02C2.2 R02C2.6 Y39H10A.7a.1 Y43D4A.6	FBpp0080441	YBR274W	SPCC1259.13-1	-	-	-
Chro	?	-	-	FBpp0078219	-	-	-	-	-
CIK1	?	-	-	-	YMR198W	-	-	-	-
CKAP2	other	ENSP00000367276	-	-	-	-	-	-	-
CKAP2L	other	ENSP00000305204	-	-	-	-	-	-	-
CLASP1	other	ENSP00000263710 ENSP00000352581	C07H6.3 R107.6.1 ZC84.3	FBpp0088471	YBL034C	SPAC3G9.12-1	DDBDRAFT_0206443 DDB_0220494	gb|GL50803_6735	AT2G20190.1-P
CLEC11A	coiled-coil	ENSP00000250340	-	-	-	-	-	-	-
CLIC5	other	ENSP00000185206 ENSP00000290332 ENSP00000358460 ENSP00000363500 ENSP00000364934 ENSP00000372896 ENSP00000404589 ENSP00000406335 ENSP00000408094 ENSP00000409247 ENSP00000412217	F26H11.5 Y105E8A.22	FBpp0073666	-	-	-	-	AT1G19550.1-P AT1G19570.1-P AT1G75270.1-P AT5G16710.1-P
CLTC	regulation	ENSP00000269122	T20G5.1	FBpp0073967	YGL206C	SPAC26A3.05-1	DDB_0185029	gb|GL50803_102108	AT3G08530.1-P AT3G11130.1-P
CNM67	?	-	-	-	YNL225C	-	-	-	-
CNTLN	coiled-coil	ENSP00000370021	-	-	-	-	-	-	-
CNTROB	coiled-coil	ENSP00000369614	-	FBpp0072721	-	-	-	-	-
COMT	enzyme	ENSP00000354511 ENSP00000361616 ENSP00000409403	Y32B12A.3 Y40B10A.2 Y40B10A.6 Y40B10A.7	-	-	SPBC119.03-1 SPBPB21E7.04c-1	DDBDRAFT_0203596 DDB_0229909 DDB_0229910	-	AT1G24735.1-P AT1G67980.1-P AT1G67990.1-P AT3G61990.1-P AT3G62000.1-P AT4G26220.1-P AT4G34050.1-P
COPG	other	ENSP00000325002 ENSP00000393912	T14G10.5b	FBpp0085155	YNL287W	SPAC57A7.10c-1	DDBDRAFT_0188394	-	AT4G34450.1-P
COPS2	other	ENSP00000299259	B0025.2.4	FBpp0079381	-	SPAPB17E12.04c-1	DDB_0233100	-	AT2G26990.1-P
COPS3	other	ENSP00000268717 ENSP00000301587	C06H2.1.1 Y38C1AA.2	FBpp0077927 FBpp0083142 FBpp0086272	YKL016C	SPBC29A10.13-1	DDB_0233101	-	AT3G52300.1-P AT5G14250.1-P
COPS5	regulation	ENSP00000350512	B0547.1.1	FBpp0082743	YDL216C	SPAC1687.13c-1	DDB_0233103	-	AT1G22920.1-P AT1G71230.1-P
COPS6	other	ENSP00000304102	Y67H2A.6	FBpp0083658	-	-	DDB_0233105	-	AT4G26430.1-P AT5G56280.1-P
COPS7A	regulation	ENSP00000229251 ENSP00000272995 ENSP00000396937	T06D8.8.1	FBpp0083861 FBpp0087821	YDR427W	SPAC607.05-1	DDB_0233004 DDB_0233106	-	AT1G02090.1-P AT4G19006.1-P AT5G45620.1-P
COPS8	other	ENSP00000346340 ENSP00000381576	-	FBpp0079262	-	-	DDB_0233107	-	AT4G14110.1-P
cort	?	-	-	FBpp0078949	-	-	-	-	-
corto	?	-	-	FBpp0078485	-	-	-	-	-
COTL1	regulation	ENSP00000262428 ENSP00000292385 ENSP00000407950	K08E3.4	FBpp0074402 FBpp0074404 FBpp0075561	-	SPAPJ760.02c-1	DDBDRAFT_0217172 DDB_0201562 DDB_0215369 DDB_0232276	-	-
CP110	other	ENSP00000219827	-	FBpp0077044	-	-	-	-	-
Cp190	?	-	-	FBpp0082580	-	-	-	-	-
CRABP1	other	ENSP00000299529 ENSP00000357204	-	-	-	-	-	-	-
CRB3	other	ENSP00000349204	-	-	-	-	-	-	-
CREBBP	other	ENSP00000262367 ENSP00000263253 ENSP00000263377 ENSP00000305918 ENSP00000354568 ENSP00000363958 ENSP00000382443 ENSP00000403393 ENSP00000408153 ENSP00000410994 ENSP00000413845 ENSP00000414641	C29F9.5 C29F9.6 F13C5.2 F57C7.1a F59F5.7 K03H1.10.1 R10E11.1b Y119C1B.8a	FBpp0071074 FBpp0071337 FBpp0071950 FBpp0083911	YDL070W YLR399C	SPAC631.02-1 SPCC1450.02-1	DDB_0220693 DDB_0220694	gb|GL50803_21502	AT1G06230.1-P AT1G16710.1-P AT1G17790.1-P AT1G55970.1-P AT1G67220.1-P AT1G73150.1-P AT1G79000.1-P AT2G34900.1-P AT3G01770.1-P AT3G12980.1-P AT3G27260.1-P AT3G52280.1-P AT5G10550.1-P AT5G14270.1-P AT5G46550.1-P AT5G63320.1-P AT5G65630.1-P
CSK	kinase	ENSP00000220003 ENSP00000313859	Y48G1C.2.1	FBpp0289007	-	-	DDB_0229963	-	-
CSNK1G2	kinase	ENSP00000255641 ENSP00000261798 ENSP00000305777 ENSP00000324464 ENSP00000352929 ENSP00000353904 ENSP00000369126	C03C10.1.3 F46F2.2c Y106G6E.6.1	FBpp0073476 FBpp0073515 FBpp0077423 FBpp0078437 FBpp0080543 FBpp0085106 FBpp0099737	YER123W YHR135C YNL154C YPL204W	SPAC1805.05-1 SPAC23C4.12-1 SPBC1347.06c-1 SPBC3H7.15-1 SPBP35G2.05c-1	DDBDRAFT_0217282 DDB_0185182	gb|GL50803_7537	AT1G03930.1-P AT1G04440.1-P AT1G72710.1-P AT2G19470.1-P AT3G23340.1-P AT4G08800.1-P AT4G14340.1-P AT4G26100.1-P AT4G28540.1-P AT5G43320.1-P AT5G44100.1-P AT5G57015.1-P
CSNK2A1	kinase	ENSP00000217244 ENSP00000262506	B0205.7	FBpp0070043	YIL035C YOR061W	SPAC23C11.11-1	DDB_0185025 DDB_0219953	gb|GL50803_27520	AT2G23070.1-P AT2G23080.1-P AT3G50000.1-P AT5G67380.1-P
CSPP1	other	ENSP00000373694	-	-	-	-	-	-	-
CTBP1	other	ENSP00000290921 ENSP00000311825 ENSP00000358417 ENSP00000375413	C31C9.2.2 F49E10.5	FBpp0079809 FBpp0099514	YER081W YIL074C	SPAC186.02c-1 SPAC186.07c-1 SPCC364.07-1	DDBDRAFT_0204015 DDB_0230052	-	AT1G01510.1-P AT1G17745.1-P AT3G19480.1-P AT4G34200.1-P
CTCFL	regulation	ENSP00000243914 ENSP00000264010	-	FBpp0076588	-	-	-	-	-
CTR9	coiled-coil	ENSP00000355013	B0464.2	FBpp0071879 FBpp0072561	YOL145C	SPAC27D7.14c-1	DDB_0215333	-	AT2G06210.1-P
CTSC	enzyme	ENSP00000227266	-	-	-	-	-	gb|GL50803_14566 gb|GL50803_22553 gb|GL50803_28651 gb|GL50803_8741	-
CTSZ	enzyme	ENSP00000217131	F32B5.8 M04G12.2	-	-	-	DDBDRAFT_0185484 DDBDRAFT_0206429	-	-
CTTN	other	ENSP00000301843 ENSP00000320176 ENSP00000369739	K01A2.5	FBpp0083441 FBpp0083686	-	-	DDBDRAFT_0187911	-	-
CUL3	other	ENSP00000264414 ENSP00000326804 ENSP00000363880 ENSP00000364589 ENSP00000384109	D2045.6 F45E12.3 K08E7.7 Y108G3AL.1.1 ZK520.4a	FBpp0075633 FBpp0080307 FBpp0085255 FBpp0087897 FBpp0087923	YDL132W YGR003W	SPAC17G6.12-1 SPAC24H6.03-1 SPAC3A11.08-1	DDBDRAFT_0186248 DDBDRAFT_0191643 DDB_0185191 DDB_0191260	-	AT1G02980.1-P AT1G26830.1-P AT1G43140.1-P AT1G59790.1-P AT1G59800.1-P AT1G69670.1-P AT3G46910.1-P AT4G02570.3-P AT4G12100.1-P AT5G46210.1-P
CXorf22	other	ENSP00000297866 ENSP00000367922	-	-	-	-	-	gb|GL50803_21048	-
DAB2IP	other	ENSP00000259371 ENSP00000261729 ENSP00000262940 ENSP00000263528 ENSP00000274376 ENSP00000286364 ENSP00000335029 ENSP00000341905 ENSP00000351015 ENSP00000398889 ENSP00000403636 ENSP00000414259	T24C12.2 Y20F4.3 ZK899.8c	FBpp0073945 FBpp0076096 FBpp0084326 FBpp0288888	YBR140C YKL092C YOL081W	SPBC646.12c-1	DDBDRAFT_0185273 DDBDRAFT_0203607 DDBDRAFT_0205121 DDBDRAFT_0206011 DDB_0220496 DDB_0233055	-	-
DAD2	?	-	-	-	YKR083C	SPAC1805.07c-1	-	-	-
DAM1	?	-	-	-	YGR113W	SPAC589.08c-1	-	-	-
DAPK2	kinase	ENSP00000261891 ENSP00000301264 ENSP00000350785	K12C11.4	-	-	-	-	-	AT1G12580.1-P
DBF4	other	ENSP00000265728 ENSP00000323663	F55H2.7.1	FBpp0080396	YDR052C	SPBC1778.04-1 SPCC550.13-1	-	-	-
DCAF12	other	ENSP00000355114	-	FBpp0082028	-	-	-	-	-
DCLRE1A	other	ENSP00000355185 ENSP00000358576 ENSP00000367527	F39H2.5.2	FBpp0078337	YMR137C	SPAC22A12.01c-1	DDB_0232254	-	AT1G19025.1-P AT1G27410.1-P AT2G45700.1-P AT3G26680.3-P
DCTN2	other	ENSP00000408910	C28H8.12	FBpp0087722	-	-	DDB_0220488	-	-
DCTN3	other	ENSP00000259632	-	FBpp0071894	-	-	DDB_0231395	-	-
DCTN4	other	ENSP00000414906	C26B2.1	FBpp0088018	-	-	DDB_0231394	-	-
DCTN5	other	ENSP00000300087	Y71F9AL.14.1	FBpp0089266	-	SPAC1039.08-1	DDBDRAFT_0187805 DDBDRAFT_0218053 DDB_0231396	-	AT1G47260.1-P AT1G55920.1-P AT2G17640.1-P AT3G13110.1-P AT3G48680.1-P AT4G35640.1-P AT5G63510.1-P
DCTN6	other	ENSP00000221114	Y54E10A.5.1	FBpp0080701	-	-	DDBDRAFT_0189066	-	-
DCX	other	ENSP00000337697	-	-	-	-	-	-	-
DDBDRAFT_0167169	?	-	-	-	-	-	DDBDRAFT_0167169	-	-
DDBDRAFT_0188190	?	-	-	-	-	-	DDBDRAFT_0188190	-	-
DDBDRAFT_0188978	?	-	-	-	-	-	DDBDRAFT_0188978	-	-
DDBDRAFT_0192051	?	-	-	-	-	-	DDBDRAFT_0192051	-	-
DDBDRAFT_0205913	?	-	-	-	-	-	DDBDRAFT_0205913	-	-
DDBDRAFT_0206256	?	-	-	-	-	-	DDBDRAFT_0206256	-	-
DDX11L8	enzyme	ENSP00000339557 ENSP00000384703 ENSP00000402325	M03C11.2	FBpp0070235	YPL008W	SPAC3G6.11-1	-	-	AT1G79890.1-P
DDX39	other	ENSP00000242776 ENSP00000277865 ENSP00000327589 ENSP00000379475 ENSP00000394850 ENSP00000397758 ENSP00000398069 ENSP00000399542 ENSP00000400326 ENSP00000402658 ENSP00000409376	C26D10.2a ZK829.4.3	FBpp0078754 FBpp0083774 FBpp0088988	YAL062W YDL084W YOR375C	SPAC17G6.14c-1 SPCC622.12c-1	DDB_0231438 DDB_0233387	gb|GL50803_16376 gb|GL50803_21942	AT1G51720.1-P AT3G03910.1-P AT5G07440.1-P AT5G11170.1-P AT5G11200.2-P AT5G18170.1-P
DDX3Y	enzyme	ENSP00000336725 ENSP00000347087 ENSP00000382840	B0414.6 C55B7.1.1 T21G5.3 Y54E10A.9c Y71H2AM.19	FBpp0080262 FBpp0081374	YOR204W YPL119C	SPCC1795.11-1	DDBDRAFT_0185613	gb|GL50803_15048 gb|GL50803_34684	AT2G42520.1-P AT3G58510.1-P AT3G58570.1-P
DDX41	enzyme	ENSP00000330349	H27M09.1	FBpp0078606	-	-	DDBDRAFT_0187443	-	AT4G33370.1-P AT5G51280.1-P
DDX5	other	ENSP00000225792 ENSP00000346236 ENSP00000352308 ENSP00000359361 ENSP00000368667 ENSP00000380033 ENSP00000386791	C46F11.4 F53H1.1 F58E10.3a.2 W08F4.1 Y54G11A.3 Y54G2A.42	FBpp0070910 FBpp0071084 FBpp0073828 FBpp0076003 FBpp0076649 FBpp0078301 FBpp0112117	YBR237W YGL078C YNL112W	SPBC17D1.06-1 SPBP8B7.16c-1 SPCC10H11.01-1	DDBDRAFT_0219351 DDBDRAFT_0219818 DDB_0191329	gb|GL50803_16806 gb|GL50803_17497	AT1G20920.1-P AT1G31970.1-P AT1G55150.1-P AT2G47330.1-P AT3G01540.3-P AT3G06480.1-P AT3G09620.1-P AT5G14610.1-P AT5G63120.2-P
DDX6	enzyme	ENSP00000264018	C07H6.5.2	FBpp0079565	YDL160C	SPBC776.09-1	DDBDRAFT_0184074	gb|GL50803_2098	AT2G45810.1-P AT3G61240.1-P AT4G00660.1-P
del	?	-	-	FBpp0081030	-	-	-	-	-
DGCR14	other	ENSP00000252137	F42H10.7b	FBpp0071145	-	SPCC364.02c-1	DDBDRAFT_0184414	-	AT3G07790.1-P
dgt5	other	ENSP00000203166	-	-	-	-	-	-	AT5G38880.1-P
DHX33	coiled-coil	ENSP00000225296 ENSP00000252011 ENSP00000262415 ENSP00000268482 ENSP00000336741 ENSP00000365625 ENSP00000373071 ENSP00000389862 ENSP00000390938 ENSP00000391789 ENSP00000393958 ENSP00000396193 ENSP00000408956	C04H5.6 EEED8.5 F56D2.6a K03H1.2.1 T05E8.3 Y108F1.5 Y67D2.6	FBpp0073717 FBpp0077107 FBpp0079537 FBpp0080706 FBpp0086647 FBpp0088040	YER013W YGL120C YKL078W YKR086W YNR011C	SPAC10F6.02c-1 SPAC20H4.09-1 SPAC2G11.11c-1 SPBC16H5.10c-1 SPBC1711.17-1 SPBC19C2.01-1	DDBDRAFT_0186395 DDBDRAFT_0186761 DDBDRAFT_0189299 DDBDRAFT_0189869 DDBDRAFT_0190161 DDBDRAFT_0190810 DDB_0191460	gb|GL50803_15930 gb|GL50803_6616	AT1G26370.1-P AT1G32490.1-P AT2G35340.1-P AT2G47250.1-P AT3G26560.1-P AT3G62310.1-P AT4G16680.1-P AT4G18465.1-P AT5G13010.1-P AT5G14900.1-P
DIP2C	other	ENSP00000280886 ENSP00000301180 ENSP00000392066	F28B3.1	FBpp0072420	YOR093C	SPAC22F3.04-1 SPAC56F8.02-1	-	-	-
DIS3L2	other	ENSP00000315569 ENSP00000321711 ENSP00000366997	C04G2.6 F48E8.6	FBpp0072388 FBpp0083989	YDR293C YOL021C	SPAC2C4.07c-1 SPBC26H8.10-1 SPBC609.01-1 SPCC16C4.09-1	DDBDRAFT_0189843 DDBDRAFT_0192046 DDBDRAFT_0206173	gb|GL50803_112718 gb|GL50803_9912	AT1G77680.1-P AT2G17510.1-P
DISC1	regulation	ENSP00000355596	-	-	-	-	-	-	AT5G25070.1-P
DKC1	other	ENSP00000358563	K01G5.5.1	FBpp0072166	YLR175W	SPAC29A4.04c-1	DDBDRAFT_0204297	gb|GL50803_16311	AT3G57150.1-P
DLGAP3	other	ENSP00000235180 ENSP00000247191 ENSP00000316377 ENSP00000363023 ENSP00000400258	W03A5.4.2	FBpp0085378 FBpp0086788	-	-	-	-	-
DLST	enzyme	ENSP00000335304	W02F12.5.1	FBpp0081834	YDR148C	SPBC776.15c-1	DDB_0230198	-	AT4G26910.1-P AT5G55070.1-P
DNAH3	motor	ENSP00000261383 ENSP00000262442 ENSP00000265104 ENSP00000295937 ENSP00000311273 ENSP00000348965 ENSP00000352312 ENSP00000373825 ENSP00000374045 ENSP00000374490 ENSP00000381167 ENSP00000386770 ENSP00000387188 ENSP00000401514 ENSP00000414402	F18C12.1 T21E12.4	FBpp0073215 FBpp0074283 FBpp0080538 FBpp0081578 FBpp0084660 FBpp0089250 FBpp0112479 FBpp0112614 FBpp0112675 FBpp0112686 FBpp0112826 FBpp0271700 FBpp0271744 FBpp0271926 FBpp0288420 FBpp0289224	YKR054C	SPAC1093.06c-1	DDB_0185096	gb|GL50803_100906 gb|GL50803_101138 gb|GL50803_103059 gb|GL50803_10613 gb|GL50803_111950 gb|GL50803_14242 gb|GL50803_17243 gb|GL50803_17265 gb|GL50803_17478 gb|GL50803_37985 gb|GL50803_40496 gb|GL50803_42285 gb|GL50803_93736 gb|GL50803_94440	-
DNAI1	other	ENSP00000242317 ENSP00000320130 ENSP00000360065 ENSP00000380308	C17H12.1.1	FBpp0071450 FBpp0072438 FBpp0072685 FBpp0088428 FBpp0088472 FBpp0088559 FBpp0089014 FBpp0089016	YDR488C	SPBC646.17c-1	DDB_0215397	gb|GL50803_10254 gb|GL50803_33218	-
DNAI2	other	ENSP00000308312 ENSP00000356774	-	FBpp0071062 FBpp0075860 FBpp0080100	-	-	-	gb|GL50803_6939	-
DNAJA2	other	ENSP00000314030 ENSP00000369127 ENSP00000378324	F39B2.10.2 T05C3.5.1	FBpp0080071 FBpp0082221	YNL064C	SPBC1734.11-1	DDBDRAFT_0183987 DDB_0215016	gb|GL50803_9808	AT3G44110.1-P AT5G22060.1-P
DNAJB1	other	ENSP00000254322 ENSP00000344431 ENSP00000359799 ENSP00000413684	F54D5.8	FBpp0071393 FBpp0072661 FBpp0073559 FBpp0073560 FBpp0076829 FBpp0077637	YNL007C	SPCC830.07c-1	-	gb|GL50803_17483	AT1G10350.1-P AT1G11040.1-P AT1G44160.1-P AT1G59725.1-P AT2G20550.2-P AT2G20560.1-P AT3G08910.1-P AT3G47940.1-P AT4G28480.1-P AT5G01390.1-P AT5G25530.1-P
DNAJB6	regulation	ENSP00000262177 ENSP00000307197 ENSP00000316053 ENSP00000338019	W03A5.7	FBpp0111997	-	-	-	-	-
DNM1L	other	ENSP00000266481 ENSP00000273859 ENSP00000283558 ENSP00000283684 ENSP00000284509 ENSP00000304500 ENSP00000311336 ENSP00000313600 ENSP00000321195 ENSP00000342481 ENSP00000344336 ENSP00000349325 ENSP00000352721 ENSP00000356705 ENSP00000357475 ENSP00000362014 ENSP00000371070 ENSP00000371084 ENSP00000381754 ENSP00000393909 ENSP00000394475 ENSP00000396644 ENSP00000399681 ENSP00000408843 ENSP00000410841	C02C6.1b F02C9.3 F36H2.1a H06H21.10a T12E12.4b T24H7.5b W09D10.2 Y49E10.11a	FBpp0074048 FBpp0074079 FBpp0077424 FBpp0080040 FBpp0088794 FBpp0089277 FBpp0289035 FBpp0289580	YAL026C YDR093W YER166W YIL048W YKR001C YLL001W	SPAC24B11.12c-1 SPAC4F10.16c-1 SPAC6C3.06c-1 SPAC767.01c-1 SPBC12C2.08-1 SPBC887.12-1	DDBDRAFT_0167222 DDBDRAFT_0185285 DDBDRAFT_0190219 DDBDRAFT_0205558 DDBDRAFT_0216656 DDBDRAFT_0217699 DDB_0216177	gb|GL50803_10019 gb|GL50803_101810 gb|GL50803_14373 gb|GL50803_16958 gb|GL50803_38104 gb|GL50803_8182 gb|GL50803_88438	AT1G13210.1-P AT1G17500.1-P AT1G26130.1-P AT1G54280.1-P AT1G59820.1-P AT1G68710.1-P AT1G72700.1-P AT2G14120.3-P AT3G13900.1-P AT3G25610.1-P AT3G27870.1-P AT4G33650.1-P AT5G04930.1-P AT5G44240.1-P
DPF2	other	ENSP00000252268 ENSP00000341805 ENSP00000381791 ENSP00000394981	C28H8.9a F33E11.6b	FBpp0073680 FBpp0074531 FBpp0085418	YMR091C	SPCC1281.05-1	-	-	-
DPH2	regulation	ENSP00000255108 ENSP00000302967 ENSP00000362649 ENSP00000381331	C08B11.2 C09G5.2 C53A5.3.2 R06C1.1.2	FBpp0073173 FBpp0078414 FBpp0082468	YGL194C YKL191W YNL330C	SPAC3G9.07c-1 SPBC17D1.02-1 SPBC36.05c-1	DDBDRAFT_0189724 DDBDRAFT_0190980	gb|GL50803_3281	AT3G44490.1-P AT3G44660.1-P AT3G44680.1-P AT3G59630.1-P AT4G38130.1-P AT5G35600.1-P AT5G63110.1-P
DPP7	enzyme	ENSP00000360635 ENSP00000377055	ZK112.1 ZK688.6b	FBpp0080895	-	-	DDBDRAFT_0188325 DDBDRAFT_0188558	-	AT2G24280.1-P AT3G28680.1-P AT5G22860.1-P AT5G65760.1-P
DPYS	other	ENSP00000276651 ENSP00000288699 ENSP00000309539 ENSP00000321606 ENSP00000339850 ENSP00000381526	C47E12.8 R06C7.3.1 Y37E11C.1	FBpp0074325 FBpp0112945	YIR027C YLR420W	SPAC16.03c-1	DDB_0191172 DDB_0231351 DDB_0231352	-	AT4G04955.1-P AT4G22930.1-P AT5G12200.1-P
DTL	other	ENSP00000355958	T01C3.1	FBpp0071994	-	SPAC17H9.19c-1	-	-	AT3G27640.1-P
DUO1	?	-	-	-	YGL061C	-	-	-	-
DYNC1LI2	other	ENSP00000258198 ENSP00000273130	C39E9.14a.2	FBpp0073299	-	-	DDB_0233302	-	-
DYNLL2	motor	ENSP00000240343 ENSP00000242577 ENSP00000384147	T26A5.9.1	FBpp0070674 FBpp0077590	YDR424C	SPAC926.07c-1	DDBDRAFT_0217490	gb|GL50803_9848	AT4G15930.1-P
DYNLRB2	motor	ENSP00000302936 ENSP00000349679	T24H10.6	FBpp0072204 FBpp0077477 FBpp0085297 FBpp0085641 FBpp0086076	-	-	-	gb|GL50803_14270	-
DYNLT1	other	ENSP00000356056 ENSP00000367841	F13G3.4	FBpp0082996	-	SPAC1805.08-1	-	gb|GL50803_13575 gb|GL50803_4236	-
DYRK4	kinase	ENSP00000010132 ENSP00000263551 ENSP00000304226 ENSP00000312789 ENSP00000342105 ENSP00000356076 ENSP00000358571 ENSP00000381932	F20B6.8b F49E11.1b T04C10.1	FBpp0072450 FBpp0099819 FBpp0099870 FBpp0289737	YJL141C	SPAC16C9.07-1 SPAC2F7.03c-1 SPAC823.03-1	DDB_0191191 DDB_0229429 DDB_0230102	gb|GL50803_101850 gb|GL50803_17417	AT5G35980.1-P
EBNA1BP2	other	ENSP00000236051 ENSP00000236130	B0563.2 C18A3.3	FBpp0076233 FBpp0085119	YKL172W	SPAC17H9.05-1	DDBDRAFT_0186212	-	AT3G22660.1-P
EDC4	other	ENSP00000351811	Y44E3A.6b	FBpp0079819	-	SPAC20G4.08-1	DDBDRAFT_0219320	-	AT3G13290.1-P AT3G13300.1-P
EEF1A2	other	ENSP00000217182 ENSP00000330054 ENSP00000395046	F31E3.5.1 R03G5.1a.2	FBpp0085194 FBpp0087143	YBR118W YPR080W	SPAC23A1.10-1 SPBC839.15c-1 SPCC794.09c-1	DDB_0191134 DDB_0191135	gb|GL50803_112304 gb|GL50803_112312	AT1G07920.1-P AT1G07930.1-P AT1G07940.1-P AT1G35550.1-P AT5G60390.3-P
EEF1B2	regulation	ENSP00000236957 ENSP00000260257 ENSP00000261772 ENSP00000274680 ENSP00000391944	F28H1.3.2 F54H12.6 Y41E3.10b Y60A3A.13a	FBpp0076871 FBpp0079542 FBpp0086190 FBpp0086720 FBpp0089366	YAL003W YIL096C YOR335C YPR047W	SPAC23C11.09-1 SPCC1450.04-1 SPCC1919.13c-1 SPCC736.03c-1	DDBDRAFT_0184040 DDBDRAFT_0215462 DDB_0191174 DDB_0214894 DDB_0231265 DDB_0231330 DDB_0232191 DDB_0232949	gb|GL50803_13561 gb|GL50803_96460	AT1G30230.2-P AT1G50200.1-P AT1G55790.1-P AT2G18110.1-P AT3G58140.1-P AT5G12110.1-P AT5G19510.1-P AT5G22800.1-P AT5G56060.1-P AT5G56075.1-P
EFCAB2	regulation	ENSP00000355480	-	FBpp0071498 FBpp0085621	-	-	-	gb|GL50803_13652	-
EFHB	other	ENSP00000295824	-	FBpp0075878 FBpp0088510 FBpp0089011	-	-	-	-	-
EFHC1	other	ENSP00000360107 ENSP00000404232	Y49A10A.1	FBpp0073977 FBpp0085625	-	-	-	gb|GL50803_41512	-
EFTUD2	other	ENSP00000262414 ENSP00000307940	F25H5.4.2 ZK328.2	FBpp0084626 FBpp0085265	YDR385W YKL173W YOR133W	SPAC513.01c-1 SPBC215.12-1 SPCP31B10.07-1	DDBDRAFT_0187722 DDB_0191363 DDB_0216236 DDB_0233220	gb|GL50803_17570	AT1G06220.1-P AT1G56070.1-P AT3G12915.1-P AT5G25230.1-P
EIF2S3	other	ENSP00000253039 ENSP00000323063	Y39G10AR.8	-	YER025W	SPBC17G9.09-1	DDB_0215353	gb|GL50803_2970	AT1G04170.1-P AT2G18720.1-P AT4G18330.2-P
EIF3A	coiled-coil	ENSP00000358140	C27D11.1	FBpp0078584	YBR079C	SPBC17D11.05-1	DDBDRAFT_0168641	-	AT4G11420.1-P
EIF3D	other	ENSP00000216190	R08D7.3	FBpp0082019 FBpp0088565	-	SPAC637.07-1	DDB_0219927	-	AT4G20980.1-P AT5G44320.1-P
EIF4A3	other	ENSP00000269349 ENSP00000293831 ENSP00000326381 ENSP00000331487	F33D11.10.1 F57B9.3 F57B9.6a.3 F59E12.4b F59E12.5b Y65B4A.6	FBpp0078806 FBpp0081324 FBpp0084267	YBR170C YDR021W YJL138C YKR059W	SPAC1006.07-1 SPAC1F5.10-1 SPBC1711.10c-1	DDBDRAFT_0188792 DDBDRAFT_0191694 DDB_0191262 DDB_0191511	gb|GL50803_10255 gb|GL50803_13156	AT1G51380.1-P AT1G54270.1-P AT1G72730.1-P AT2G47970.1-P AT3G13920.2-P AT3G19760.1-P AT3G63000.1-P
EIF5A2	other	ENSP00000295822 ENSP00000336702	F54C9.1.3 T05G5.10	FBpp0072081	YEL034W YJR047C	SPAC26H5.10c-1 SPBC336.10c-1	DDB_0191442	gb|GL50803_14614	AT1G13950.1-P AT1G26630.1-P AT1G69410.1-P
EIF5B	coiled-coil	ENSP00000289371	W09H1.1a Y54F10BM.2	FBpp0073003	YAL035W	SPAC56F8.03-1	DDBDRAFT_0206214	gb|GL50803_115239	AT1G21160.1-P AT1G76720.1-P AT1G76810.1-P AT1G76820.1-P AT2G27700.2-P
ENKUR	other	ENSP00000331044	-	FBpp0072805	-	-	-	gb|GL50803_16996	-
ENO2	enzyme	ENSP00000229277 ENSP00000234590 ENSP00000324105 ENSP00000345555 ENSP00000396704 ENSP00000411532	K12D12.1 R05D3.1 R05D3.12a T21B10.2c.1 Y46H3C.4 ZK1127.7	FBpp0077573 FBpp0080825	YGR254W YHR174W YMR323W YNL088W YOR393W YPL281C	SPBC1815.01-1 SPBC1A4.03c-1 SPBPB21E7.01c-1	DDB_0214907 DDB_0231355 DDB_0231356 DDB_0231510	gb|GL50803_11118 gb|GL50803_16975	AT1G74030.1-P AT2G13720.1-P AT2G29560.1-P AT2G36530.1-P AT3G10690.1-P AT3G23890.1-P
ENSP00000211372	other	ENSP00000211372 ENSP00000393241 ENSP00000403175 ENSP00000412583 ENSP00000416110	Y57G11C.16.3	FBpp0085586	YDR450W YML026C	SPBC16D10.11c-1 SPCC1259.01c-1	DDB_0231058	gb|GL50803_15551	AT1G22780.1-P AT1G34030.1-P AT4G09800.1-P
ENSP00000230236	other	ENSP00000230236 ENSP00000263278 ENSP00000265322 ENSP00000296424 ENSP00000334801 ENSP00000363794 ENSP00000387753 ENSP00000403538 ENSP00000406488 ENSP00000413950	D1054.8 F09E10.3 F36H9.3 F54F3.4 R05D8.10 Y39A1A.11 Y47G6A.21.2 Y47G6A.22	FBpp0070179 FBpp0070533 FBpp0076882 FBpp0078356 FBpp0078357 FBpp0078385 FBpp0078386	YKL055C	SPAC22A12.17c-1 SPAC3G9.02-1 SPAC4H3.08-1 SPAC8E11.10-1 SPAC922.06-1 SPCC1739.08c-1	DDBDRAFT_0168766 DDBDRAFT_0184469 DDBDRAFT_0185652 DDBDRAFT_0186029 DDBDRAFT_0186336 DDBDRAFT_0190198	-	AT1G24360.1-P AT2G29150.1-P AT2G29260.1-P AT2G29340.1-P AT2G29350.1-P AT2G29370.1-P AT3G05260.1-P AT4G05530.1-P AT4G13180.1-P
ENSP00000295862	coiled-coil	ENSP00000295862 ENSP00000349124 ENSP00000411935	D2092.2.1	FBpp0071386	-	-	-	-	AT5G17070.1-P
ENSP00000310485	other	ENSP00000310485 ENSP00000377197 ENSP00000416549	-	-	-	-	-	gb|GL50803_137712	-
ENSP00000339838	coiled-coil	ENSP00000339838 ENSP00000373487 ENSP00000389667 ENSP00000391831 ENSP00000396184	-	-	-	-	-	-	-
ENSP00000344077	other	ENSP00000344077 ENSP00000363018 ENSP00000382780 ENSP00000390147	Y71F9AL.13a.1	FBpp0075764 FBpp0082483	YGL135W YPL220W	SPBC30D10.18c-1 SPCC1183.08c-1	DDB_0229949	gb|GL50803_1345	AT1G08360.1-P AT2G27530.1-P AT5G22440.2-P
ENSP00000348580	other	ENSP00000348580 ENSP00000348849 ENSP00000349197 ENSP00000375558 ENSP00000395763	-	FBpp0080641	YER131W YGL189C	SPAC1805.11c-1 SPAC806.03c-1	DDB_0231064	gb|GL50803_17364	AT2G40510.1-P AT2G40590.1-P AT3G56340.1-P
ENSP00000363647	motor	ENSP00000363647 ENSP00000368976 ENSP00000393963 ENSP00000407885	C41G7.2 M01E11.6 T09A5.2a	FBpp0084900	YPR141C	SPAC3A11.14c-1 SPAC664.10-1	DDB_0191126	gb|GL50803_13797 gb|GL50803_8886	AT1G09170.1-P AT1G18410.1-P AT1G63640.1-P AT1G72250.1-P AT1G73860.1-P AT2G22610.1-P AT2G47500.1-P AT3G10310.1-P AT3G44730.1-P AT4G05190.1-P AT4G21270.1-P AT4G27180.1-P AT5G27000.1-P AT5G27550.1-P AT5G41310.1-P AT5G54670.1-P AT5G65930.2-P
ENSP00000365025	other	ENSP00000365025 ENSP00000382984 ENSP00000395546 ENSP00000396772 ENSP00000410942 ENSP00000413092 ENSP00000415615	T01G9.6b.1	FBpp0072258 FBpp0073687 FBpp0085590 FBpp0089135 FBpp0112642 FBpp0112676 FBpp0112844 FBpp0289362 FBpp0289363 FBpp0289364 FBpp0289365 FBpp0289366 FBpp0289367 FBpp0289369 FBpp0289370 FBpp0289371 FBpp0289372 FBpp0289373 FBpp0289382	YGL019W YOR039W	SPAC1851.03-1 SPBC2G5.02c-1	DDB_0216346	gb|GL50803_7421 gb|GL50803_93671	AT2G44680.1-P AT3G60250.1-P AT4G17640.1-P AT5G47080.1-P
ENSP00000365569	coiled-coil	ENSP00000365569 ENSP00000372873 ENSP00000373056 ENSP00000388861 ENSP00000391438 ENSP00000393767 ENSP00000409995 ENSP00000410658	-	FBpp0086485	-	-	-	-	AT5G25250.1-P AT5G25260.1-P AT5G64870.1-P
ENSP00000365963	other	ENSP00000365963 ENSP00000373107 ENSP00000394056 ENSP00000403557 ENSP00000407981 ENSP00000411038 ENSP00000412297 ENSP00000414808	K10H10.7 ZK945.8	FBpp0078819 FBpp0289200	YFR003C	-	-	-	-
ENSP00000367166	other	ENSP00000367166 ENSP00000375730	M01F1.2.2	FBpp0078354	YIL133C YNL069C	SPAC23A1.11-1 SPBC2G2.05-1 SPBC839.13c-1	DDB_0231192	gb|GL50803_11247	AT3G07110.2-P AT3G24830.1-P AT4G13170.1-P AT5G48760.2-P
EPM2A	phosphatase	ENSP00000356489	-	-	-	-	-	-	AT3G01510.1-P AT3G10940.1-P
ERCC4	other	ENSP00000310520	C47D12.8	FBpp0070624	YPL022W	SPCC970.01-1	DDB_0232364	gb|GL50803_5925	AT5G41150.1-P
ESPL1	enzyme	ENSP00000257934	Y47G6A.12 ZK430.5	FBpp0076831	YGR098C	SPCC5E4.04-1	DDBDRAFT_0188839	gb|GL50803_90767	AT4G22970.1-P
ESPNL	other	ENSP00000339115 ENSP00000367059	-	-	-	-	-	-	-
ESYT2	other	ENSP00000251527 ENSP00000267113 ENSP00000308957 ENSP00000350377 ENSP00000374218	D2092.1b T12A2.15a	FBpp0084032 FBpp0110270	YML072C YNL087W YOR086C	SPAPYUK71.03c-1 SPCC962.01-1 SPCP31B10.06-1	-	-	AT1G05500.1-P AT1G20080.1-P AT2G20990.1-P AT2G21010.1-P AT2G21040.1-P AT3G14590.2-P AT3G57880.1-P AT3G60950.1-P AT3G61030.1-P AT3G61050.1-P AT5G04220.2-P AT5G11100.1-P
EXOC3	other	ENSP00000323377 ENSP00000325674	F09E5.5.1	FBpp0085888	YIL068C	SPCC1235.10c-1	DDBDRAFT_0219867	-	AT1G71820.1-P
EXOC5	other	ENSP00000389934	C33H5.9	FBpp0083932	YLR166C	SPAC13F5.06c-1	DDBDRAFT_0219271	-	AT5G12370.1-P
EXOC7	other	ENSP00000334100	C43E11.8	FBpp0076339	YJL085W	SPBC106.20-1	DDBDRAFT_0217074	-	AT5G03540.1-P AT5G13150.1-P AT5G13990.1-P AT5G50380.1-P AT5G52340.1-P AT5G52350.1-P AT5G58430.1-P
EXOSC4	other	ENSP00000315476	B0564.1a	FBpp0080062	YGR195W	SPAC3G9.10c-1	DDBDRAFT_0183823	-	AT3G61620.1-P
F01G10.5	?	-	F01G10.5 T09A5.10.2	-	-	-	-	-	-
F13D11.4	?	-	F13D11.4.1	-	YDR541C YGL039W YGL157W YOL151W	SPAC513.07-1 SPBC1773.04-1	DDBDRAFT_0169112 DDBDRAFT_0187393 DDBDRAFT_0219261	-	AT1G09480.1-P AT1G09490.1-P AT1G09500.1-P AT1G09510.1-P AT1G51410.1-P AT1G66800.1-P AT5G19440.1-P
F21A10.1	?	-	F21A10.1a	-	-	-	-	-	-
F35H10.5	?	-	F35H10.5	-	-	SPCC576.12c-1	-	-	AT1G78790.1-P
F38H4.5	?	-	F38H4.5 T22B7.3	-	-	-	DDB_0232205	gb|GL50803_112103	-
F43D9.1	?	-	F43D9.1	-	-	-	-	-	-
FAM110A	other	ENSP00000246100 ENSP00000328347 ENSP00000355204 ENSP00000363386	-	FBpp0073020	-	-	-	-	-
FAM161B	other	ENSP00000286544 ENSP00000385893	Y38H6C.14	-	-	-	-	-	-
FAM82A1	other	ENSP00000234195 ENSP00000260385 ENSP00000318024	B0491.3 C27H6.4b F33H2.6 F36H12.11 R13H9.1 T05G5.7 T23B3.3 Y48A6C.3	-	-	-	DDBDRAFT_0187110 DDBDRAFT_0206195	-	-
FAM83D	other	ENSP00000217429	-	-	-	-	-	-	-
FASN	other	ENSP00000304592 ENSP00000387347	C41A3.1 F32H2.5 F32H2.6	FBpp0077342 FBpp0081549 FBpp0112461 FBpp0288532	-	SPBC1773.06c-1	DDBDRAFT_0190208 DDBDRAFT_0203945 DDBDRAFT_0205359 DDBDRAFT_0219613 DDBDRAFT_0219680 DDB_0230068 DDB_0230071 DDB_0230082	gb|GL50803_94322	-
FBF1	coiled-coil	ENSP00000324292	Y43F8C.4	FBpp0075816	-	-	-	-	-
FBL	other	ENSP00000221801 ENSP00000397121	T01C3.7.2	FBpp0071892 FBpp0082153	YDL014W	SPBC2D10.10c-1	DDBDRAFT_0190639	gb|GL50803_97219	AT4G25630.1-P AT5G52470.1-P AT5G52490.1-P
FBXO18	enzyme	ENSP00000369335	-	-	YJL092W YOL095C	SPAC4H3.05-1 SPBC336.01-1	-	-	AT4G25120.1-P
FBXO30	other	ENSP00000237281 ENSP00000337510	C10E2.2	-	-	-	-	-	-
FBXW11	regulation	ENSP00000265094 ENSP00000281708 ENSP00000311899 ENSP00000359206	F55B12.3a K10B2.1	FBpp0073101 FBpp0083434 FBpp0112218	YER066W YFL009W YIL046W YJL112W YKR036C	SPAC29E6.01-1 SPAC4D7.03-1 SPAC57A10.05c-1 SPAC664.15-1 SPBC1718.01-1	DDBDRAFT_0184583 DDBDRAFT_0186817 DDBDRAFT_0187710 DDBDRAFT_0190268 DDBDRAFT_0190800 DDBDRAFT_0206452	gb|GL50803_16141	AT4G02730.1-P
FER	kinase	ENSP00000281092 ENSP00000331504	B0523.1 C25A8.5 F22D6.1 F23C8.7 F57B9.8 R11E3.1 T04B2.2 T06C10.6 Y43C5B.2 ZK20.2 ZK622.1	FBpp0081530	-	-	-	-	-
FEZ1	coiled-coil	ENSP00000278919 ENSP00000368547	C01G10.11a.2	FBpp0070360	-	-	-	-	-
FGFR3	kinase	ENSP00000260795 ENSP00000292408 ENSP00000347942 ENSP00000380280 ENSP00000410294	C24G6.2a F58A3.2c R151.1 R151.4a	FBpp0081020 FBpp0082972 FBpp0084248 FBpp0100143 FBpp0112952	-	-	-	-	-
FSD1	coiled-coil	ENSP00000221856 ENSP00000417492	-	-	-	-	-	-	-
FTCD	enzyme	ENSP00000291670	-	-	-	-	DDBDRAFT_0187716	-	AT2G20830.2-P
ftr49	?	-	-	-	-	SPCC548.05c-1	-	-	-
FTSJ3	other	ENSP00000337518	H06I04.3a	FBpp0073943	YCL054W	SPAC1687.11-1	DDBDRAFT_0186272	gb|GL50803_16993	AT4G25730.1-P
FUS	other	ENSP00000254108 ENSP00000309558 ENSP00000381031	C27H5.3.2	FBpp0073996	-	-	-	-	AT1G50300.1-P AT5G58470.1-P
GALNT7	enzyme	ENSP00000265000 ENSP00000269195 ENSP00000297107 ENSP00000315835 ENSP00000336729 ENSP00000348668 ENSP00000355632 ENSP00000356988 ENSP00000364150 ENSP00000376465 ENSP00000376570 ENSP00000377696 ENSP00000385382	H38K22.5a Y116F11B.12a Y39E4B.12a.1 Y45F10D.3a Y46H3A.6 Y47D3A.23a Y56A3A.13.1 Y66A7A.6.1 Y75B8A.9a ZK688.8.1	FBpp0072385 FBpp0072842 FBpp0074395 FBpp0075329 FBpp0075334 FBpp0077211 FBpp0077212 FBpp0078663 FBpp0080202 FBpp0081507 FBpp0086464 FBpp0088130 FBpp0099799 FBpp0112292	YGR282C YJL126W YLR351C	SPAC26A3.11-1 SPAC26H5.08c-1 SPBC651.02-1	DDBDRAFT_0187701 DDBDRAFT_0203352 DDBDRAFT_0217173 DDB_0231870	-	AT1G30080.1-P AT1G33220.1-P AT3G57260.1-P AT3G61810.1-P AT4G08790.1-P AT4G17180.1-P AT5G12040.1-P AT5G20330.1-P AT5G20340.1-P AT5G20390.1-P AT5G20560.1-P AT5G20870.1-P
GAPDHS	other	ENSP00000222286 ENSP00000229239 ENSP00000404166 ENSP00000407089	F33H1.2.1 K10B3.7.2 K10B3.8.1 T09F3.3.2	FBpp0073923 FBpp0086215 FBpp0087977	YGR192C YJL052W YJR009C	SPBC32F12.11-1 SPBC354.12-1	DDB_0185087	gb|GL50803_17043 gb|GL50803_6687	AT1G12900.1-P AT1G13440.1-P AT1G16300.1-P AT1G42970.1-P AT1G79530.1-P AT3G04120.1-P AT3G26650.1-P
GAS8	coiled-coil	ENSP00000268699	C47E8.6	FBpp0070564	-	-	-	gb|GL50803_16540	-
GDI2	regulation	ENSP00000369538 ENSP00000394071	Y57G11C.10b	FBpp0079458	YER136W	SPAC22H10.12c-1	DDB_0232225	gb|GL50803_11495	AT2G44100.1-P AT3G59920.1-P AT5G09550.1-P
gef2	?	-	-	-	YCL014W	SPAC31A2.16-1	-	-	-
GIG35	other	ENSP00000403936 ENSP00000414550	F17C11.9a	FBpp0084762	YKL081W YPL048W	SPAC29A4.02c-1 SPCC1183.02-1	DDBDRAFT_0185297	gb|GL50803_12102	AT1G09640.1-P AT1G57720.2-P
GIGYF1	coiled-coil	ENSP00000275732 ENSP00000294484 ENSP00000387170	C18H9.2 C18H9.3 K11H3.4 R10D12.14b T13G4.1	FBpp0088309	YBR172C YPL105C	SPAC4F10.13c-1	DDBDRAFT_0205713	gb|GL50803_24485	AT1G24300.1-P AT1G27430.1-P AT5G42950.1-P
GIMAP5	other	ENSP00000351473	-	-	-	-	-	-	-
GIT2	regulation	ENSP00000347464 ENSP00000378338	F14F3.2	FBpp0087353	-	-	-	-	-
GLYATL2	other	ENSP00000287275 ENSP00000300079 ENSP00000340200 ENSP00000407991	F43H9.4 T10B10.4a ZK185.3	FBpp0077061 FBpp0077076 FBpp0079170 FBpp0080591 FBpp0080601 FBpp0080602	-	-	DDBDRAFT_0186325 DDBDRAFT_0188044	-	-
GMNN	coiled-coil	ENSP00000230056	Y75B8A.17	FBpp0085480	-	-	-	-	-
GNA11	other	ENSP00000078429 ENSP00000232461 ENSP00000251337 ENSP00000262493 ENSP00000286548 ENSP00000312999 ENSP00000343027 ENSP00000358867 ENSP00000365807 ENSP00000381339	C26C6.2 C34D1.3 E02C12.5 M01D7.7a R10H10.5 T07A9.7 Y95B8A.5	FBpp0076643 FBpp0086949 FBpp0087364 FBpp0110121 FBpp0113014	YER020W YHR005C	SPAC23H3.13c-1 SPBC24C6.06-1	DDB_0191246 DDB_0191255 DDB_0191327	-	AT2G26300.1-P
GNB2L1	regulation	ENSP00000366013	K04D7.1.1	FBpp0079187	YMR116C	SPAC6B12.15-1	DDBDRAFT_0186548 DDBDRAFT_0186549 DDB_0185122	-	AT1G18080.1-P AT1G48630.1-P AT3G18130.1-P
GOLGA1	coiled-coil	ENSP00000362656	F36G3.1.2	FBpp0086786	-	-	-	-	-
GOLGA4	coiled-coil	ENSP00000354486	F59A2.2b F59A2.6	FBpp0071945	-	-	-	-	-
GOT2	enzyme	ENSP00000245206 ENSP00000359539	C14E2.2 C14F11.1a C44E4.3 T01C8.4 T01C8.5	FBpp0077537 FBpp0086370	YKL106W YLR027C	SPAC10F6.13c-1 SPBC725.01-1	DDB_0230092 DDB_0230093	gb|GL50803_91056	AT1G62800.2-P AT2G30970.2-P AT4G31990.3-P AT5G11520.1-P AT5G19550.1-P
GPI	enzyme	ENSP00000348877	Y87G2A.8b.2	FBpp0087761	YBR196C	SPBC1604.05-1	DDB_0231026	gb|GL50803_9115	AT4G24620.1-P AT5G42740.1-P
GPKOW	other	ENSP00000156109 ENSP00000368881	R11A8.2 Y52B11A.9	FBpp0077839 FBpp0082801	YOR077W YOR148C	SPBC365.09c-1 SPBC3B9.02c-1	DDBDRAFT_0188652 DDB_0233034	-	AT1G33520.1-P AT1G55460.1-P AT4G25020.1-P AT5G51795.1-P
GPS1	regulation	ENSP00000347251	Y59A8A.1	FBpp0074841 FBpp0080233	-	SPBC215.03c-1	DDB_0233099	-	AT3G12850.1-P AT3G61140.1-P
GPSM2	regulation	ENSP00000264126 ENSP00000392828	F32A6.4b	FBpp0084559	-	-	-	-	AT3G14110.1-P AT3G18730.1-P
GRAP	other	ENSP00000284154 ENSP00000339007 ENSP00000339186 ENSP00000345796	C14F5.5 F22A3.2	FBpp0086813	YGR136W	-	-	-	-
GSG2	kinase	ENSP00000325290	C01H6.9 C04G2.10 C55C3.8 F22H10.5 H12I13.1 VY10G11R.1 Y18H1A.10 Y40A1A.1 Y48B6A.10 Y73B6A.1	FBpp0112507	YBL009W	SPAC23C4.03-1	DDB_0231182	-	AT1G09450.1-P
GSK3A	kinase	ENSP00000222330 ENSP00000324806	Y18D10A.5	FBpp0070454 FBpp0080013 FBpp0085145	YDL079C YMR139W	SPAC1687.15-1 SPBC8D2.01-1	DDB_0185150 DDB_0216280	gb|GL50803_17625 gb|GL50803_9116	AT1G06390.2-P AT1G09840.1-P AT1G57870.1-P AT2G30980.1-P AT3G05840.2-P AT3G61160.2-P AT4G00720.1-P AT4G18710.1-P AT5G14640.1-P AT5G26751.1-P
GTF2F2	enzyme	ENSP00000340823	Y39B6A.36	FBpp0081786	YGR005C	SPBC1198.13c-1	DDB_0231010	-	AT1G75510.1-P AT3G52270.1-P
H2AFY	other	ENSP00000353806 ENSP00000362352	-	-	-	-	-	-	-
H6PD	regulation	ENSP00000366620 ENSP00000377192	B0035.5.1	FBpp0074517 FBpp0113038	YNL241C	SPAC3A12.18-1 SPAC3C7.13c-1 SPCC794.01c-1	DDBDRAFT_0217233 DDB_0231285	gb|GL50803_8682	AT1G24280.1-P AT3G27300.1-P AT5G13110.1-P AT5G35790.1-P AT5G40760.1-P
HAP1	coiled-coil	ENSP00000334002	-	-	-	-	-	-	-
HARBI1	other	ENSP00000317743	-	-	-	-	DDBDRAFT_0219738	-	AT3G55350.1-P AT3G63270.1-P
HAUS1	coiled-coil	ENSP00000282058	-	-	-	-	-	-	AT2G41350.2-P
HAUS2	other	ENSP00000260372	-	-	-	-	-	-	AT2G32980.1-P
HAUS3	coiled-coil	ENSP00000243706	-	FBpp0271922	-	-	-	-	AT5G48520.1-P
HAUS4	coiled-coil	ENSP00000206474	-	-	-	-	-	-	AT1G50710.1-P
HAUS6	other	ENSP00000369871	-	FBpp0084783	-	-	-	-	AT5G40740.1-P
HAUS7	other	ENSP00000359239	-	-	-	-	-	-	AT5G17620.1-P
HAUS8	coiled-coil	ENSP00000253669	-	-	-	-	-	-	AT1G49890.1-P AT2G20815.1-P AT2G24070.1-P AT2G44190.1-P AT3G19570.2-P AT3G60000.2-P AT4G25190.2-P AT4G30710.2-P AT5G43160.1-P
HBEGF	regulation	ENSP00000230990	-	-	-	-	-	-	-
HBXIP	other	ENSP00000256644	R148.2	FBpp0070356	-	-	DDBDRAFT_0185570	-	-
HEATR1	other	ENSP00000355541	ZK430.1	FBpp0078971	YJL109C	SPBC23E6.04c-1	DDBDRAFT_0186724	gb|GL50803_103285	AT3G06530.1-P
HECW2	other	ENSP00000260983 ENSP00000262435 ENSP00000262854 ENSP00000262903 ENSP00000265428 ENSP00000345530 ENSP00000348283 ENSP00000354621 ENSP00000363998 ENSP00000379228 ENSP00000383199	F45H7.6 Y65B4BR.4a Y67D8C.5 Y92H12A.2	FBpp0071300 FBpp0073898 FBpp0077497 FBpp0086011 FBpp0289746	YDR457W YER125W	SPAC11G7.02-1 SPAC1805.15c-1 SPAC19D5.04-1 SPBC16E9.11c-1	DDBDRAFT_0218548 DDB_0216188	-	AT1G55860.1-P AT1G70320.1-P
HELLS	regulation	ENSP00000239027 ENSP00000262450 ENSP00000265773 ENSP00000283131 ENSP00000284049 ENSP00000349508 ENSP00000350720 ENSP00000358262 ENSP00000360163 ENSP00000362330 ENSP00000369716 ENSP00000377747 ENSP00000381522 ENSP00000392028 ENSP00000406288	C24A8.3 C52B9.8 F01G4.1 F26F12.7.1 F37A4.8 H06O01.2 T04D1.4 T14G8.1	FBpp0074766 FBpp0075280 FBpp0077358 FBpp0086954 FBpp0099808 FBpp0289115	YBR245C YER164W YFR038W YIL126W YOR290C YOR304W	SPAC1250.01-1 SPAC1783.05-1 SPAC3G6.01-1 SPBP35G2.10-1 SPCC1620.14c-1	DDBDRAFT_0218679 DDB_0220640 DDB_0220644 DDB_0220695 DDB_0231763	gb|GL50803_112978 gb|GL50803_16143 gb|GL50803_8228	AT2G13370.1-P AT2G25170.1-P AT2G44980.2-P AT3G06010.1-P AT3G06400.1-P AT4G31900.1-P AT5G18620.2-P AT5G19310.1-P AT5G66750.1-P
HERC2	other	ENSP00000261609 ENSP00000264345 ENSP00000265965 ENSP00000298068 ENSP00000361245 ENSP00000362937 ENSP00000366783 ENSP00000367766 ENSP00000372404 ENSP00000378624 ENSP00000381045 ENSP00000389057 ENSP00000390158 ENSP00000402538	C26D10.1 F07C3.4 Y48G8AL.1	FBpp0072563 FBpp0075916 FBpp0076783 FBpp0076991 FBpp0077598 FBpp0084850	YAL020C YGL097W YJR036C	SPAC10F6.04-1 SPBC557.03c-1 SPBP8B7.27-1	DDBDRAFT_0184460 DDBDRAFT_0185474 DDBDRAFT_0187197 DDBDRAFT_0188760 DDBDRAFT_0202960	gb|GL50803_137754 gb|GL50803_17386	AT1G27060.1-P AT1G76950.1-P AT3G15430.1-P AT3G47660.1-P AT5G12350.1-P AT5G16040.1-P AT5G19420.1-P AT5G42140.1-P AT5G63860.1-P
HINT3	other	ENSP00000229633 ENSP00000259667 ENSP00000304229 ENSP00000400806	C26F1.7.1 F21C3.3	FBpp0077402 FBpp0077490 FBpp0083172 FBpp0099426	YDL125C YOR258W	SPCC1442.14c-1 SPCC18.09c-1	DDBDRAFT_0184312 DDBDRAFT_0219436 DDB_0201560 DDB_0216234	gb|GL50803_4156	AT1G31160.1-P AT3G56490.1-P AT4G16566.1-P AT5G01310.1-P AT5G48545.1-P
HIP1R	cytoskeleton	ENSP00000253083 ENSP00000267984 ENSP00000303476 ENSP00000316029 ENSP00000336747	F08A8.6 Y18D10A.22 Y71G12B.11a ZK370.3a.1	FBpp0075680 FBpp0076353	YNL243W	SPAC688.11-1	DDBDRAFT_0219577 DDB_0191526 DDB_0232318	-	-
HIST1H2AA	other	ENSP00000297012 ENSP00000328484 ENSP00000330307 ENSP00000332194 ENSP00000332790 ENSP00000349873 ENSP00000351589 ENSP00000352119 ENSP00000352627 ENSP00000364310 ENSP00000366679 ENSP00000373730	B0035.7 C50F4.13.2 F07B7.10 F07B7.3 F08G2.2 F17E9.13 F35H10.1 F45F2.4 F54E12.5 F55G1.10 H02I12.7 K06C4.11 K06C4.3 T10C6.12 T23D8.6 ZK131.10 ZK131.6	FBpp0085249 FBpp0091055 FBpp0091060 FBpp0091063 FBpp0091066 FBpp0091069 FBpp0091072 FBpp0091075 FBpp0091078 FBpp0091081 FBpp0091084 FBpp0091087 FBpp0091090 FBpp0091093 FBpp0091096 FBpp0091099 FBpp0091102 FBpp0091105 FBpp0091108 FBpp0091111 FBpp0112543	YBL003C YDR225W	SPAC19G12.06c-1 SPCC622.08c-1	DDB_0216271 DDB_0220641 DDB_0220642	gb|GL50803_14256 gb|GL50803_27521	AT1G08880.1-P AT1G51060.1-P AT1G54690.1-P AT3G20670.1-P AT4G27230.1-P AT5G02560.1-P AT5G27670.1-P AT5G54640.1-P AT5G59870.1-P
HIST1H2BJ	other	ENSP00000244601 ENSP00000274764 ENSP00000289316 ENSP00000303408 ENSP00000321744 ENSP00000342886 ENSP00000348706 ENSP00000348924 ENSP00000349430 ENSP00000350580 ENSP00000352442 ENSP00000353074 ENSP00000358151 ENSP00000358164 ENSP00000366618 ENSP00000366962 ENSP00000375736 ENSP00000380177	B0035.8 C50F4.5 F07B7.11 F07B7.4 F08G2.1 F17E9.9 F35H10.11 F45F2.12 F45F2.2 F54E12.4 F55G1.3 H02I12.6 K06C4.12 K06C4.4 T10C6.11 ZK131.5 ZK131.9	FBpp0085281 FBpp0091113 FBpp0091115 FBpp0091117 FBpp0091119 FBpp0091121 FBpp0091123 FBpp0091125 FBpp0091127 FBpp0091129 FBpp0091131 FBpp0091133 FBpp0091135 FBpp0091137 FBpp0091139 FBpp0091141 FBpp0091143 FBpp0091145 FBpp0091147 FBpp0091149 FBpp0091151 FBpp0091153 FBpp0091155	YBL002W YDR224C	SPCC622.09-1	DDB_0231622	gb|GL50803_121045 gb|GL50803_121046	AT1G07790.1-P AT1G08170.1-P AT2G28720.1-P AT2G37470.1-P AT3G09480.1-P AT3G45980.1-P AT3G46030.1-P AT3G53650.1-P AT5G02570.1-P AT5G22880.1-P AT5G59910.1-P
HIST1H3F	other	ENSP00000230495 ENSP00000244661 ENSP00000254810 ENSP00000319632 ENSP00000329554 ENSP00000333277 ENSP00000339835 ENSP00000350275 ENSP00000352252 ENSP00000353581 ENSP00000353783 ENSP00000355778 ENSP00000358154 ENSP00000358160 ENSP00000358175 ENSP00000366999 ENSP00000385479 ENSP00000396325 ENSP00000404625 ENSP00000415376	B0035.10 E03A3.3 E03A3.4 F07B7.5 F08G2.3 F17E9.10 F20D6.9 F22B3.2 F45E1.6.1 F45F2.13 F54E12.1 F55G1.2 K06C4.13 K06C4.5 T10C6.13 W05B10.1 Y49E10.6.2 ZK131.2 ZK131.3 ZK131.7	FBpp0071280 FBpp0078649 FBpp0085250 FBpp0091051 FBpp0091053 FBpp0091056 FBpp0091058 FBpp0091061 FBpp0091064 FBpp0091067 FBpp0091070 FBpp0091073 FBpp0091076 FBpp0091079 FBpp0091082 FBpp0091085 FBpp0091088 FBpp0091091 FBpp0091094 FBpp0091097 FBpp0091100 FBpp0091103 FBpp0091106 FBpp0091109 FBpp0091112	YBR010W YNL031C	SPAC1834.04-1 SPBC1105.11c-1 SPBC8D2.04-1	DDB_0191157 DDB_0216291 DDB_0231141	gb|GL50803_135231 gb|GL50803_14212	AT1G01370.1-P AT1G09200.1-P AT1G13370.1-P AT1G19890.1-P AT1G75600.1-P AT3G27360.1-P AT4G40030.2-P AT4G40040.1-P AT5G10390.1-P AT5G10400.1-P AT5G10980.1-P AT5G12910.1-P AT5G65350.1-P AT5G65360.1-P
HIST1H4G	other	ENSP00000244537 ENSP00000289352 ENSP00000343282 ENSP00000346316 ENSP00000347168 ENSP00000348258 ENSP00000350159 ENSP00000350767 ENSP00000352980 ENSP00000353624 ENSP00000358153 ENSP00000358162 ENSP00000366581 ENSP00000366974 ENSP00000367034	B0035.9 C50F4.7 F07B7.9 F17E9.12 F22B3.1 F45F2.3 F54E12.3 F55G1.11 K03A1.6 K06C4.10 K06C4.2 T10C6.14 T23D8.5 ZK131.1 ZK131.4 ZK131.8	FBpp0082422 FBpp0085280 FBpp0091114 FBpp0091116 FBpp0091118 FBpp0091120 FBpp0091122 FBpp0091124 FBpp0091126 FBpp0091128 FBpp0091130 FBpp0091132 FBpp0091134 FBpp0091136 FBpp0091138 FBpp0091140 FBpp0091142 FBpp0091144 FBpp0091146 FBpp0091148 FBpp0091150 FBpp0091152 FBpp0091154	YBR009C YNL030W	SPAC1834.03c-1 SPBC1105.12-1 SPBC8D2.03c-1	DDB_0216310 DDB_0216311	gb|GL50803_135001 gb|GL50803_135002 gb|GL50803_135003	AT1G07660.1-P AT1G07820.1-P AT2G28740.1-P AT3G45930.1-P AT3G46320.1-P AT3G53730.1-P AT5G59690.1-P AT5G59970.1-P
HMMR	coiled-coil	ENSP00000377492	-	-	-	-	-	-	-
hook	?	-	-	-	-	-	DDB_0219928	-	-
HOOK3	coiled-coil	ENSP00000305699 ENSP00000360252 ENSP00000380785	ZK546.1b	FBpp0080722	-	-	-	-	-
HPD	other	ENSP00000289004 ENSP00000335060	C31H2.4 T21C12.2	FBpp0077883	-	-	DDB_0231604	-	AT1G06570.1-P
HSF4	TF	ENSP00000264009 ENSP00000332698 ENSP00000357440	Y53C10A.12.2 Y53C10A.3	FBpp0110266	YGL073W YHR206W YOR140W	SPAC2E12.02-1 SPAC8C9.14-1	DDB_0216403	-	AT1G32330.1-P AT2G26150.1-P AT3G02990.1-P AT3G22830.1-P AT3G24520.1-P AT3G51910.1-P AT3G63350.1-P AT4G17750.1-P AT4G18870.1-P AT4G19630.1-P AT5G03720.1-P AT5G16820.2-P AT5G43840.1-P AT5G45710.1-P AT5G54070.1-P AT5G62020.1-P
HSP90B1	other	ENSP00000299767 ENSP00000325875 ENSP00000335153 ENSP00000368046 ENSP00000368186 ENSP00000368347 ENSP00000369649 ENSP00000369893 ENSP00000371882	C47E8.5.1 T05E11.3.2	FBpp0072904 FBpp0084623	YMR186W YPL240C	SPAC926.04c-1	DDB_0191163 DDB_0215015	gb|GL50803_13864 gb|GL50803_15247 gb|GL50803_98054	AT4G24190.1-P AT5G52640.1-P AT5G56000.1-P AT5G56010.1-P AT5G56030.1-P
HSPA8	other	ENSP00000227378 ENSP00000247207 ENSP00000297185 ENSP00000310219 ENSP00000324173 ENSP00000364801 ENSP00000364802 ENSP00000364805 ENSP00000372881 ENSP00000375391 ENSP00000375399 ENSP00000382915 ENSP00000393087 ENSP00000396486 ENSP00000403530 ENSP00000404524 ENSP00000406359 ENSP00000408347 ENSP00000408907 ENSP00000409151	C12C8.1 C15H9.6.2 C37H5.8 F26D10.3.2 F43E2.8.2 F44E5.4 F44E5.5	FBpp0073448 FBpp0075504 FBpp0081956 FBpp0081986 FBpp0082105 FBpp0082106 FBpp0082107 FBpp0082147 FBpp0082175 FBpp0082519 FBpp0083974 FBpp0086694	YAL005C YBL075C YEL030W YER103W YJL034W YJR045C YLL024C	SPAC13G7.02c-1 SPAC22A12.15c-1 SPAC664.11-1 SPCC1739.13-1	DDBDRAFT_0167089 DDBDRAFT_0192085 DDBDRAFT_0192086 DDBDRAFT_0192088 DDBDRAFT_0204539 DDBDRAFT_0217225 DDB_0185047 DDB_0191168 DDB_0215366	gb|GL50803_14581 gb|GL50803_17121 gb|GL50803_88765	AT1G09080.1-P AT1G16030.1-P AT1G56410.1-P AT3G09440.1-P AT3G12580.1-P AT4G37910.1-P AT5G02490.1-P AT5G02500.1-P AT5G09590.1-P AT5G28540.1-P AT5G42020.1-P
HSPB6	regulation	ENSP00000004982 ENSP00000227251 ENSP00000248553 ENSP00000291554	C09B8.6a C14B9.1 C14F11.5a F08H9.3 F08H9.4 F43D9.4.2 F52E1.7a T27E4.2 T27E4.8 Y46H3A.3	FBpp0072009 FBpp0074503 FBpp0076181 FBpp0076224 FBpp0076522 FBpp0079559 FBpp0100010	-	SPBC3E7.02c-1	DDB_0232119 DDB_0232122 DDB_0232123 DDB_0232124 DDB_0232125 DDB_0232126 DDB_0232127 DDB_0232129 DDB_0232131 DDB_0232132 DDB_0232133 DDB_0232135 DDB_0232157 DDB_0232158	-	AT1G07400.1-P AT1G52560.1-P AT1G53540.1-P AT1G59860.1-P AT2G29500.1-P AT3G46230.1-P AT4G10250.1-P AT5G12020.1-P AT5G12030.1-P
HTT	regulation	ENSP00000347184	F21G4.6 R09G11.2a.2	FBpp0084679	-	-	DDBDRAFT_0206578	-	-
HUNK	kinase	ENSP00000270112	-	-	-	-	-	-	-
HUS1	other	ENSP00000258774 ENSP00000370293	H26D21.1	FBpp0078516	YLR288C	SPAC20G4.04c-1	DDB_0233010	-	AT1G52530.1-P
HYLS1	other	ENSP00000348815	C05C8.9a	FBpp0271691	-	-	-	-	-
ICK	kinase	ENSP00000263043 ENSP00000313021	C05E4.9a M04C9.5b	FBpp0289242	YER065C YIR031C YJL106W YML064C YNL117W YPR006C	SPAC1565.06c-1 SPAC3C7.06c-1 SPBC1683.11c-1 SPBC8D2.19-1	DDB_0229430 DDB_0230030 DDB_0230179 DDB_0230181	gb|GL50803_14172 gb|GL50803_6700 gb|GL50803_9778	AT3G21700.3-P AT3G21720.1-P AT4G19110.2-P AT5G03860.1-P AT5G45430.1-P AT5G54840.1-P
ID2	other	ENSP00000234091 ENSP00000363689 ENSP00000365280 ENSP00000367972	Y7A9D.1	FBpp0072477	-	-	-	-	-
IFT122	other	ENSP00000296266 ENSP00000306561 ENSP00000389215	F23B2.4	FBpp0071168 FBpp0076386	YML060W	-	DDB_0233024	gb|GL50803_16547	AT1G21710.1-P
IFT172	other	ENSP00000260570	T27B1.1	FBpp0072752	-	-	-	gb|GL50803_17105	-
IFT20	other	ENSP00000350570	Y110A7A.20	FBpp0289150	-	-	-	-	-
IFT57	coiled-coil	ENSP00000264538	F59C6.7	FBpp0077218	-	-	-	gb|GL50803_14713	-
IFT74	coiled-coil	ENSP00000369402	C18H9.8	-	-	-	-	-	-
IFT80	other	ENSP00000312778	F38G1.1.2	FBpp0288481	-	-	-	-	-
IFT81	coiled-coil	ENSP00000242591	F32A6.2	-	-	-	-	gb|GL50803_15428	-
IFT88	other	ENSP00000323580	Y41G9A.1	FBpp0085279	-	-	-	gb|GL50803_16660	-
IGFBP4	other	ENSP00000269593	-	-	-	-	-	-	-
IKBKB	kinase	ENSP00000339151 ENSP00000359424	-	FBpp0082690	-	-	-	-	-
IKBKG	regulation	ENSP00000358622	-	-	-	-	-	-	-
IL1RN	regulation	ENSP00000259206	-	-	-	-	-	-	-
ILK	kinase	ENSP00000299421	C29F9.7	FBpp0077962	-	-	-	-	-
INCENP	coiled-coil	ENSP00000378295	R08C7.5 Y39G10AR.13.1	FBpp0088035	YBR156C	SPBC336.15-1	DDB_0232941	-	-
INVS	regulation	ENSP00000262457	ZC15.7	-	-	-	-	-	-
IPPK	enzyme	ENSP00000287996	Y17G7B.13	FBpp0112280	YDR315C	SPCC4B3.10c-1	DDBDRAFT_0187902	-	AT1G22100.1-P AT1G58643.1-P AT1G58936.1-P AT1G59312.1-P AT5G42810.1-P
IQCB1	other	ENSP00000311505	-	-	-	-	-	-	-
IQGAP1	regulation	ENSP00000268182 ENSP00000274364 ENSP00000354451	F09C3.1	-	YPL242C	SPAC4F8.13c-1 SPBC17D1.07c-1	DDB_0191437 DDB_0232247	-	AT1G19870.1-P
IQSEC1	regulation	ENSP00000273221 ENSP00000372292 ENSP00000379712	M02B7.5	FBpp0077947	-	-	-	gb|GL50803_112258 gb|GL50803_17192	-
IRS4	?	-	-	-	YJL083W YKR019C	SPAC1687.09-1	-	-	-
isi1	?	-	-	-	-	SPBC24C6.07-1	-	-	AT4G27750.1-P
JGI55807	?	-	-	-	-	-	-	gb|GL50803_93011	-
JTB	regulation	ENSP00000271843	Y77E11A.4	FBpp0072671	-	-	-	-	AT1G69980.1-P
JUB	regulation	ENSP00000262713	-	-	-	-	-	-	-
KAR9	?	-	-	-	YPL269W	-	-	-	-
KARS	enzyme	ENSP00000325448	T02G5.9b Y32F6A.6	FBpp0071302	YDR037W	SPBC17G9.03c-1	DDB_0231263	gb|GL50803_16766	AT3G11710.1-P AT3G13490.1-P AT3G30805.1-P
KATNAL2	enzyme	ENSP00000245121 ENSP00000320885 ENSP00000333836 ENSP00000335106 ENSP00000349356 ENSP00000369989	C24B5.2a F32D1.1 T01G9.5b	FBpp0070511 FBpp0077290 FBpp0078277 FBpp0078469 FBpp0083919	YER047C YPL074W	SPAC328.04-1 SPBC947.01-1	DDBDRAFT_0202133 DDB_0231319	gb|GL50803_10361 gb|GL50803_15368 gb|GL50803_8389	AT1G80350.1-P AT2G34560.2-P AT2G45500.1-P AT3G27120.1-P
KATNB1	other	ENSP00000268509	F47G4.4.2 F57B10.12	FBpp0074026	-	-	-	gb|GL50803_27027	AT1G11160.1-P AT1G61210.1-P AT5G08390.1-P AT5G23430.1-P
KBTBD10	other	ENSP00000284669	-	-	-	-	-	-	-
KCNK6	other	ENSP00000263372 ENSP00000355580	Y39B6A.19a	-	-	-	-	-	-
KDM4B	other	ENSP00000159111 ENSP00000334181 ENSP00000361473 ENSP00000370710 ENSP00000397239	Y48B6A.11	FBpp0086883 FBpp0087961	YDR096W YER169W	SPBC83.07-1	-	-	-
KEAP1	other	ENSP00000171111	-	FBpp0082864	-	-	-	-	-
KIAA0141	other	ENSP00000194118 ENSP00000284951 ENSP00000337053	F45D3.5	FBpp0083858	YBL061C YDL203C YER096W YLR207W	SPAC1B3.10c-1 SPAC24B11.10c-1 SPBC28F2.08c-1 SPBC3E7.12c-1 SPCC417.05c-1	DDBDRAFT_0186287 DDBDRAFT_0190258 DDBDRAFT_0190259	-	AT1G18260.1-P AT1G70590.1-P AT1G73570.1-P
KIAA0368	other	ENSP00000259335 ENSP00000263956	D2045.2 H04D03.3 ZK856.13	FBpp0086164 FBpp0087116	YGR047C YHL030W	SPAC1782.01-1 SPCC16C4.14c-1	DDBDRAFT_0187732 DDB_0231090	-	AT1G17680.2-P AT2G26780.1-P
KIAA0562	other	ENSP00000367476	C40H1.3 F28C6.9a T06D8.2	FBpp0080789	-	-	DDBDRAFT_0168274	gb|GL50803_16818	-
KIAA0586	other	ENSP00000261244	-	-	-	-	-	-	-
KIAA0753	other	ENSP00000355250	-	-	-	-	-	-	-
KIAA1009	coiled-coil	ENSP00000385215	-	FBpp0070778	-	-	-	-	-
KIAA1407	other	ENSP00000295878 ENSP00000383145	-	FBpp0077352	YLL003W	SPBC8D2.05c-1	-	-	-
KIAA1429	regulation	ENSP00000297591 ENSP00000399255	Y110A7A.17a	FBpp0071946 FBpp0076600	YBL084C	SPAC17C9.01c-1	DDBDRAFT_0187840	-	AT2G20000.1-P AT3G05680.1-P AT3G16320.1-P
KIAA1430	other	ENSP00000409964	-	FBpp0082997	-	-	-	-	-
KIAA1712	other	ENSP00000389427	-	-	-	-	-	-	-
KIAA1731	other	ENSP00000316681	-	FBpp0084029	-	-	-	-	-
KIF14	motor	ENSP00000356319	-	FBpp0080864	-	-	-	-	-
KIF17	motor	ENSP00000247986 ENSP00000259711 ENSP00000260731 ENSP00000263934 ENSP00000264712 ENSP00000265148 ENSP00000270776 ENSP00000286452 ENSP00000307078 ENSP00000320821 ENSP00000322791 ENSP00000324020 ENSP00000347076 ENSP00000350459 ENSP00000364864 ENSP00000368020 ENSP00000375222 ENSP00000393379	C06G3.2 C52E12.2b F20C5.2b F23B12.8.1 F56E3.3b M02B7.3b R05D3.7 R144.1 T25B9.9.2 Y50D7A.6 ZC262.7	FBpp0070368 FBpp0072616 FBpp0075762 FBpp0076861 FBpp0079795 FBpp0079804 FBpp0084581 FBpp0086227 FBpp0086328 FBpp0086489 FBpp0088260	YBL063W YEL061C YGR256W YHR183W YKL079W YPL155C	SPAC144.14-1 SPAC1834.07-1 SPAC25G10.07c-1 SPBC1604.20c-1 SPBC660.16-1	DDB_0185205 DDB_0191404 DDB_0201556 DDB_0201557 DDB_0201559 DDB_0206583 DDB_0215011 DDB_0216174	gb|GL50803_102101 gb|GL50803_102455 gb|GL50803_112729 gb|GL50803_112846 gb|GL50803_13825 gb|GL50803_14759 gb|GL50803_15134 gb|GL50803_15962 gb|GL50803_16161 gb|GL50803_16425 gb|GL50803_16456 gb|GL50803_17333 gb|GL50803_6262 gb|GL50803_7874	AT1G21730.1-P AT1G59540.1-P AT1G64190.1-P AT2G21380.1-P AT2G28620.1-P AT2G36200.1-P AT2G37420.1-P AT3G02360.1-P AT3G10180.1-P AT3G12020.1-P AT3G17360.1-P AT3G19050.1-P AT3G23670.1-P AT3G63480.1-P AT4G39050.1-P AT5G06670.1-P AT5G41670.2-P
KIF18A	motor	ENSP00000263181 ENSP00000341466 ENSP00000374566	F22F4.3b	FBpp0076227 FBpp0089282	YGL216W	SPBC1685.15c-1 SPBC2F12.13-1	DDB_0215386	gb|GL50803_4371	AT1G18550.1-P AT3G49650.1-P
KIF23	motor	ENSP00000260363 ENSP00000260753 ENSP00000378356	M03D4.1c	FBpp0073083 FBpp0086041	-	SPBC15D4.01c-1	DDB_0201555	-	-
KIF2B	motor	ENSP00000268919	-	-	-	-	-	-	-
KIF2C	motor	ENSP00000361298 ENSP00000368464 ENSP00000385000	K11D9.1a	FBpp0071878 FBpp0071885 FBpp0073332	-	-	DDB_0191499	gb|GL50803_16945	AT3G16060.1-P AT3G16630.2-P
KIFAP3	coiled-coil	ENSP00000354560	F08F8.3a	FBpp0288393	-	-	-	gb|GL50803_114885	-
KLF2	TF	ENSP00000248071 ENSP00000261438 ENSP00000264834 ENSP00000309570 ENSP00000363804 ENSP00000366894 ENSP00000366915 ENSP00000419923	F53F8.1 F54H5.4b F56F11.3.1	FBpp0071895 FBpp0087305 FBpp0112047	-	-	-	-	-
KPNB1	other	ENSP00000290158	F28B3.8	FBpp0080922	YLR347C	SPAC1B1.03c-1	-	-	AT3G08943.1-P AT3G08947.1-P AT5G53480.1-P
KRI1	other	ENSP00000320917	F54C9.9	FBpp0075756	YNL308C	SPAC22G7.05-1	DDBDRAFT_0184416	gb|GL50803_10569	AT3G24080.1-P
LARS	enzyme	ENSP00000377954	R74.1.1	FBpp0077251	YPL160W	SPAC26F1.13c-1	DDB_0231253	gb|GL50803_8621	AT1G09620.1-P
LAS1L	other	ENSP00000363944	Y6B3B.9	FBpp0075969	YKR063C	SPBC16C6.12c-1	DDBDRAFT_0168741	gb|GL50803_23767	AT5G12220.1-P
LCA5L	coiled-coil	ENSP00000288350 ENSP00000358861	-	FBpp0075051	-	-	-	-	-
LCK	kinase	ENSP00000337825	-	-	-	-	-	-	-
LDLRAP1	regulation	ENSP00000363458	-	-	-	-	-	-	-
LIG1	enzyme	ENSP00000263274 ENSP00000367787	C29A12.3a K07C5.3 Y73B6BL.14	FBpp0072041 FBpp0082071	YDL164C	SPAC20G8.01-1	DDB_0232265 DDB_0232266 DDB_0232927	gb|GL50803_7649 gb|GL50803_8770	AT1G08130.1-P AT1G49250.1-P
LIMK1	kinase	ENSP00000336740 ENSP00000338127 ENSP00000339916 ENSP00000361158	-	FBpp0073493 FBpp0083130	-	-	DDB_0191487 DDB_0229851 DDB_0229866	-	-
LMNB1	regulation	ENSP00000261366 ENSP00000327054 ENSP00000357283	DY3.2.2 F10C1.2b F38B2.1a F52E10.5 W10G6.3.1	FBpp0078733 FBpp0086641	-	-	-	-	-
LOXHD1	other	ENSP00000300591	F27C1.11	-	-	-	-	-	-
LRCH4	other	ENSP00000309689 ENSP00000325091 ENSP00000334375 ENSP00000339521 ENSP00000374448 ENSP00000403698	C14F11.2 C34C12.5.1	FBpp0080089 FBpp0080522	YOR353C	SPBC887.09c-1	DDBDRAFT_0183955	-	AT5G05850.1-P
LRRC45	other	ENSP00000306760 ENSP00000331983 ENSP00000334958 ENSP00000340467 ENSP00000346402	K07G5.1	FBpp0088013	YJL042W	-	DDBDRAFT_0218778 DDB_0185176 DDB_0232052	-	-
LRRC48	other	ENSP00000394020	-	FBpp0079493 FBpp0112612	-	-	-	gb|GL50803_17567	AT4G03260.2-P
LRRC57	other	ENSP00000326817	ZK546.2c	FBpp0070997	-	SPBC887.09c-1	-	-	AT2G30100.1-P
LRRC67	other	ENSP00000315035	-	-	-	-	-	-	-
LRRC7	other	ENSP00000035383 ENSP00000276282 ENSP00000342188 ENSP00000348611 ENSP00000349486 ENSP00000358464 ENSP00000359925 ENSP00000359990 ENSP00000370330 ENSP00000393405 ENSP00000411568	AC7.2a.1 F26D11.11b F43C1.1	FBpp0080693 FBpp0082311 FBpp0082889 FBpp0086538 FBpp0099536	YJL005W	SPBC19C7.03-1	DDBDRAFT_0204296 DDB_0215361	gb|GL50803_5435 gb|GL50803_5638 gb|GL50803_9618	AT2G17440.1-P AT3G15410.1-P AT4G35470.1-P AT5G46330.1-P
LRRCC1	coiled-coil	ENSP00000353538	-	-	-	-	-	-	-
LRWD1	other	ENSP00000292616	-	-	-	-	-	-	-
lsb5	?	-	-	-	YCL034W	SPBC31F10.07-1	-	-	-
LSM14B	other	ENSP00000279068 ENSP00000314768	Y18D10A.17	FBpp0075691	YPR129W	SPBC800.09-1	DDBDRAFT_0204127	-	AT1G26110.1-P AT4G19360.1-P AT5G45330.1-P
LYPLA1	other	ENSP00000320043 ENSP00000363638	K04G2.5	FBpp0075835	YLR118C	SPAC8E11.04c-1	DDBDRAFT_0189754 DDBDRAFT_0205082	-	AT1G47780.1-P AT1G47786.1-P AT1G51300.1-P AT1G52440.1-P AT1G52460.1-P AT1G52470.1-P AT1G52695.1-P AT1G52700.1-P AT3G15650.1-P AT4G22300.1-P AT5G20060.1-P
LZTS2	coiled-coil	ENSP00000359240	-	-	-	-	-	-	-
M01A8.2	?	-	M01A8.2a	-	YCL029C	SPAC3C7.12-1	-	-	-
M6PR	kinase	ENSP00000000412 ENSP00000349437	-	FBpp0113064	YJL178C YPR079W	SPBC530.09c-1	DDBDRAFT_0215329	-	AT2G40316.1-P
MAD1L1	coiled-coil	ENSP00000382562	C50F4.11	FBpp0087680	YGL086W	SPBC3D6.04c-1	DDBDRAFT_0187615	-	AT5G49880.1-P
MAD2L1	other	ENSP00000296509 ENSP00000389125	Y69A2AR.30a.1	FBpp0076819	YJL030W	SPBC20F10.06-1	DDBDRAFT_0217277 DDB_0232272	gb|GL50803_100955	AT3G25980.1-P
MAP1B	other	ENSP00000296755 ENSP00000300231 ENSP00000325313	F25D7.4a F32A7.5a	FBpp0111540	-	-	-	-	-
MAP2K5	other	ENSP00000178640 ENSP00000262445 ENSP00000262948 ENSP00000302486 ENSP00000345083 ENSP00000351997 ENSP00000381066 ENSP00000390324	F42G10.2 K08A8.1a R03G5.2.1 VZC374L.1 Y54E10BL.6 ZC449.3b	FBpp0071248 FBpp0073551 FBpp0073578 FBpp0289672	YDL159W YJL128C YOR231W YPL140C	SPAC1D4.13-1 SPBC409.07c-1 SPBC543.07-1	DDB_0191164	gb|GL50803_22165	AT4G26070.2-P AT4G29810.2-P AT5G40440.1-P AT5G56580.1-P
MAP3K9	kinase	ENSP00000005198 ENSP00000253055 ENSP00000265026 ENSP00000267079 ENSP00000309597 ENSP00000355583 ENSP00000356595 ENSP00000359928 ENSP00000361423 ENSP00000361433 ENSP00000364361	C24A1.3a F33E2.2a K11D12.10a M79.1a R13F6.6a Y73B6BL.3	FBpp0072020 FBpp0074732 FBpp0099601 FBpp0111702	YHR069C	SPAC2F7.14c-1	DDBDRAFT_0183814 DDBDRAFT_0215670 DDB_0214883 DDB_0229872 DDB_0229954 DDB_0229955 DDB_0229963 DDB_0229964 DDB_0230060	gb|GL50803_33022	AT1G03360.1-P AT1G08720.1-P AT1G18160.1-P AT1G73660.1-P AT2G17700.1-P AT4G31170.1-P AT4G35780.1-P AT4G38470.1-P AT5G11850.1-P
MAP6	other	ENSP00000307093	-	-	-	-	-	-	-
MAP7D3	coiled-coil	ENSP00000318086	-	-	-	-	-	-	-
MAP9	coiled-coil	ENSP00000310593	-	-	-	-	-	-	-
MAPK13	kinase	ENSP00000211287 ENSP00000215659 ENSP00000215832 ENSP00000229794 ENSP00000263025 ENSP00000311005 ENSP00000321410 ENSP00000333685 ENSP00000337691 ENSP00000352157 ENSP00000353483	B0218.3 B0478.1a C04G6.1a C05D10.2a F43C1.2b T07A9.3	FBpp0071264 FBpp0079676 FBpp0080111 FBpp0083966 FBpp0083967 FBpp0112422	YBL016W YGR040W YHR030C YKL161C YLR113W	SPAC24B11.06c-1 SPAC31G5.09c-1 SPBC119.08-1	DDB_0191457 DDB_0201635 DDB_0229296 DDB_0229333 DDB_0229841	gb|GL50803_17563 gb|GL50803_22850	AT1G01560.2-P AT1G07880.2-P AT1G10210.1-P AT1G59580.2-P AT2G18170.1-P AT2G43790.1-P AT2G46070.1-P AT3G45640.1-P AT3G59790.1-P AT4G01370.1-P AT4G11330.1-P AT4G36450.1-P
MAPKAPK5	coiled-coil	ENSP00000202788 ENSP00000234392 ENSP00000252108 ENSP00000343001 ENSP00000350639 ENSP00000356070 ENSP00000358207	C16C2.1 C44C8.6a K08F8.1a T05H10.5b	FBpp0070804 FBpp0078927 FBpp0080009	YDL190C	SPAC20H4.10-1	DDB_0216192	-	AT5G15400.1-P AT5G23580.1-P
MAPRE3	other	ENSP00000233121 ENSP00000300249 ENSP00000364721	VW02B12L.3.2 Y59A8B.7 Y59A8B.9	FBpp0071405 FBpp0076502 FBpp0077157 FBpp0079053 FBpp0112595 FBpp0271746 FBpp0289513	YER016W	SPAC18G6.15-1	DDB_0191160	gb|GL50803_14048	AT3G47690.1-P AT5G62500.1-P AT5G67270.1-P
MAPT	other	ENSP00000340820 ENSP00000353375 ENSP00000353508 ENSP00000415477	F42G9.9b.2	FBpp0084567	-	-	-	-	-
MARCKS	coiled-coil	ENSP00000357624	-	-	-	-	-	-	-
MARS	other	ENSP00000262027 ENSP00000282276 ENSP00000362576 ENSP00000378191	F58B3.5 Y105E8A.19 Y105E8A.20b	FBpp0075168 FBpp0082356 FBpp0085809 FBpp0087757	YGL105W YGR171C YGR185C YGR264C	SPAC27E2.06c-1 SPAC30C2.04-1 SPBC17A3.04c-1 SPCC1672.05c-1	DDB_0231243 DDB_0231296 DDB_0231297 DDB_0231298	gb|GL50803_16612 gb|GL50803_17393 gb|GL50803_22204 gb|GL50803_4606	AT1G28350.1-P AT2G33840.1-P AT2G40660.1-P AT3G55400.1-P AT3G59980.1-P AT4G13780.1-P
MASTL	kinase	ENSP00000365113	-	FBpp0083089	-	-	-	-	-
MAT2A	enzyme	ENSP00000303147 ENSP00000361287	C06E7.1a C06E7.3a C49F5.1.3 T13A10.11a.1	FBpp0088445	YDR502C YLR180W	SPBC14F5.05c-1	DDB_0230070	gb|GL50803_5659	AT1G02500.2-P AT2G36880.1-P AT3G17390.1-P AT4G01850.1-P
MBD3	other	ENSP00000156825 ENSP00000256429 ENSP00000269468 ENSP00000395535	C27A12.10	FBpp0081547	-	-	-	-	AT1G15340.1-P AT3G15790.1-P AT5G59380.1-P
MBTPS1	enzyme	ENSP00000344223 ENSP00000365233	F21H12.6 H13N06.3a	FBpp0078120 FBpp0086887	YCR045C	SPAP8A3.12c-1	DDBDRAFT_0190916 DDBDRAFT_0204210	-	AT4G20850.1-P AT5G19660.1-P
MCAT	other	ENSP00000290429 ENSP00000309334 ENSP00000312250 ENSP00000382346 ENSP00000416909	C50D2.7.1 C50D2.9 K11H12.2.2	FBpp0075038 FBpp0075511 FBpp0112464	YLR029C YMR121C YOR221C	SPAC11G7.05c-1 SPAC1783.08c-1 SPCC576.11-1	DDBDRAFT_0201763 DDBDRAFT_0217404 DDB_0229953 DDB_0231347	gb|GL50803_8001	AT2G30200.1-P AT4G16720.1-P AT4G17390.1-P
MCCC1	enzyme	ENSP00000265594 ENSP00000365462 ENSP00000377527	D2023.2.3 F27D9.5 F32B6.2.1	FBpp0085215 FBpp0087543	YBR208C YBR218C YGL062W	SPBC17G9.11c-1	DDB_0230063 DDB_0230065	gb|GL50803_113021	AT1G03090.2-P AT5G35360.1-P
MCM3	enzyme	ENSP00000229854	C25D7.6	FBpp0070729	YEL032W	SPCC1682.02c-1	DDB_0232348	gb|GL50803_16214	AT5G46280.1-P
MCM5	enzyme	ENSP00000216122 ENSP00000262105 ENSP00000265056 ENSP00000307288	F32D1.10.2 R10E4.4.2 Y17G7B.5a Y39G10AR.14.2	FBpp0076312 FBpp0081317 FBpp0081756 FBpp0088055	YBL023C YBR202W YLR274W YPR019W	SPAC1B2.05-1 SPBC25D12.03c-1 SPBC4.04c-1 SPCC16A11.17-1	DDB_0232349 DDB_0232353 DDB_0232354 DDB_0232356	gb|GL50803_10765 gb|GL50803_15344 gb|GL50803_89112 gb|GL50803_9194	AT1G44900.1-P AT2G07690.1-P AT2G16440.1-P AT4G02060.1-P
MCM6	enzyme	ENSP00000264156	ZK632.1a	FBpp0070913	YGL201C	SPBC211.04c-1	DDB_0232357	gb|GL50803_17390	AT5G44635.1-P
MCPH1	other	ENSP00000342924	W04A8.1a	FBpp0087162 FBpp0087163	-	-	DDBDRAFT_0167567	-	-
MCRS1	other	ENSP00000349640	H28O16.2	FBpp0073058	-	-	DDBDRAFT_0206390	-	AT1G60700.1-P AT1G75530.1-P AT3G54350.2-P
MDH1	enzyme	ENSP00000233114	F46E10.10a	FBpp0079640	YDL078C	-	DDB_0230186 DDB_0230187 DDB_0230188	gb|GL50803_3331	AT1G04410.1-P AT5G43330.1-P AT5G56720.1-P AT5G58330.1-P
MDM1	other	ENSP00000302537	-	FBpp0112115	-	-	-	-	-
MDM4	regulation	ENSP00000356150 ENSP00000417281	-	-	-	-	-	-	-
MDN1	other	ENSP00000358400	F55F10.1	FBpp0111985	YLR106C	SPCC737.08-1	-	gb|GL50803_39312	AT1G67120.1-P
MEAF6	coiled-coil	ENSP00000362166	B0025.4	FBpp0076832	-	SPAC6F6.09-1	DDBDRAFT_0186424	-	AT4G14385.1-P
mex-6	?	-	AH6.5 W02A2.7	-	-	-	-	-	-
MFSD9	other	ENSP00000258436	-	-	YOR273C	-	-	gb|GL50803_112063	-
MGA	TF	ENSP00000219905	-	-	-	-	-	-	-
MIB1	regulation	ENSP00000261537 ENSP00000348081	Y47D3A.22	FBpp0075275 FBpp0080686	-	-	-	-	-
MID2	other	ENSP00000262843 ENSP00000282369 ENSP00000298355 ENSP00000312678 ENSP00000334657 ENSP00000412124	C39F7.2a	FBpp0079685	-	-	-	gb|GL50803_8140	AT1G78600.1-P AT4G10240.1-P
mira	?	-	-	FBpp0083256	-	-	-	-	-
MIS12	other	ENSP00000370557	Y47G6A.24a	-	YAL034W-A	SPBC409.04c-1	DDBDRAFT_0218571	-	AT5G35520.1-P
mis14	?	-	-	-	-	SPAC688.02c-1	-	-	-
MKKS	other	ENSP00000246062	-	-	-	-	-	-	-
MKNK2	kinase	ENSP00000250896 ENSP00000361014	R166.5b	FBpp0082008	-	-	-	-	-
MKS1	regulation	ENSP00000376827 ENSP00000386541	F37A4.5 K07D4.3.1 R148.1a	FBpp0078664	YFR004W	SPAC31G5.13-1	DDB_0191298	gb|GL50803_16823	AT5G23540.1-P
MLF1IP	other	ENSP00000281453	-	-	-	-	-	-	-
MLH1	other	ENSP00000231790	T28A8.7.1	FBpp0087867	YMR167W	SPBC1703.04-1	DDB_0232418	gb|GL50803_16149 gb|GL50803_33083	AT4G09140.1-P
MMP11	other	ENSP00000215743 ENSP00000219271 ENSP00000236826 ENSP00000246186 ENSP00000260228 ENSP00000260229 ENSP00000260302 ENSP00000286614 ENSP00000308208 ENSP00000313437 ENSP00000322788 ENSP00000337816 ENSP00000353767	C31B8.8 EGAP1.3 H36L18.1 T21D11.1 W09D12.1.1	FBpp0087584 FBpp0271771	-	-	-	-	AT1G24140.1-P AT1G59970.1-P AT1G70170.1-P AT2G45040.1-P AT4G16640.1-P
MOBKL2B	other	ENSP00000262244 ENSP00000271139 ENSP00000310189 ENSP00000349575 ENSP00000379364	F38H4.10 T12B3.4	FBpp0079573 FBpp0083624	YFL034C-B YIL106W	SPBC428.13c-1 SPCC970.04c-1	DDB_0232217 DDB_0232218	gb|GL50803_11044	AT4G19045.1-P AT5G20430.1-P AT5G20440.1-P AT5G45550.1-P
MOBKL3	other	ENSP00000315702	C30A5.3.2	FBpp0085474	-	-	-	gb|GL50803_3417	-
MOS	kinase	ENSP00000310722	-	FBpp0086978	-	-	DDB_0231199	-	-
MPHOSPH9	other	ENSP00000304096	-	FBpp0075592	-	-	-	-	-
MSH2	other	ENSP00000233146 ENSP00000234420 ENSP00000247170 ENSP00000257209 ENSP00000258201 ENSP00000260008 ENSP00000264501 ENSP00000265081 ENSP00000288670 ENSP00000318884 ENSP00000321348 ENSP00000329219 ENSP00000333950 ENSP00000335655 ENSP00000376410 ENSP00000381565 ENSP00000381876 ENSP00000383178 ENSP00000397351	C46H11.11 F11H8.4b F56E10.2 F58B6.2 H26D21.2 Y47G6A.11 Y47G6A.23 Y47G6A.29 Y48G9A.4	FBpp0070230 FBpp0075399 FBpp0075517 FBpp0076304 FBpp0080203 FBpp0080501 FBpp0080503 FBpp0080940 FBpp0112380 FBpp0288517	YCR092C YDR097C YHR120W YIL159W YLR087C YNL271C YOL090W	SPAC13F5.01c-1 SPAC1F5.04c-1 SPAC8F11.03-1 SPBC19G7.01c-1 SPCC285.16c-1 SPCC895.05-1	DDBDRAFT_0188593 DDB_0214996 DDB_0215000 DDB_0229897 DDB_0229918 DDB_0231180 DDB_0231181 DDB_0231185 DDB_0231188 DDB_0231630 DDB_0231631 DDB_0231633 DDB_0232360 DDB_0232960	gb|GL50803_113252 gb|GL50803_34058	AT1G31810.1-P AT1G42980.1-P AT2G25050.1-P AT3G18524.1-P AT3G24495.1-P AT3G32400.1-P AT4G02070.1-P AT4G25540.1-P AT5G07650.1-P AT5G07760.1-P AT5G07770.1-P AT5G07780.1-P AT5G58160.1-P AT5G67470.1-P
MTRR	other	ENSP00000264668 ENSP00000265302 ENSP00000297494 ENSP00000300983 ENSP00000320758 ENSP00000327251 ENSP00000360576	C01G6.6a.1 K10D2.6.1 Y113G7A.8.1	FBpp0076338 FBpp0078880 FBpp0082740 FBpp0099922	YFR030W YHR042W YJR137C YPR048W	SPAC10F6.01c-1 SPAC1296.06-1 SPAC1783.01-1 SPBC12C2.03c-1 SPBC29A10.01-1 SPCC584.01c-1	DDBDRAFT_0187719 DDBDRAFT_0189571 DDBDRAFT_0190667 DDB_0215407	gb|GL50803_114609 gb|GL50803_15897 gb|GL50803_17063	AT3G02280.1-P AT4G24520.1-P AT4G30210.1-P AT5G04590.1-P
MTUS2	coiled-coil	ENSP00000255289 ENSP00000262102	M01A8.2a	-	YCL029C	SPAC3C7.12-1	-	-	-
MTX2	other	ENSP00000249442 ENSP00000357360 ENSP00000374328 ENSP00000398748	C25H3.7b F39B2.11 Y48C3A.3 Y57A10A.26.1 ZC97.1a	FBpp0073816 FBpp0074684 FBpp0075170 FBpp0081591	YHR083W YMR060C	SPAC589.04-1 SPBC409.19c-1	DDBDRAFT_0168319	-	AT2G19080.1-P
MUB1	?	-	-	-	YMR100W	SPBC31F10.10c-1	DDBDRAFT_0205043	-	AT1G67340.1-P AT5G50450.1-P
mug60	?	-	-	-	YLL032C	SPBC28E12.02-1	-	-	-
MVP	other	ENSP00000349977	-	-	-	-	DDB_0191259 DDB_0191337	-	-
MYCBP	other	ENSP00000380702	-	FBpp0082638	-	-	DDBDRAFT_0188202	gb|GL50803_7007	AT2G14045.2-P
MYO15A	motor	ENSP00000205890 ENSP00000216181 ENSP00000226207 ENSP00000226209 ENSP00000245503 ENSP00000252173 ENSP00000255381 ENSP00000261839 ENSP00000269243 ENSP00000285039 ENSP00000288235 ENSP00000300119 ENSP00000306382 ENSP00000324527 ENSP00000344871 ENSP00000347507 ENSP00000348349 ENSP00000348634 ENSP00000352834 ENSP00000358994 ENSP00000379616 ENSP00000380444 ENSP00000382177 ENSP00000386331 ENSP00000391106…	F11C3.3.1 F20G4.3 F29D10.4 F36D4.3b F46C3.3a F47G6.4 F52B10.1 F56A6.2 F58G4.1 K12F2.1 T02C12.1 T10H10.1 T18D3.4 Y66H1A.6b	FBpp0072306 FBpp0072567 FBpp0079097 FBpp0079626 FBpp0080282 FBpp0080455 FBpp0088684 FBpp0099527 FBpp0099956 FBpp0112435 FBpp0112532 FBpp0112557 FBpp0271775	YAL029C YHR023W YKL129C YMR109W YOR326W	SPAC4A8.05c-1 SPBC146.13c-1 SPBC2D10.14c-1 SPCC1919.10c-1 SPCC645.05c-1	DDBDRAFT_0188441 DDB_0185049 DDB_0185050 DDB_0191347 DDB_0191351 DDB_0191444 DDB_0215355 DDB_0215392 DDB_0216200	-	AT1G04160.1-P AT1G04600.1-P AT1G08730.1-P AT1G17580.1-P AT1G50360.1-P AT1G54560.1-P AT2G20290.1-P AT2G31900.1-P AT2G33240.1-P AT3G58160.1-P AT4G28710.1-P AT4G33200.1-P AT5G20450.1-P AT5G20470.1-P AT5G20490.1-P AT5G43900.1-P
MZT2B	other	ENSP00000281871 ENSP00000311500	-	-	-	-	-	-	-
NAA11	other	ENSP00000286794 ENSP00000417763	K07H8.3	FBpp0076081	YHR013C	SPAC15E1.08-1	DDB_0185212	gb|GL50803_8707	AT5G13780.1-P
NAF1	other	ENSP00000274054	F25H8.2	FBpp0111955	YNL124W	SPBC30D10.15-1	DDBDRAFT_0169488	-	AT1G03530.1-P
NARS	enzyme	ENSP00000256854 ENSP00000281038	F22D6.3a.1 Y66D12A.23	FBpp0080705 FBpp0086205	YCR024C YHR019C	SPBC1198.10c-1 SPBC1773.10c-1	DDB_0231333 DDB_0231334	gb|GL50803_14375	AT1G68420.1-P AT1G70980.1-P AT3G07420.1-P AT4G17300.1-P AT5G38750.1-P AT5G56680.1-P
NBN	regulation	ENSP00000265433	-	FBpp0289426	-	-	-	-	AT3G02680.1-P
NBP1	?	-	-	-	YLR457C	-	-	-	-
NBR1	other	ENSP00000343479 ENSP00000363135	C36E6.2	FBpp0074200	-	-	DDBDRAFT_0190801	-	AT4G24690.1-P
NCAPG	other	ENSP00000251496	C30G12.6a F29D11.2	FBpp0288780	YDR325W	SPCC188.03-1	DDBDRAFT_0205569	-	AT5G37630.1-P
NCDN	other	ENSP00000348394	Y39E4B.10	FBpp0081226	-	SPCC16C4.02c-1	DDBDRAFT_0186170	-	AT4G32050.1-P
NDC80	coiled-coil	ENSP00000261597	W01B6.9.2	FBpp0073681	YIL144W	SPBC11C11.03-1	DDBDRAFT_0218558	-	AT3G54630.1-P
NDEL1	coiled-coil	ENSP00000333982 ENSP00000345892	R11A5.2	FBpp0112072	-	-	DDB_0220495	-	-
NDN	other	ENSP00000332643	-	-	-	-	-	-	-
NDRG1	other	ENSP00000319977 ENSP00000345292	Y48G10A.3 ZK1073.1.2	FBpp0078324 FBpp0088646	-	-	DDBDRAFT_0190970	-	AT2G19620.1-P AT5G11790.1-P AT5G56750.1-P
NDRG2	regulation	ENSP00000298687	-	-	-	-	-	-	-
NEDD1	other	ENSP00000407964	-	FBpp0080649	-	-	-	-	AT5G05970.2-P
NEIL2	enzyme	ENSP00000284503 ENSP00000347170	-	-	-	-	-	gb|GL50803_115464 gb|GL50803_115465	AT1G52500.2-P
NEK4	kinase	ENSP00000233027 ENSP00000238616 ENSP00000268766 ENSP00000347767 ENSP00000355966 ENSP00000356355 ENSP00000362702 ENSP00000383210 ENSP00000408020	F19H6.1.2 Y39G10AR.3 ZC581.1	FBpp0071094 FBpp0084112	YAR018C	SPAC19E9.02-1	DDBDRAFT_0219417 DDB_0216282 DDB_0220003 DDB_0229345	gb|GL50803_101307 gb|GL50803_10893 gb|GL50803_11311 gb|GL50803_113553 gb|GL50803_114937 gb|GL50803_11554 gb|GL50803_12095 gb|GL50803_12148 gb|GL50803_13215 gb|GL50803_137676 gb|GL50803_137719 gb|GL50803_13921 gb|GL50803_13964 gb|GL50803_14223 gb|GL50803_14648 gb|GL50803_14835 gb|GL50803_14916 gb|GL50803_15479 gb|GL50803_16765 gb|GL50803_16792 gb|GL50803_17069 gb|GL50803_17318 gb|GL50803_2082 gb|G…	AT1G54510.1-P AT3G04810.2-P AT3G12200.1-P AT3G20860.1-P AT3G44200.1-P AT3G63280.1-P AT5G28290.1-P
NEO1	regulation	ENSP00000261908 ENSP00000319623 ENSP00000319771 ENSP00000332773 ENSP00000373937 ENSP00000376421 ENSP00000385899 ENSP00000389140	T19B4.7 Y42H9B.2 Y45F10D.7	FBpp0082231 FBpp0086935	YEL043W YLR409C	SPCC1672.07-1	DDBDRAFT_0217865	gb|GL50803_10193	AT3G24440.1-P AT4G04940.1-P
NFE2L3	TF	ENSP00000056233 ENSP00000312436 ENSP00000355190 ENSP00000380252	T19E7.2a W02H5.7	FBpp0083784	-	-	-	-	-
NFU1	other	ENSP00000387219	R10H10.1.1	FBpp0070051 FBpp0070054 FBpp0077066	YKL040C	SPBC1709.19c-1	DDBDRAFT_0186594	-	AT1G51390.1-P AT3G20970.1-P
NHLRC1	regulation	ENSP00000345464	-	-	-	-	-	-	-
NHP2L1	other	ENSP00000215956 ENSP00000253237	H19M22.3a M28.5.1 Y54H5A.1.2	FBpp0079443 FBpp0085379	YEL026W YMR131C	SPAC607.03c-1 SPBC1711.07-1	DDBDRAFT_0183986 DDBDRAFT_0205289	gb|GL50803_11287 gb|GL50803_14174 gb|GL50803_2825	AT2G19540.1-P AT4G12600.1-P AT4G22380.1-P AT5G20160.2-P
NIN	coiled-coil	ENSP00000245441 ENSP00000278886	T04F8.6	FBpp0078718	-	-	DDBDRAFT_0216674	-	-
NKX6-1	TF	ENSP00000295886 ENSP00000344667 ENSP00000350844 ENSP00000355069 ENSP00000357581 ENSP00000364524 ENSP00000368332 ENSP00000368401 ENSP00000375921 ENSP00000395498	C04G2.7 F14F3.1a F27E5.2 K06B9.5 R03C1.3a R08B4.2 Y65B4BR.9	FBpp0071485 FBpp0072349 FBpp0072363 FBpp0077713 FBpp0077730 FBpp0079882 FBpp0082400 FBpp0088249 FBpp0088366 FBpp0099810 FBpp0113111	-	-	-	-	AT1G27050.1-P
NME1	enzyme	ENSP00000013034 ENSP00000219302 ENSP00000242630 ENSP00000365572 ENSP00000376886	F25H2.5.1 F55A3.6	FBpp0085223	YKL067W	SPAC806.07-1	DDBDRAFT_0217316 DDB_0185051 DDB_0214817	gb|GL50803_11301	AT4G09320.1-P AT4G11010.1-P AT4G23900.1-P AT5G63310.1-P
NPHP4	other	ENSP00000367398	R13H4.1	-	-	-	-	-	-
NPM1	other	ENSP00000296930 ENSP00000359128	-	FBpp0084918 FBpp0084971	-	-	-	-	-
NR1D1	TF	ENSP00000246672 ENSP00000254066 ENSP00000261523 ENSP00000262735 ENSP00000287820 ENSP00000310006 ENSP00000310928 ENSP00000327025 ENSP00000332296 ENSP00000332695 ENSP00000366093	C01H6.5a C32F10.6 F44A6.2.2 W05B5.3a	FBpp0074914 FBpp0077963 FBpp0087454	-	-	-	-	-
NUD1	?	-	-	-	YOR373W	SPCC1739.11c-1	-	-	-
NUF2	coiled-coil	ENSP00000271452	R12B2.4	-	YOL069W	SPAC27F1.04c-1	DDBDRAFT_0205843	-	AT1G61000.1-P
NUMA1	coiled-coil	ENSP00000352675	-	-	-	-	-	-	-
NUP153	other	ENSP00000262077 ENSP00000318029 ENSP00000325868 ENSP00000382804	T19B4.2.2	FBpp0083866 FBpp0112385 FBpp0271888	-	-	DDBDRAFT_0169034	gb|GL50803_103164 gb|GL50803_29227 gb|GL50803_91354 gb|GL50803_9148	AT1G55040.1-P
NUP160	other	ENSP00000367721	F56A3.3a.1	FBpp0079788	YKL057C	SPBC3B9.16c-1	DDBDRAFT_0190308	-	AT1G33410.1-P
NUP205	other	ENSP00000285968	K12D12.2.2	FBpp0074567	YJL039C	SPCC290.03c-1	DDBDRAFT_0203037	-	AT5G51200.1-P
NUP85	kinase	ENSP00000245544 ENSP00000298910 ENSP00000373600	T01G9.4 T27C10.6	FBpp0085954 FBpp0111700	YJR042W	SPBC17G9.04c-1	DDBDRAFT_0218715 DDB_0191359 DDB_0191509	-	AT4G32910.1-P
NUTF2	other	ENSP00000219169	R05D11.3.1	FBpp0076934 FBpp0080616	YER009W	SPAC15F9.03c-1	DDBDRAFT_0167060	gb|GL50803_6724	AT1G11570.2-P AT1G27310.1-P AT1G27970.2-P
OBFC2B	other	ENSP00000267023 ENSP00000323421 ENSP00000350036 ENSP00000403683	C06G3.8 C44C10.4 F28B3.7a.2	FBpp0079091 FBpp0083926	YFL008W	SPBC29A10.04-1	DDBDRAFT_0205660 DDB_0219931	gb|GL50803_16188	AT3G54670.1-P AT5G63690.1-P
ODF2	coiled-coil	ENSP00000307781	-	FBpp0077250	-	-	-	-	-
ODF2L	coiled-coil	ENSP00000359598	-	-	-	-	-	-	-
OFD1	coiled-coil	ENSP00000344314	-	FBpp0099828	-	-	-	-	-
OGT	other	ENSP00000362824 ENSP00000419204	K04G7.3a	FBpp0085422	-	-	DDB_0231960	gb|GL50803_12081 gb|GL50803_16934 gb|GL50803_41701	AT3G04240.1-P AT3G11540.1-P
OPTN	regulation	ENSP00000263036 ENSP00000358622	-	FBpp0072333	-	-	-	-	-
ORC2L	other	ENSP00000234296	F59E10.1	FBpp0082329	YBR060C	SPBC685.09-1	DDB_0231726	-	AT2G37560.1-P
ORC3L	other	ENSP00000257789	Y119D3B.11.2	FBpp0086881	YLL004W	SPAC3H1.01c-1	DDBDRAFT_0216767	-	AT5G16690.1-P
ORC4L	other	ENSP00000264169	Y39A1A.13	FBpp0072330	YPR162C	SPBP23A10.13-1	DDB_0233111	-	AT2G01120.1-P
ORC5L	other	ENSP00000297431	ZC168.3	FBpp0080120	YNL261W	SPBC646.14c-1	DDB_0233112	-	AT4G29910.1-P
OTC	enzyme	ENSP00000039007	-	-	YJL088W	SPAC4G9.10-1	-	gb|GL50803_10311	AT1G75330.1-P
PABPC1L	other	ENSP00000217073 ENSP00000281589 ENSP00000313007 ENSP00000361949	F18H3.3a.2 Y106G6H.2a.4	FBpp0072253 FBpp0085233 FBpp0085915	YER165W	SPAC57A7.04c-1	DDB_0233359	gb|GL50803_5942	AT1G22760.1-P AT1G34140.1-P AT1G49760.1-P AT1G71770.1-P AT2G15500.1-P AT2G23350.1-P AT3G16380.1-P AT3G19350.1-P AT4G34110.1-P AT5G19030.1-P
pac2	?	-	-	-	YHR177W	SPAC31G5.11-1	-	-	-
PACRG	other	ENSP00000337946	E04F6.2	FBpp0080739 FBpp0085659	-	-	-	gb|GL50803_15455 gb|GL50803_7875	-
PACSIN1	coiled-coil	ENSP00000244458 ENSP00000263246 ENSP00000298838 ENSP00000318921	C36E8.4 F45E1.7b	FBpp0071220 FBpp0083373 FBpp0088785 FBpp0289277	-	-	-	-	-
PAFAH1B1	regulation	ENSP00000380378	T03F6.5	FBpp0086376	YOR269W	-	DDB_0219930	-	-
PAK6	kinase	ENSP00000260404 ENSP00000278568 ENSP00000314067 ENSP00000322957 ENSP00000351049 ENSP00000353864	C09B8.7a.1 C45B11.1a Y38F1A.10c	FBpp0074060 FBpp0082763 FBpp0113099	YHL007C YNL298W YOL113W	SPAC12B10.14c-1 SPAC1F5.09c-1 SPBC1604.14c-1	DDBDRAFT_0202066 DDB_0191313 DDB_0191345	gb|GL50803_2796	-
PAN3	kinase	ENSP00000282391	ZK632.7	FBpp0072861	YKL025C	SPAC1B1.04c-1 SPBC336.14c-1	DDBDRAFT_0218147	-	-
PARD6A	other	ENSP00000219255 ENSP00000240851 ENSP00000343144 ENSP00000360672	T26E3.3a Y63D3A.5.1	FBpp0074229	-	-	DDBDRAFT_0167538 DDBDRAFT_0184005	-	-
PARG99	other	ENSP00000382303 ENSP00000384408 ENSP00000400123	F20C5.1a H23L24.5	FBpp0070560	-	-	DDB_0232409	-	AT2G31865.2-P AT2G31870.1-P
PARK2	regulation	ENSP00000355865	K08E3.7.2	FBpp0077975	-	-	-	-	-
PARP2	enzyme	ENSP00000250416 ENSP00000355759 ENSP00000381740	E02H1.4 Y71F9AL.18.2 Y75B7B.2 ZK1005.1a	FBpp0112608	-	-	DDB_0185172 DDB_0185173 DDB_0214818 DDB_0214837	-	AT2G31320.1-P AT4G02390.1-P
PASK	kinase	ENSP00000234040 ENSP00000353824 ENSP00000362608 ENSP00000365692	C06E8.3a F45H7.4.2	FBpp0072069	YAL017W YOL045W	SPAC1805.01c-1	-	-	-
PCGF1	coiled-coil	ENSP00000233630 ENSP00000320557 ENSP00000337500 ENSP00000354724 ENSP00000362578	F11A10.3	FBpp0075071	-	-	DDBDRAFT_0205685	-	AT1G47570.1-P AT2G30580.1-P AT3G23060.1-P
PCID2	other	ENSP00000337405	C27F2.10.1	FBpp0075833	YJR084W YOL072W	SPAC1B3.08-1 SPBC1105.07c-1	DDBDRAFT_0185917	-	AT2G19560.1-P
PCM1	other	ENSP00000327077	Y56A3A.7b	-	-	-	-	-	-
PCMT1	enzyme	ENSP00000356350	C10F3.5a	FBpp0078405	-	SPAC869.08-1	DDB_0214947	-	AT3G48330.1-P AT5G50240.1-P
PDCD2	other	ENSP00000167218 ENSP00000246535	R07E5.10a	FBpp0072162 FBpp0082103	YOL022C	SPAC13G6.09-1 SPBC25H2.15-1	DDBDRAFT_0185817 DDBDRAFT_0186239	-	AT4G02220.1-P AT5G64830.1-P
PDE4DIP	coiled-coil	ENSP00000358360	-	-	-	-	-	-	-
PDE8B	enzyme	ENSP00000264917 ENSP00000270474 ENSP00000282096 ENSP00000286063 ENSP00000291539 ENSP00000310661 ENSP00000311453 ENSP00000331574 ENSP00000332116 ENSP00000334910 ENSP00000341187 ENSP00000347046 ENSP00000347689 ENSP00000351957 ENSP00000368730 ENSP00000379485 ENSP00000384806	C32E12.2 E01F3.1b R08D7.6a R153.1d T04D3.3a Y95B8A.10a	FBpp0070486 FBpp0071983 FBpp0111456 FBpp0289061 FBpp0289559 FBpp0289744	YOR360C	-	DDB_0191479 DDB_0216197	gb|GL50803_14058	-
PDIA2	other	ENSP00000219406 ENSP00000264065 ENSP00000272227 ENSP00000286091 ENSP00000299608 ENSP00000300289 ENSP00000327801 ENSP00000369081	B0403.4 C07A12.4a.2 C14B1.1.2 C14B9.2.1 H06O01.1.3 Y47H9C.5a Y49E10.4 Y73B6BL.12 ZK973.11	FBpp0073396 FBpp0075212 FBpp0075401 FBpp0077585 FBpp0080395 FBpp0087164	YCL043C YDR518W YER048C YIL005W YIR004W YOR288C	SPAC13F5.05-1 SPAC17H9.14c-1 SPAC1F5.02-1 SPAC4H3.01-1 SPAC959.05c-1 SPBC3D6.13c-1 SPBC3E7.11c-1 SPCC1840.08c-1	DDBDRAFT_0167375 DDBDRAFT_0189699 DDBDRAFT_0191909 DDBDRAFT_0217531 DDB_0185040 DDB_0231409	gb|GL50803_103713 gb|GL50803_14670 gb|GL50803_29487 gb|GL50803_8064 gb|GL50803_9413	AT1G04980.1-P AT1G21080.1-P AT1G21750.1-P AT1G50950.1-P AT1G52260.1-P AT1G77510.1-P AT2G21510.1-P AT2G32920.1-P AT2G47470.1-P AT3G16110.1-P AT3G20560.1-P AT3G54960.1-P AT4G27080.2-P AT4G39150.1-P AT5G60640.1-P
PDPK1	other	ENSP00000344220 ENSP00000371763	H42K12.1b W04B5.5	FBpp0072366	YDR466W YDR490C YOL100W	SPBC1778.10c-1 SPCC576.15c-1	DDB_0216243 DDB_0216246	gb|GL50803_113522	AT3G10540.1-P AT5G04510.1-P
PEBP4	regulation	ENSP00000256404 ENSP00000256935 ENSP00000261313 ENSP00000266037 ENSP00000276440 ENSP00000308275 ENSP00000381107 ENSP00000404179	C02F4.1 F40A3.3a Y34D9A.1	FBpp0073719 FBpp0077588 FBpp0079979 FBpp0081206 FBpp0081207 FBpp0081208 FBpp0083647 FBpp0083648 FBpp0083850 FBpp0086831 FBpp0288435	YDR322W YLR178C YLR179C YLR422W	SPBC2F12.10-1	DDBDRAFT_0167309 DDBDRAFT_0185683 DDBDRAFT_0191032 DDBDRAFT_0218629 DDB_0201649	-	AT1G18100.1-P AT2G27550.1-P
PELP1	other	ENSP00000301396	-	FBpp0070044	YHR197W	SPCC4G3.18-1	DDBDRAFT_0206303	-	AT1G30240.2-P
PGK2	enzyme	ENSP00000305995 ENSP00000362413	T03F1.3	FBpp0077419 FBpp0077420	YCR012W	SPBC14F5.04c-1	DDB_0191349	gb|GL50803_90872	AT1G56190.1-P AT1G79550.2-P AT3G12780.1-P
PHB	other	ENSP00000300408 ENSP00000382362 ENSP00000407619	T24H7.1 Y37E3.9	FBpp0080708 FBpp0111775	YGR132C YGR231C	SPAC1782.06c-1 SPCC1322.16-1	DDB_0232062 DDB_0232063	-	AT1G03860.1-P AT2G20530.2-P AT3G27280.2-P AT4G28510.1-P AT5G14300.1-P AT5G40770.1-P AT5G44140.1-P
PHF8	enzyme	ENSP00000338868 ENSP00000352185 ENSP00000366271 ENSP00000380692 ENSP00000384903	F29B9.2a F43G6.6 T26A5.5a	FBpp0081450	YER051W	SPCC622.16c-1	-	-	-
PIBF1	coiled-coil	ENSP00000317144	-	-	-	-	-	-	-
pie-1	?	-	Y49E10.14.2	-	-	-	-	-	-
PIK3C3	enzyme	ENSP00000262039 ENSP00000263967 ENSP00000265970 ENSP00000289153 ENSP00000352121 ENSP00000356155 ENSP00000366563	B0025.1a.2 B0334.8 F39B1.1	FBpp0071973 FBpp0075819 FBpp0083348	YLR240W	SPAC458.05-1	DDBDRAFT_0216567 DDB_0185203 DDB_0191474 DDB_0214949 DDB_0219939	gb|GL50803_14855 gb|GL50803_17406	AT1G60490.1-P
PIK3R2	regulation	ENSP00000222254 ENSP00000254051 ENSP00000262741 ENSP00000274335	T27F7.2a Y110A7A.10	FBpp0076745 FBpp0076778 FBpp0077791 FBpp0099403	-	-	DDBDRAFT_0187660	-	-
PIN1	regulation	ENSP00000247970	Y110A2AL.13	FBpp0072418 FBpp0076894	YJR017C	SPCC16C4.03-1	DDB_0191263	-	AT2G18040.1-P
PITPNM3	other	ENSP00000262483 ENSP00000322218 ENSP00000335618 ENSP00000348772 ENSP00000350401 ENSP00000358071 ENSP00000380352	M01F1.7 M03A1.6e	FBpp0073653 FBpp0079257 FBpp0086048	YOR022C	SPAC20G8.02-1 SPCC1020.13c-1	DDBDRAFT_0168358 DDBDRAFT_0184015 DDBDRAFT_0190381 DDBDRAFT_0201771 DDBDRAFT_0205207	-	AT1G31480.1-P
PKD2	other	ENSP00000237596 ENSP00000264079 ENSP00000290431 ENSP00000304843 ENSP00000325296 ENSP00000359640	R13A5.1d Y73F8A.1	FBpp0070428 FBpp0074720 FBpp0074750 FBpp0079947	-	-	DDB_0233084	-	-
PKHD1	other	ENSP00000360158 ENSP00000367655	-	-	-	-	DDBDRAFT_0186922 DDBDRAFT_0187180 DDBDRAFT_0187448 DDBDRAFT_0204534 DDBDRAFT_0217248 DDBDRAFT_0219347 DDB_0214838	-	-
PKM2	enzyme	ENSP00000320171 ENSP00000339933	F25H5.3e ZK593.1	FBpp0074988 FBpp0077406 FBpp0078083 FBpp0082474 FBpp0083611 FBpp0083612	YAL038W YOR347C	SPAC4H3.10c-1	DDB_0231421	gb|GL50803_17143 gb|GL50803_3206	AT3G04050.1-P AT3G25960.1-P AT3G55650.1-P AT3G55810.1-P AT4G26390.1-P AT5G08570.1-P AT5G56350.1-P AT5G63680.1-P
PKMYT1	kinase	ENSP00000262300 ENSP00000380675 ENSP00000402084	F35H8.7 Y53C12A.1 Y60A9A.1	FBpp0076824 FBpp0078999	YJL187C	SPBC660.14-1 SPCC18B5.03-1	DDB_0216398 DDB_0220004 DDB_0229384	gb|GL50803_115572	AT1G02970.1-P
PLA2G3	enzyme	ENSP00000215885	-	FBpp0071110 FBpp0073553 FBpp0088075 FBpp0099484 FBpp0289696	-	-	-	-	-
PLA2G4D	enzyme	ENSP00000290472 ENSP00000356436 ENSP00000371833 ENSP00000396045 ENSP00000413897	-	-	YMR006C YMR008C YNL012W YOL011W	SPAC1786.02-1 SPAC1A6.03c-1 SPAC1A6.04c-1	-	-	-
PLA2G6	enzyme	ENSP00000333142	C45B2.6 F47A4.5 H23L24.2 W07A8.2c	FBpp0076094	-	-	DDBDRAFT_0184540	-	-
PLCG1	other	ENSP00000244007 ENSP00000260402 ENSP00000260766 ENSP00000266505 ENSP00000279230 ENSP00000313731 ENSP00000334105 ENSP00000338185 ENSP00000345988 ENSP00000352336 ENSP00000367747 ENSP00000388631 ENSP00000409572 ENSP00000409637 ENSP00000414138	B0348.4b F31B12.1a K10F12.3a R05G6.8 T01E8.3 Y75B12B.6	FBpp0070619 FBpp0074009 FBpp0089224	YPL268W	SPAC22F8.11-1	DDB_0201656	-	AT2G40116.1-P AT3G08510.2-P AT3G47220.1-P AT3G47290.1-P AT3G55940.1-P AT4G38530.1-P AT5G58670.1-P AT5G58690.1-P AT5G58700.1-P
PLEKHA5	other	ENSP00000299275 ENSP00000347883	-	FBpp0111533	YBL085W YER114C	SPBC1289.04c-1	DDBDRAFT_0203449	-	-
PLEKHG6	regulation	ENSP00000011684 ENSP00000302913 ENSP00000315659 ENSP00000344961 ENSP00000366977 ENSP00000416125	B0303.7a T08H4.1 Y37A1B.17a Y95B8A.12c	FBpp0083016 FBpp0289210	YLR425W YMR232W	SPAC24H6.09-1 SPBC29A3.17-1 SPCC645.06c-1	-	-	-
PLK1S1	other	ENSP00000416304	-	-	-	-	-	-	-
PLK2	other	ENSP00000274289 ENSP00000300093 ENSP00000361275 ENSP00000410724	C14B9.4b F55G1.8.1 Y71F9B.7	FBpp0099722	YMR001C	SPAC23C11.16-1	DDB_0216332	gb|GL50803_104150	-
PLK4	kinase	ENSP00000270861	-	FBpp0078042	-	-	-	-	-
PML	regulation	ENSP00000268058	-	-	-	-	-	-	-
PNP	enzyme	ENSP00000354532	K02D7.1	FBpp0072003 FBpp0072833	YLR209C	SPAC1805.16c-1	-	gb|GL50803_91348	-
POC1A	other	ENSP00000296484 ENSP00000323302	-	FBpp0075597	-	-	-	gb|GL50803_33762	-
POC5	other	ENSP00000410216	-	-	-	-	-	-	-
PODXL	other	ENSP00000367817	-	-	-	-	-	-	-
POLR1B	other	ENSP00000263331 ENSP00000300291	F14B4.3 F43G9.5	FBpp0077714 FBpp0110163	YPR010C	SPBP23A10.07-1	DDBDRAFT_0190212 DDB_0216278	gb|GL50803_29436	AT1G29940.1-P AT4G25550.1-P AT4G29820.1-P
POLR3C	other	ENSP00000334564	C48E7.2	FBpp0082104	YPR190C	SPAPB1E7.03-1	DDB_0216314	gb|GL50803_4155	AT3G49000.1-P
POP5	enzyme	ENSP00000350098	Y66A7A.2	FBpp0075046	YAL033W	SPCC830.09c-1	DDBDRAFT_0219669	-	AT1G04635.1-P
ppc89	?	-	-	-	-	SPAC4H3.11c-1	-	-	-
PPIL4	enzyme	ENSP00000253329	F39H2.2a	FBpp0084113	-	SPBC17G9.05-1	DDBDRAFT_0215524	-	AT1G53720.1-P
PPP1CB	phosphatase	ENSP00000296122 ENSP00000326031 ENSP00000335084	C05A2.1 F29F11.6 F56C9.1	FBpp0071381 FBpp0071650 FBpp0071719 FBpp0073834 FBpp0077344 FBpp0082067 FBpp0084026 FBpp0085996 FBpp0112617 FBpp0112845	YER133W	SPBC776.02c-1 SPCC31H12.05c-1	DDB_0185058	gb|GL50803_14568	AT1G64040.1-P AT2G29400.1-P AT2G39840.1-P AT3G05580.1-P AT3G46820.1-P AT4G11240.1-P AT5G27840.2-P AT5G43380.1-P AT5G59160.2-P
PPP1R12A	other	ENSP00000261207 ENSP00000263433 ENSP00000356239	C06C3.1c	FBpp0075196	-	-	-	-	-
PPP1R2	regulation	ENSP00000328178	Y32H12A.4	FBpp0080523 FBpp0111848	YMR311C	SPAC17A5.09c-1	DDBDRAFT_0167872	-	AT5G52200.1-P
PPP2CB	phosphatase	ENSP00000221138 ENSP00000279387 ENSP00000392147 ENSP00000418447	C34C12.3 F38H4.9.2 Y49E10.3a Y75B8A.30	FBpp0070883 FBpp0077017 FBpp0079148 FBpp0110077	YDL047W YDL134C YDL188C YDR075W YNR032W	SPAC22H10.04-1 SPAC823.15-1 SPBC16H5.07c-1 SPBC26H8.05c-1 SPCC1739.12-1	DDBDRAFT_0185403 DDB_0185210 DDB_0185222 DDB_0191299	gb|GL50803_10711 gb|GL50803_14311 gb|GL50803_15214 gb|GL50803_15215 gb|GL50803_2053 gb|GL50803_5010	AT1G10430.1-P AT1G50370.1-P AT1G59830.1-P AT1G69960.1-P AT2G42500.1-P AT3G19980.1-P AT3G58500.1-P AT4G26720.1-P AT5G55260.1-P
PPP2R1B	phosphatase	ENSP00000311344 ENSP00000324804	F48E8.5.2	FBpp0099975	YAL016W	SPAP8A3.09c-1	DDB_0191258	gb|GL50803_16567 gb|GL50803_7439	AT1G13320.1-P AT1G25490.1-P AT3G25800.1-P
PPP2R2C	other	ENSP00000335083 ENSP00000336591 ENSP00000370113 ENSP00000381100	F26E4.1	FBpp0081665	YGL190C	SPAC227.07c-1	DDB_0191428	gb|GL50803_32398 gb|GL50803_4079	AT1G17720.1-P AT1G51690.1-P
PPP2R3C	other	ENSP00000261475	C25A1.9a	-	-	-	-	gb|GL50803_17157	AT5G18580.1-P
PPP2R5B	other	ENSP00000164133 ENSP00000261461 ENSP00000333905 ENSP00000337641 ENSP00000417963	C13G3.3c W08G11.4	FBpp0082978 FBpp0084577 FBpp0088743	YOR014W	SPAC6F12.12-1 SPCC188.02-1	DDBDRAFT_0205219	gb|GL50803_16443	AT1G13460.1-P AT3G09880.1-P AT3G21650.1-P AT3G26020.4-P AT3G26030.1-P AT3G54930.1-P AT4G15415.2-P AT5G03470.1-P
PQLC2	other	ENSP00000364295 ENSP00000413228	Y43H11AL.2	-	YBR147W YDR090C YDR352W YOL092W	SPAC17C9.10-1 SPAC2E12.03c-1	DDBDRAFT_0219642	gb|GL50803_16815 gb|GL50803_8044	AT2G41050.1-P AT4G20100.1-P AT4G36850.1-P
PRC1	coiled-coil	ENSP00000377793	Y34D9A.4	FBpp0073265 FBpp0073266	YOR058C	SPAPB1A10.09-1	DDBDRAFT_0185900 DDBDRAFT_0206468	-	AT2G01910.1-P AT2G38720.1-P AT4G26760.1-P AT5G51600.1-P AT5G55230.1-P AT5G62250.1-P
PRDX1	enzyme	ENSP00000262746 ENSP00000298510 ENSP00000301522 ENSP00000368646	F09E5.15b.1 R07E5.2.1	FBpp0072852 FBpp0073595 FBpp0075397 FBpp0082927	YDR453C YML028W	SPCC576.03c-1	DDB_0231647	gb|GL50803_14521 gb|GL50803_15383 gb|GL50803_16076	AT3G11630.1-P AT5G06290.1-P
PRKAR2A	regulation	ENSP00000265563 ENSP00000265717 ENSP00000351410 ENSP00000353415	R07E4.6c	FBpp0087524 FBpp0289171	YIL033C	SPAC8C9.03-1	DDB_0214950	gb|GL50803_9117	-
PRKD3	kinase	ENSP00000234179 ENSP00000291281 ENSP00000333568	T25E12.4a W09C5.5	FBpp0288462	YHR150W	-	-	-	-
PRKX	kinase	ENSP00000262848 ENSP00000264399 ENSP00000309591 ENSP00000359719 ENSP00000363092 ENSP00000366488 ENSP00000372489	C09G4.2c F47F2.1b F55A8.2a.2 ZK909.2c	FBpp0075283 FBpp0077706 FBpp0079447 FBpp0079534 FBpp0085089 FBpp0085090 FBpp0088922	YJL164C YKL166C YPL203W	SPBC106.10-1	DDB_0215408	gb|GL50803_11214	-
PROCR	other	ENSP00000216968	-	-	-	-	-	-	-
PRPF3	other	ENSP00000315379	M03C11.7.1	FBpp0074660	YDR473C	SPAC29E6.02-1	DDB_0233224	-	AT1G28060.1-P AT3G55930.1-P
PRPF8	other	ENSP00000304350	C50C3.6	FBpp0087124	YHR165C	SPAC4F8.12c-1	DDB_0233128	gb|GL50803_112114	AT1G80070.1-P AT4G38780.1-P
PSEN1	regulation	ENSP00000326366 ENSP00000355747	F35H12.3	FBpp0077850	-	-	DDB_0231427 DDB_0231428	-	AT1G08700.1-P AT2G29900.1-P
PSMA1	regulation	ENSP00000315309	CD4.6.1	FBpp0079538 FBpp0080028	YMR314W	SPAC6G10.04c-1	DDB_0214956	gb|GL50803_7962	AT1G47250.1-P AT5G42790.1-P
PSMC3IP	coiled-coil	ENSP00000377384	-	-	YGL033W	SPAC222.15-1	-	gb|GL50803_17044	AT1G13330.1-P
PSMC5	regulation	ENSP00000310572	F56F11.4b Y49E10.1	FBpp0076890 FBpp0085042	YGL048C	SPBC23G7.12c-1	DDB_0216230	gb|GL50803_17106	AT5G19990.1-P AT5G20000.1-P
PSMD1	regulation	ENSP00000309474	C23G10.4b	FBpp0084754	YIL075C	SPBC17D11.07c-1	DDB_0232977	gb|GL50803_91643	AT1G04810.1-P AT2G32730.1-P
PSMD10	other	ENSP00000217958 ENSP00000265709 ENSP00000267116 ENSP00000280772 ENSP00000281131 ENSP00000297183 ENSP00000311579 ENSP00000331516 ENSP00000349588 ENSP00000351416 ENSP00000360689 ENSP00000382379	B0350.2f.2 F40G9.1 R11A8.7a T28D6.4 Y71A12B.4	FBpp0083947 FBpp0084264 FBpp0084688 FBpp0088239 FBpp0111614 FBpp0289289	YGR232W YGR233C YIL112W	SPAC6C3.08-1	DDBDRAFT_0217750 DDBDRAFT_0218577 DDB_0191439 DDB_0229880 DDB_0232241 DDB_0232993	gb|GL50803_101168 gb|GL50803_103094 gb|GL50803_114671 gb|GL50803_21505	AT1G07710.1-P AT2G03430.1-P AT3G54070.1-P AT5G02620.1-P AT5G14230.1-P
PSMD2	regulation	ENSP00000310129	T22D1.9.2	FBpp0074662	YHR027C	SPBP19A11.03c-1	DDB_0232978	gb|GL50803_33166	AT2G20580.1-P AT4G08140.1-P AT4G28470.1-P
PSMD3	regulation	ENSP00000264639	C30C11.2	FBpp0080691	YER021W	SPBC119.01-1	DDB_0232980	-	AT1G20200.1-P AT1G75990.1-P
PSMD4	regulation	ENSP00000357879	B0205.3.1	FBpp0078024	YHR200W	SPAC637.10c-1	DDB_0232981	gb|GL50803_15604	AT4G38630.1-P
PSME2	other	ENSP00000216802 ENSP00000391909	-	-	-	-	-	-	-
PSME3	regulation	ENSP00000293362 ENSP00000372155	Y66D12A.9	FBpp0073561	-	-	DDB_0191141	-	-
PTCD2	other	ENSP00000370013 ENSP00000375160 ENSP00000386061 ENSP00000389465	Y48G8AL.7 Y48G8AL.8a.2	FBpp0070942	YJL177W YKL180W	SPBC2F12.04-1 SPCC364.03-1	DDB_0229959	gb|GL50803_98056	AT1G27400.1-P AT1G67430.1-P
PTGES3	enzyme	ENSP00000262033	ZC395.10.1	FBpp0081560	YKL117W	SPAC9E9.13-1	DDBDRAFT_0189735	gb|GL50803_10429	AT3G03773.2-P AT4G02450.1-P
PTK2B	kinase	ENSP00000332816 ENSP00000341189	C30F8.4a.2	FBpp0113097	-	-	-	-	-
PTPDC1	phosphatase	ENSP00000288976	T12B3.1	-	-	-	-	-	-
PTPN12	phosphatase	ENSP00000248594 ENSP00000281171 ENSP00000303554 ENSP00000311857 ENSP00000331418 ENSP00000334928 ENSP00000340944 ENSP00000348812 ENSP00000349932 ENSP00000352833 ENSP00000353030 ENSP00000357209 ENSP00000360683 ENSP00000362283 ENSP00000363317 ENSP00000369756 ENSP00000377047 ENSP00000391592 ENSP00000393751 ENSP00000394794 ENSP00000400010 ENSP00000418112	C09D8.1d F44G4.8a F56D1.4b K04D7.4 Y38C1AB.4 Y38C1AB.8 Y41D4A.5	FBpp0070363 FBpp0070692 FBpp0072602 FBpp0075645 FBpp0080801 FBpp0089120 FBpp0099554 FBpp0110280 FBpp0288423	YDL230W YER075C YOR208W	SPAC11E3.09-1 SPAC19D5.01-1 SPAC26F1.10c-1	DDBDRAFT_0217322 DDB_0185117 DDB_0214985 DDB_0214986	gb|GL50803_25035	AT1G71860.3-P
PUS3	enzyme	ENSP00000227474	E02H1.3.2	FBpp0071700	YFL001W	SPAC25B8.05-1	DDB_0231223	gb|GL50803_15313 gb|GL50803_89746	AT1G34150.1-P
PXK	kinase	ENSP00000348472	-	FBpp0087950	-	-	DDB_0229842	-	-
Q5BRB8	?	-	-	-	-	-	-	gb|GL50803_10538	-
Q6CV05	?	-	-	-	YDR532C	-	-	-	-
QARS	other	ENSP00000307567 ENSP00000355890 ENSP00000361465	H43I07.2 T20H4.3a Y41E3.4 ZC434.5.1	FBpp0078633 FBpp0083898 FBpp0084240	YGL245W YHR020W YOR168W YPR110C	SPAC17A5.15c-1 SPBC1289.07c-1 SPBC19C7.06-1 SPBC342.02-1	DDB_0201644 DDB_0216288 DDB_0231317 DDB_0231321	gb|GL50803_10055 gb|GL50803_15983 gb|GL50803_86681 gb|GL50803_9348	AT1G25350.1-P AT1G60620.1-P AT1G60850.2-P AT3G62120.2-P AT5G10880.1-P AT5G19720.1-P AT5G26710.1-P AT5G52520.1-P
RAB10	other	ENSP00000264710 ENSP00000300935 ENSP00000312734	D1037.4 T23H2.5.1	FBpp0074690 FBpp0077029	YFL005W	SPAC9E9.07c-1	DDB_0185216 DDB_0214885	-	AT3G09900.1-P AT3G46060.1-P AT3G53610.1-P AT5G03520.1-P AT5G59840.1-P
RAB11A	other	ENSP00000261890 ENSP00000333547	F53G12.1 W04G5.2	FBpp0083413	YER031C YGL210W	SPAC18G6.03-1	DDB_0191190 DDB_0191421 DDB_0229395	gb|GL50803_1695	AT1G06400.1-P AT1G07410.1-P AT1G09630.1-P AT1G16920.1-P AT1G18200.1-P AT1G28550.1-P AT1G73640.1-P AT2G33870.1-P AT3G15060.1-P AT3G46830.1-P AT4G08190.1-P AT4G18430.1-P AT4G18800.1-P AT5G45750.1-P AT5G46025.1-P AT5G59150.1-P AT5G60860.1-P
RAB11FIP3	coiled-coil	ENSP00000262305 ENSP00000312837	F55C12.1b	FBpp0100129	-	-	-	-	-
RAB11FIP5	other	ENSP00000258098 ENSP00000331342 ENSP00000347839	Y39F10B.1a	FBpp0074387	-	-	-	-	-
RAB2A	other	ENSP00000262646 ENSP00000302005 ENSP00000362946	F11A5.3 F11A5.4 F53F10.4 K09A9.2.1	FBpp0080200 FBpp0085458	-	-	DDB_0214821 DDB_0216191	gb|GL50803_15567 gb|GL50803_16636	AT4G17160.1-P AT4G17170.1-P AT4G35860.1-P
RAB3GAP1	regulation	ENSP00000264158	F20D1.6.1	FBpp0077582	-	-	DDBDRAFT_0184242	-	AT5G55060.1-P AT5G58510.1-P
RAB3IL1	other	ENSP00000334416 ENSP00000368086	F54C9.11	-	YNL272C	SPAC23C4.10-1	-	-	-
RAB6B	other	ENSP00000285208 ENSP00000311449 ENSP00000363597 ENSP00000387307	F59B2.7.2 T25G12.4	FBpp0079943	YLR262C	SPAC4C5.02c-1	DDB_0229392	-	AT2G22290.1-P AT2G44610.1-P AT4G39890.1-P AT5G10260.1-P AT5G64990.1-P
RABEP1	coiled-coil	ENSP00000262477	F01F1.4	FBpp0071563	-	-	-	-	-
RABGGTA	enzyme	ENSP00000216840	B0491.5.2 M57.2.1	FBpp0078483	YJL031C	SPCC1620.05-1	DDBDRAFT_0190367	gb|GL50803_16675	AT4G24490.2-P AT5G41820.1-P
RAC2	regulation	ENSP00000249071 ENSP00000304283 ENSP00000314458 ENSP00000348461	C09G12.8b C35C5.4 K03D3.10 R07G3.1	FBpp0072614 FBpp0074521 FBpp0076577 FBpp0084562	YLR229C	SPAC110.03-1	DDB_0214822 DDB_0214823 DDB_0214824 DDB_0214826 DDB_0219941 DDB_0230036	gb|GL50803_8496	AT1G20090.1-P AT1G75840.1-P AT2G44690.1-P AT3G48040.1-P AT4G28950.1-P AT4G35020.1-P AT5G45970.1-P AT5G62880.1-P
RAD18	coiled-coil	ENSP00000264926	-	-	YCR066W	SPBC1734.06-1 SPCC548.05c-1	DDB_0220664	-	-
RAF1	kinase	ENSP00000251849 ENSP00000288602 ENSP00000366244	Y73B6A.5a.3	FBpp0110324	-	-	-	-	-
RAI14	coiled-coil	ENSP00000265109 ENSP00000314556	-	-	-	-	-	-	-
RAN	other	ENSP00000396127	K01G5.4.1	FBpp0073328 FBpp0075369	YLR293C YOR185C	SPBC1289.03c-1	DDB_0215409 DDB_0229425	gb|GL50803_15869	AT5G20010.1-P AT5G20020.1-P AT5G55080.1-P AT5G55190.1-P
RANBP9	other	ENSP00000011619 ENSP00000301463 ENSP00000316589	Y54E5A.7	FBpp0099887	YGL227W YKL124W YMR171C	SPCC1259.12c-1 SPCC285.10c-1	DDBDRAFT_0184565	-	AT1G35470.2-P AT4G09200.1-P AT4G09250.1-P AT4G09310.1-P AT4G09340.1-P
RARS	enzyme	ENSP00000231572 ENSP00000296223 ENSP00000358549	C29H12.1 F26F4.10a.1 F26F4.11	FBpp0073965 FBpp0078086 FBpp0081249	YDR341C YHR091C YOR224C	SPBC14C8.12-1 SPBC25B2.09c-1	DDB_0216297 DDB_0231324 DDB_0231325	gb|GL50803_10521	AT1G54250.1-P AT1G66530.1-P AT3G59600.1-P AT4G26300.1-P
RASSF3	regulation	ENSP00000336616 ENSP00000347443 ENSP00000349547	T24F1.3a	-	-	-	-	-	-
RBL2	other	ENSP00000262133 ENSP00000267163 ENSP00000362768	C32F10.2	FBpp0070141	-	-	DDB_0232004	-	AT3G12280.1-P
RBM39	other	ENSP00000253363	Y55F3AM.3a	FBpp0088583	-	SPAC19G12.07c-1	DDB_0233350	-	AT2G16940.1-P AT5G09880.1-P
RFWD2	other	ENSP00000356641	-	-	-	-	DDBDRAFT_0219336	-	AT1G53090.2-P AT2G32950.1-P AT2G46340.1-P AT3G15354.1-P AT4G11110.1-P
RGPD5	other	ENSP00000016946 ENSP00000283195 ENSP00000306637 ENSP00000327583 ENSP00000330842 ENSP00000332727 ENSP00000381253 ENSP00000386588 ENSP00000386810	F59A2.1b.2	FBpp0084188	YDR002W	SPBC1773.07c-1	DDBDRAFT_0187464	gb|GL50803_16969	AT1G07140.1-P AT2G30060.1-P AT5G58590.1-P
RGS14	regulation	ENSP00000386229	C41G11.3	-	-	-	-	-	-
RHOB	regulation	ENSP00000272233 ENSP00000285735 ENSP00000400175	Y51H4A.3	FBpp0089129	YNL090W YPR165W	SPAC16.01-1 SPAC1F7.04-1 SPAC20H4.11c-1	DDB_0191352 DDB_0215399 DDB_0230035	-	-
rhp7	?	-	-	-	YJR052W	SPCC330.02-1	-	-	AT2G06040.1-P
RHPN2	other	ENSP00000254260 ENSP00000265562 ENSP00000289013 ENSP00000307387 ENSP00000387917 ENSP00000388672 ENSP00000402244	R10E12.1b Y53H1C.2a	FBpp0075450 FBpp0084610 FBpp0089121	YOR275C YPL084W	SPAC17G6.05c-1 SPAC2G11.05c-1	DDB_0185177	-	AT1G15130.1-P
RIBC2	coiled-coil	ENSP00000342529 ENSP00000364476	-	FBpp0075767	-	-	-	gb|GL50803_11867	-
RINT1	other	ENSP00000257700	-	FBpp0076549	YGL145W	SPBC691.02c-1	DDBDRAFT_0190759	-	AT3G47700.1-P
RMND1	other	ENSP00000356272	ZK1010.2	FBpp0073982	YDL001W YDR282C YFR048W	SPAC12G12.15-1 SPCC16C4.01-1	DDBDRAFT_0167928 DDBDRAFT_0187723	-	AT1G69380.1-P AT5G13610.1-P
RMND5A	other	ENSP00000283632 ENSP00000302830 ENSP00000320623	T07D1.2.3 W09G3.2	FBpp0071476 FBpp0084110	YDR255C YIL097W	SPBC106.13-1 SPBC29A3.03c-1	DDBDRAFT_0186021 DDBDRAFT_0217500	-	AT2G22690.1-P AT3G55070.1-P AT4G37880.1-P AT5G09630.1-P
RNF19A	other	ENSP00000342667 ENSP00000362555	C17H11.6d Y49F6B.9a.1	-	-	-	DDBDRAFT_0184497 DDB_0231292	-	-
ROPN1	other	ENSP00000184183 ENSP00000251776 ENSP00000274134	-	FBpp0289378	-	-	-	gb|GL50803_17347	-
RPGRIP1L	coiled-coil	ENSP00000369257 ENSP00000382895	C09G5.8a	-	-	-	-	-	-
RPL11	other	ENSP00000363676	F07D10.1.2 T22F3.4.1	FBpp0085717	YGR085C YPR102C	SPAC26A3.07c-1 SPBC17G9.10-1	DDB_0214853	gb|GL50803_5593	AT2G42740.1-P AT3G58700.1-P AT4G18730.1-P AT5G45775.2-P
RPL12	other	ENSP00000354739	JC8.3a.1	FBpp0072084	YDR418W YEL054C	SPCC16C4.13c-1 SPCC31H12.04c-1	DDB_0229950	gb|GL50803_14938	AT2G37190.1-P AT3G53430.1-P AT5G60670.1-P
RPL13	other	ENSP00000307889	C32E8.2a.1	FBpp0079484	YDL082W YMR142C	SPAC664.05-1	DDB_0229951	gb|GL50803_14622	AT3G48960.1-P AT3G49010.1-P AT5G23900.1-P
RPL14	coiled-coil	ENSP00000345156 ENSP00000350479 ENSP00000351137 ENSP00000387763	C04F12.4.1 C50F2.3	FBpp0076359 FBpp0086749	YDR416W YHL001W YKL006W	SPAC1805.13-1 SPBC211.02c-1	DDBDRAFT_0204337 DDB_0229952	gb|GL50803_14091	AT2G20450.1-P AT4G27090.1-P AT5G28740.1-P
RPL18	other	ENSP00000084795	Y45F10D.12.2	FBpp0076602	YNL301C YOL120C	SPAPB17E12.13-1 SPBC11C11.07-1	DDB_0229960	gb|GL50803_11950	AT2G47570.1-P AT3G05590.1-P AT5G27850.1-P
RPL18A	other	ENSP00000222247	E04A4.8.2	FBpp0086103	YMR242C YOR312C	SPAC26A3.04-1 SPAC3A12.10-1	DDBDRAFT_0186729	gb|GL50803_16387	AT1G29965.1-P AT1G29970.2-P AT2G34480.1-P AT3G14600.1-P
RPL19	coiled-coil	ENSP00000225430 ENSP00000384740	C09D4.5.4	FBpp0089141	YBL027W YBR084C-A	SPBC56F2.02-1 SPCC1682.14-1	DDB_0214854	gb|GL50803_16431	AT1G02780.1-P AT3G16780.1-P AT4G02230.1-P
RPL23	other	ENSP00000377865	B0336.10.1	FBpp0071808	YBL087C YER117W	SPAC3G9.03-1 SPCC1322.11-1	DDB_0230148	gb|GL50803_10091	AT1G04480.1-P AT2G33370.1-P AT3G04400.1-P
RPL26L1	other	ENSP00000265100 ENSP00000293842 ENSP00000411236	F28C6.7a.2	FBpp0074833	YGR034W YLR344W	SPBC29B5.03c-1	DDB_0230152	gb|GL50803_15046	AT3G49910.1-P AT5G67510.1-P
RPL27	other	ENSP00000253788	C53H9.1.2	FBpp0084306	YDR471W YHR010W	SPBC685.07c-1 SPCC74.05-1	DDB_0230153	gb|GL50803_8462	AT2G32220.1-P AT3G22230.1-P AT4G15000.1-P
RPL27A	other	ENSP00000346015	Y37E3.8a.1	FBpp0077142	YGL103W	SPBC776.11-1 SPCC5E4.07-1	DDB_0201638	gb|GL50803_16310	AT1G12960.1-P AT1G23290.1-P AT1G70600.1-P
RPL35A	other	ENSP00000393393	F10E7.7.3	FBpp0078416	YOR234C YPL143W	SPBC1921.01c-1 SPCP31B10.08c-1	DDB_0231153	gb|GL50803_5947	AT1G07070.1-P AT1G41880.1-P AT1G74270.1-P AT3G55750.1-P
RPL3L	other	ENSP00000268661 ENSP00000346001	F13B10.2a.2	FBpp0081822	YOR063W	SPAC17A5.03-1 SPAPB8E5.06c-1	DDB_0191094	gb|GL50803_16525	AT1G43170.1-P AT1G61580.1-P
RPL4	other	ENSP00000311430	B0041.4.1	FBpp0084617	YBR031W YDR012W	SPBC1711.06-1 SPBP8B7.03c-1	DDB_0231241	gb|GL50803_17547	AT3G09630.1-P AT5G02870.1-P
RPL5	other	ENSP00000359345	F54C9.5.1	FBpp0110423	YPL131W	SPAC3H5.12c-1 SPBC11C11.09c-1	DDB_0231242	gb|GL50803_17395	AT3G25520.1-P AT5G39740.1-P
RPL7	other	ENSP00000339795 ENSP00000381447 ENSP00000407125 ENSP00000412264	F53G12.10.3	FBpp0079536	YGL076C YPL198W	SPAC3H5.07-1 SPBC18H10.12c-1	DDB_0185073	gb|GL50803_19436	AT2G01250.1-P AT2G44120.2-P AT3G13580.2-P
RPL7A	other	ENSP00000361076	Y24D9A.4a Y73B3A.18a	FBpp0070879	YHL033C YLL045C	SPBC29A3.04-1	DDB_0231339	gb|GL50803_17244	AT2G47610.1-P AT3G62870.1-P
RPL8	other	ENSP00000262584	B0250.1.1	FBpp0072802	YFR031C-A YIL018W	SPAC1F7.13c-1 SPBC2F12.07c-1 SPBC839.04-1	DDB_0185202	gb|GL50803_16086	AT2G18020.1-P AT3G51190.1-P AT4G36130.1-P
RPL9	other	ENSP00000346022	R13A5.8.1	FBpp0079753	YGL147C YNL067W	SPAC4G9.16c-1 SPCC613.06-1	DDB_0231259	gb|GL50803_17056	AT1G33120.1-P AT1G33140.1-P AT4G10450.1-P
RPS10L	other	ENSP00000217256 ENSP00000347271	D1007.6.2	FBpp0074500 FBpp0084564	YMR230W YOR293W	SPAC31G5.17c-1 SPBP22H7.08-1	DDB_0191166	gb|GL50803_10919	AT4G25740.1-P AT5G41520.1-P AT5G52650.1-P
RPS11	other	ENSP00000270625 ENSP00000406635	F40F11.1.2	FBpp0087113	YBR048W YDR025W	SPAC144.11-1 SPAC31G5.03-1	DDB_0230027	gb|GL50803_14827	AT3G48930.1-P AT4G30800.1-P AT5G23740.1-P
RPS14	other	ENSP00000311028	F37C12.9.2	FBpp0071051 FBpp0071052	YCR031C YJL191W	SPAC3H5.05c-1 SPBC18H10.13-1	DDB_0230056	gb|GL50803_7878	AT2G36160.1-P AT3G11510.1-P AT3G52580.1-P
RPS15	enzyme	ENSP00000233609 ENSP00000348459	F36A2.6.1 Y71D11A.3b	FBpp0086269	YNR037C YOL040C	SPAC1071.07c-1 SPAC1751.02c-1 SPCC1393.03-1	DDBDRAFT_0218836 DDB_0231047	gb|GL50803_15260	AT1G04270.1-P AT2G35450.1-P AT5G09490.1-P AT5G09500.1-P AT5G09510.1-P AT5G43640.1-P AT5G63070.1-P ATCG00820.1-P
RPS15A	other	ENSP00000318646 ENSP00000403931 ENSP00000404192	F53A3.3a.2	FBpp0073625 FBpp0087321	YJL190C YLR367W	SPAC22A12.04c-1 SPAC5D6.01-1	DDB_0185069	gb|GL50803_15228	AT1G07770.2-P AT2G39590.1-P AT3G46040.1-P AT5G59850.1-P
RPS2	other	ENSP00000341885 ENSP00000351543 ENSP00000387412 ENSP00000398427 ENSP00000401489	C49H3.11.1	FBpp0079500	YGL123W	SPCC576.08c-1	DDB_0215391	gb|GL50803_8118	AT1G58380.1-P AT1G58684.1-P AT1G58983.1-P AT1G59359.1-P AT2G41840.1-P AT3G57490.1-P
RPS20	other	ENSP00000009589	Y105E8A.16.1	FBpp0083371	YHL015W	SPCC576.09-1	DDB_0231060	gb|GL50803_6022	AT3G45030.1-P AT3G47370.3-P AT5G62300.2-P
RPS23	other	ENSP00000296674	F28D1.7.3	FBpp0086701	YGR118W YPR132W	SPAC23C11.02c-1 SPBP4H10.13-1	DDB_0231062	gb|GL50803_14699	AT3G09680.1-P AT5G02960.1-P
RPS24	other	ENSP00000414321	T07A9.11.4	FBpp0071846	YER074W YIL069C	SPAC17G6.06-1 SPBC17G9.07-1	DDB_0231063	gb|GL50803_10367	AT3G04920.1-P AT5G28060.1-P
RPS27A	regulation	ENSP00000272317	H06I04.4a.1	FBpp0079606	YLR167W	SPAC589.10c-1 SPAC6G10.11c-1	DDB_0191355	-	AT1G23410.1-P AT2G47110.1-P AT3G62250.1-P
Rps27l	?	-	-	FBpp0084242	YHR021C YKL156W	SPBC1685.10-1	DDB_0231065	gb|GL50803_10780	-
RPS3	other	ENSP00000278572	C23G10.3.1	FBpp0083802	YNL178W	SPBC16G5.14c-1	DDB_0201667	gb|GL50803_7999	AT2G31610.1-P AT3G53870.1-P AT5G35530.1-P
RPS3A	other	ENSP00000346050 ENSP00000404946 ENSP00000412809	F56F3.5	FBpp0088242	YLR441C YML063W	SPAC13G6.02c-1 SPAC22H12.04c-1	DDB_0230021	gb|GL50803_16265	AT3G04840.1-P AT4G34670.1-P
RPS4Y1	other	ENSP00000250784 ENSP00000288666 ENSP00000298746 ENSP00000361982 ENSP00000362744 ENSP00000420227	Y43B11AR.3 Y43B11AR.4.2	FBpp0075619 FBpp0085330	YHR203C YJR145C YNL292W	SPAC959.07-1 SPBC11C11.10-1 SPBC19F8.08-1 SPBC21B10.10-1	DDB_0185063	gb|GL50803_11359	AT2G17360.1-P AT5G07090.1-P AT5G14460.1-P AT5G58420.1-P
RPS5	other	ENSP00000196551	T05E11.1.1	FBpp0074180 FBpp0082465	YJR123W	SPAC328.10c-1 SPAC8C9.08-1	DDB_0230022	gb|GL50803_12981	AT2G37270.1-P AT3G11940.1-P
RPS6	coiled-coil	ENSP00000369757	Y71A12B.1	FBpp0071087	YBR181C YPL090C	SPAC13G6.07c-1 SPAPB1E7.12-1	DDB_0230023	gb|GL50803_14620	AT4G31700.1-P AT5G10360.1-P
RPS6KB1	kinase	ENSP00000225577 ENSP00000261991 ENSP00000262211 ENSP00000262752 ENSP00000263125 ENSP00000263826 ENSP00000270202 ENSP00000284384 ENSP00000295797 ENSP00000305355 ENSP00000306124 ENSP00000308413 ENSP00000329127 ENSP00000331602 ENSP00000333896 ENSP00000340608 ENSP00000356832 ENSP00000359552 ENSP00000363277 ENSP00000367830 ENSP00000368884 ENSP00000375892 ENSP00000386050	B0545.1a C12D8.10b.2 C25A6.1 C47A4.3 C54G4.1a E01H11.1c F09E5.1.2 F28H6.1a F46F6.2b F57F5.5 T01H8.1e W10G6.2b Y47D3A.16	FBpp0075965 FBpp0076820 FBpp0077052 FBpp0082682 FBpp0084728 FBpp0086196 FBpp0086197 FBpp0110296 FBpp0111810 FBpp0289212	YBL105C YBR028C YHR205W YKL126W YMR104C	SPAC17G8.14c-1 SPAC1B9.02c-1 SPAC22E12.14c-1 SPBC12D12.04c-1 SPCC24B10.07-1 SPCC4G3.08-1	DDB_0191195 DDB_0191365 DDB_0220670	gb|GL50803_11364 gb|GL50803_86444	AT3G08720.1-P AT3G08730.1-P
RPS7	other	ENSP00000339095 ENSP00000414664	ZC434.2.2	FBpp0088441	YNL096C YOR096W	SPAC18G6.14c-1	DDB_0230024	gb|GL50803_14329	AT1G48830.1-P AT3G02560.1-P AT5G16130.1-P
RPS8	other	ENSP00000379888 ENSP00000395270	F42C5.8.3	FBpp0099686	YBL072C YER102W	SPAC2C4.16c-1 SPAC521.05-1	DDB_0230025	gb|GL50803_5845	AT5G20290.1-P AT5G59240.1-P
RPS9	other	ENSP00000302896	F40F8.10.2	FBpp0076152	YBR189W YPL081W	SPAC24H6.07-1 SPBC29A3.12-1	DDB_0191528	gb|GL50803_4547	AT5G15200.1-P AT5G39850.1-P
RPSA	other	ENSP00000346067 ENSP00000382149 ENSP00000389075 ENSP00000395015 ENSP00000417240	B0393.1.1	FBpp0070279	YGR214W YLR048W	SPAPJ698.02c-1 SPBC685.06-1	DDB_0230016	gb|GL50803_7766	AT1G72370.1-P AT3G04770.1-P
rrn11	?	-	-	-	YML043C	SPBC725.17c-1	-	-	-
RRP12	other	ENSP00000360031	Y46E12BL.2	FBpp0073679	YPL012W	SPAPB8E5.07c-1 SPBC1105.01-1	DDBDRAFT_0204738	-	AT2G34357.1-P
rsa-2	?	-	Y48A6B.11b	-	-	-	-	-	-
rsp1	?	-	-	-	-	SPBC11B10.05c-1 SPBC1773.09c-1	-	-	-
RSPH3	other	ENSP00000252655	-	FBpp0076657	-	-	-	gb|GL50803_16450	-
RUVBL2	enzyme	ENSP00000221413 ENSP00000234170 ENSP00000318297	C27H6.2 F23B12.7.2 T22D1.10 Y53H1B.1	FBpp0072219 FBpp0074756 FBpp0075937 FBpp0081704	YDR060W YDR190C YPL235W	SPAC4F10.09c-1 SPAPB8E5.09-1 SPBC83.08-1	DDB_0233013 DDB_0233014 DDB_0233115	gb|GL50803_101594 gb|GL50803_17565 gb|GL50803_9825	AT1G72440.1-P AT3G49830.1-P AT5G22330.1-P AT5G67630.1-P
S100B	regulation	ENSP00000291700	-	-	-	-	-	-	-
S1PR5	other	ENSP00000328472	-	-	-	-	-	-	-
SAC3D1	other	ENSP00000381824	-	-	-	-	-	-	-
SAR1B	other	ENSP00000282606 ENSP00000362335 ENSP00000408971	ZK180.4	FBpp0083606	YPL218W	SPBC31F10.06c-1	DDB_0229965	gb|GL50803_7569	AT1G02620.1-P AT1G09180.1-P AT1G56330.1-P AT3G62560.1-P AT4G02080.1-P
sas-5	?	-	F35B12.5	-	-	-	-	-	-
SASS6	coiled-coil	ENSP00000287482	Y45F10D.9	FBpp0084912	-	-	-	-	-
SAV1	other	ENSP00000324729	T10H10.3	FBpp0083749	-	-	-	-	-
SCAF1	other	ENSP00000353769 ENSP00000358374 ENSP00000410626	-	FBpp0078401	-	SPCC126.07c-1	DDBDRAFT_0188541	-	AT3G05670.1-P
sced	?	-	-	FBpp0085445	-	-	-	-	-
SCLT1	coiled-coil	ENSP00000281142	-	-	-	-	-	-	-
SCYL1	kinase	ENSP00000270176 ENSP00000356744	W07G4.3.3	FBpp0084843 FBpp0085370	YOR112W	SPAC15A10.13-1	DDB_0220502	-	AT2G40730.1-P
SCYL2	kinase	ENSP00000354061	ZC581.9	FBpp0084711 FBpp0111478	YGL083W	SPBP23A10.10-1	DDB_0231323	gb|GL50803_8805	AT1G22870.1-P AT1G71410.1-P
SDCCAG8	coiled-coil	ENSP00000355499	-	FBpp0082698	-	-	-	-	-
SEC31A	other	ENSP00000347329 ENSP00000359370	T01G1.3	FBpp0087724	YDL195W	SPBC8D2.20c-1	DDBDRAFT_0216723	gb|GL50803_2562	AT1G18830.1-P AT3G63460.1-P
SEPT7L	other	ENSP00000239730 ENSP00000264893 ENSP00000268231 ENSP00000321674 ENSP00000324511 ENSP00000341524 ENSP00000353157 ENSP00000367991 ENSP00000379704 ENSP00000380824 ENSP00000381992 ENSP00000391249 ENSP00000391311 ENSP00000405821	W09C5.2 Y50E8A.4a	FBpp0074139 FBpp0076897 FBpp0083352 FBpp0087870 FBpp0087953	YCR002C YDL225W YHR107C YJR076C YLR314C	SPAC24C9.15c-1 SPAC4F10.11-1 SPAC821.06-1 SPAC9G1.11c-1 SPBC16A3.01-1 SPBC19F8.01c-1 SPCC188.12-1	-	-	AT4G02510.1-P
SERPINB10	other	ENSP00000238508 ENSP00000264677 ENSP00000283752 ENSP00000295777 ENSP00000299502 ENSP00000338358 ENSP00000343445 ENSP00000356671 ENSP00000370074 ENSP00000370115 ENSP00000415786 ENSP00000420822	C03G6.18 C03G6.19 C05E4.1.2 F20D6.3 F20D6.4d Y32G9A.4	FBpp0078950 FBpp0080979 FBpp0082596 FBpp0085495 FBpp0085497 FBpp0085523 FBpp0085912 FBpp0088112 FBpp0088123 FBpp0088125 FBpp0110068 FBpp0110074 FBpp0289586 FBpp0289587	-	-	-	gb|GL50803_4653	AT1G47710.1-P AT1G51330.1-P AT1G62160.1-P AT1G62170.1-P AT1G63280.1-P AT1G64010.1-P AT1G64030.1-P AT2G14540.1-P AT2G25240.1-P AT2G26390.1-P AT2G35580.1-P AT3G45220.1-P
SGOL1	other	ENSP00000263753	-	-	-	-	-	-	-
sibA	?	-	-	-	-	-	DDBDRAFT_0187447	-	-
SIK1	kinase	ENSP00000270162 ENSP00000292055 ENSP00000296088 ENSP00000298048 ENSP00000300843 ENSP00000305976 ENSP00000310649 ENSP00000310697 ENSP00000346148 ENSP00000355884 ENSP00000360290 ENSP00000389184 ENSP00000411397	F15A2.6a H39E23.1d T01C8.1b W03G1.6a ZK524.4	FBpp0070209 FBpp0070326 FBpp0081883 FBpp0081884 FBpp0085652 FBpp0086697 FBpp0088511 FBpp0112007	YCL024W YDR122W YDR477W YDR507C YKL101W YLR096W YOR233W YPL141C	SPAC110.01-1 SPAC23H4.02-1 SPAC57A10.02-1 SPAC644.06c-1 SPBC32C12.03c-1 SPBC4F6.06-1 SPCC74.03c-1	DDB_0215396 DDB_0216323 DDB_0216369 DDB_0229364	gb|GL50803_14364 gb|GL50803_14661 gb|GL50803_16034 gb|GL50803_16235 gb|GL50803_17566	AT1G01140.3-P AT1G30270.1-P AT2G26980.4-P AT3G01090.2-P AT3G29160.2-P AT4G24400.1-P AT5G21222.1-P AT5G21326.1-P AT5G35410.1-P AT5G39440.1-P
SIPA1L3	regulation	ENSP00000222345 ENSP00000254695 ENSP00000262861 ENSP00000312246 ENSP00000351352 ENSP00000362485 ENSP00000363897	F53A10.2c T27F2.2	FBpp0073550 FBpp0111515	-	-	DDBDRAFT_0168512 DDBDRAFT_0185814 DDBDRAFT_0217806 DDB_0229869 DDB_0233060	-	-
SIRT1	other	ENSP00000212015 ENSP00000249396 ENSP00000372191	R11A8.4.1	FBpp0080015 FBpp0083290	YDL042C YDR191W YOL068C YOR025W YPL015C	SPAC1783.04c-1 SPBC16D10.07c-1 SPCC132.02-1	DDB_0216430 DDB_0216433 DDB_0219946	gb|GL50803_10707 gb|GL50803_10708 gb|GL50803_11676	-
SKA1	other	ENSP00000285116	Y106G6H.15	-	-	-	-	-	AT3G60660.1-P
SKA3	other	ENSP00000319417	-	-	-	-	-	-	AT5G06590.1-P
SKP1	regulation	ENSP00000231487	F44G3.6 F46A9.5.3 F47H4.10 Y37H2C.2 Y60A3A.18	FBpp0070119 FBpp0071931 FBpp0072154 FBpp0074565 FBpp0074566 FBpp0074575 FBpp0087127	YDR328C	SPBC409.05-1	DDBDRAFT_0217221 DDB_0185043 DDB_0191107	-	AT1G10230.1-P AT1G20140.1-P AT1G75950.1-P AT2G03160.1-P AT2G03170.1-P AT2G03190.1-P AT2G20160.1-P AT2G25700.1-P AT3G21830.1-P AT3G21840.1-P AT3G21850.1-P AT3G21860.1-P AT3G25650.1-P AT3G53060.1-P AT3G60010.1-P AT3G60020.1-P AT4G34210.1-P AT4G34470.1-P AT5G42190.1-P
SLAIN2	other	ENSP00000264313 ENSP00000267219	-	-	-	-	-	-	-
SLC1A6	other	ENSP00000221742 ENSP00000262352 ENSP00000265113 ENSP00000278379 ENSP00000360549 ENSP00000377007	C12D12.2a.1 R05G6.6 T22E5.2 Y53C12A.2.2	FBpp0077707 FBpp0079402	YDR254W	SPBP22H7.09c-1	-	-	-
SLC25A3	other	ENSP00000228318	C33F10.12 F01G4.6b T05F1.8	FBpp0075462 FBpp0085615	YER053C YJR077C	SPBC1703.13c-1	DDBDRAFT_0192069	-	AT3G48850.1-P AT5G14040.1-P
SLC35B1	regulation	ENSP00000240333 ENSP00000366557 ENSP00000377401	M03F8.2b M03F8.3b Y111B2A.20	FBpp0070402 FBpp0082903 FBpp0112171	YLR117C YPL244C	SPBC31F10.11c-1 SPBC839.11c-1	DDBDRAFT_0188178 DDBDRAFT_0190395 DDBDRAFT_0206216	-	AT1G14360.1-P AT2G02810.1-P AT3G13210.1-P AT3G46180.1-P AT3G51110.1-P AT5G41770.1-P AT5G45990.1-P AT5G59740.1-P
SLC36A1	other	ENSP00000243389 ENSP00000317382 ENSP00000318775 ENSP00000334223 ENSP00000366942	C44B7.6a.2 F54C8.3 F59B2.2 H32K16.1 T27A1.5a.2 Y38H6C.17 Y43F4B.7	FBpp0071222 FBpp0072724 FBpp0074157 FBpp0075972 FBpp0076157 FBpp0079271 FBpp0086994 FBpp0087294 FBpp0288459	YDR118W YKL146W YNL101W	SPAC19G12.01c-1 SPAC3H1.09c-1	DDBDRAFT_0191762	-	AT2G42005.1-P AT3G11900.1-P AT4G21530.1-P AT4G38250.1-P AT5G65990.1-P
SLC9A3R1	regulation	ENSP00000262613 ENSP00000342143 ENSP00000408005	C01F6.6b F23B2.8	FBpp0086065	-	-	-	-	-
SLK19	?	-	-	-	YOR195W	-	-	-	-
SLMAP	other	ENSP00000295951 ENSP00000316109 ENSP00000365431 ENSP00000383252 ENSP00000393007 ENSP00000399189 ENSP00000399388 ENSP00000401548 ENSP00000414980	C01G6.5 M4.1 Y55D9A.2b	FBpp0086500 FBpp0110442	YDR200C YHR115C YLR238W YNL116W	SPAC17G8.10c-1 SPBC3H7.13-1	-	gb|GL50803_23017	AT2G45460.1-P AT3G02400.1-P AT4G14490.1-P
SMAD2	TF	ENSP00000262160 ENSP00000305769 ENSP00000332973 ENSP00000369154 ENSP00000384803	R05D11.1 R13F6.9 ZK370.2	FBpp0071140 FBpp0077302	-	-	-	-	-
SMAD4	regulation	ENSP00000341551	F25E2.5a R12B2.1a.3	FBpp0085176	-	-	-	-	-
SMAD7	regulation	ENSP00000262158 ENSP00000288840	-	FBpp0099512	-	-	-	-	-
SMC5	coiled-coil	ENSP00000354957	C27A2.1	FBpp0089228	YOL034W	SPAC14C4.02c-1	DDB_0231142	-	AT5G15920.1-P
SNAPC2	TF	ENSP00000221573	-	-	-	-	-	-	-
SNCG	other	ENSP00000361087	-	-	-	-	-	-	-
SNRNP40	other	ENSP00000263694 ENSP00000301329 ENSP00000346566 ENSP00000362463 ENSP00000413443	C16C10.10 C18E3.5 F08G12.2 F22B5.7	FBpp0076960 FBpp0077778 FBpp0082678 FBpp0088085	YLR045C YML004C	SPBC1289.11-1 SPBC12C2.12c-1 SPCC736.14-1 SPCC895.07-1	DDBDRAFT_0216897 DDB_0230987 DDB_0232951	gb|GL50803_96399	AT1G08110.4-P AT1G11840.2-P AT1G67280.1-P AT2G35630.1-P AT2G43770.1-P
SNW1	other	ENSP00000261531	T27F2.1.1	FBpp0071285	YAL032C	SPCC188.11-1	DDB_0191206	-	AT1G77180.1-P
SNX25	regulation	ENSP00000264694 ENSP00000313121 ENSP00000398789	Y116A8C.26a Y48E1B.14a.1	FBpp0071048	YML104C	SPCC16A11.04-1	DDB_0233317	gb|GL50803_16595	AT1G15240.2-P AT2G15900.1-P
SOCS1	regulation	ENSP00000329418	-	-	-	-	-	-	-
SORBS3	regulation	ENSP00000240123 ENSP00000284637 ENSP00000284776 ENSP00000309186 ENSP00000352028 ENSP00000355136	Y45F10D.13a	FBpp0086007 FBpp0289105	-	-	-	-	-
SOS2	regulation	ENSP00000216373 ENSP00000265080 ENSP00000361264 ENSP00000384675 ENSP00000405963	T28F12.3 Y34B4A.4a	FBpp0080118 FBpp0289753	YCR038C YLR310C	SPBC336.03-1 SPCC1442.01-1	DDBDRAFT_0217753 DDB_0191187 DDB_0191289 DDB_0191358 DDB_0215006 DDB_0215008 DDB_0215009 DDB_0231999	-	-
SPAG5	coiled-coil	ENSP00000323300	-	-	-	-	-	-	-
SPATC1	other	ENSP00000366690	-	-	-	-	-	-	-
spc19	?	-	-	-	YDR201W	SPCC1223.15c-1	-	-	-
spc24	?	-	-	-	YMR117C	SPBC336.08-1	-	-	-
SPC25	coiled-coil	ENSP00000282074	-	-	-	SPCC188.04c-1	DDBDRAFT_0185793	-	AT3G48210.1-P
SPC34	?	-	-	-	YKR037C	SPAC8C9.17c-1	-	-	-
SPC72	?	-	-	-	YAL047C	-	-	-	-
SPCC1393.05-1	?	-	-	-	-	SPCC1393.05-1	-	-	-
spd-5	?	-	F56A3.4	-	-	-	-	-	-
SPG20	other	ENSP00000347314	F57B10.9	FBpp0078501	-	-	DDBDRAFT_0168459	-	AT2G17840.1-P AT3G51250.1-P
SPI1	regulation	ENSP00000227163	-	-	-	-	-	-	-
SPICE1	other	ENSP00000295872	-	-	-	-	-	-	-
SPINK7	other	ENSP00000274565	-	-	-	-	-	-	-
spo15	?	-	-	-	-	SPAC1F3.06c-1	-	-	-
SRCIN1	other	ENSP00000264659 ENSP00000365637	Y71H2AM.15a	FBpp0088756	YLR319C	SPAC15A10.16-1	-	-	-
SRPK3	kinase	ENSP00000359119 ENSP00000377262 ENSP00000391069	B0464.5a	FBpp0073917 FBpp0078148 FBpp0086516	YMR216C	SPBC530.14c-1	DDB_0230135	gb|GL50803_17335	AT2G17530.1-P AT3G44850.1-P AT3G53030.1-P AT4G35500.2-P AT5G22840.1-P
SRRM2	coiled-coil	ENSP00000301740 ENSP00000373454	Y57A10A.19	FBpp0112036	-	SPAC4A8.09c-1	DDBDRAFT_0219673	-	AT3G49601.1-P
SSNA1	coiled-coil	ENSP00000313752	T07A9.13a	-	-	-	-	gb|GL50803_16263	-
STARD9	motor	ENSP00000290607	-	-	-	-	-	-	-
STARD9	other	ENSP00000290607 ENSP00000335247	T28D6.7	-	-	-	-	-	AT2G28320.1-P
STAT3	kinase	ENSP00000264657	-	-	-	-	-	-	-
STIL	other	ENSP00000360944	-	-	-	-	-	-	-
STK10	kinase	ENSP00000176763 ENSP00000263881 ENSP00000294066 ENSP00000313644 ENSP00000325748 ENSP00000347427 ENSP00000358770 ENSP00000361892 ENSP00000365730 ENSP00000377867 ENSP00000390500 ENSP00000399511 ENSP00000414032	C04A11.3 C24A8.4 F14H12.4b T19A5.2a ZC404.9 ZC504.4c	FBpp0072271 FBpp0072830 FBpp0082840 FBpp0085688 FBpp0085692	YDR523C YHR102W	SPAC2C4.14c-1 SPAC9G1.09-1 SPBC17F3.02-1	DDB_0191170 DDB_0191176 DDB_0216377 DDB_0216378	gb|GL50803_14436 gb|GL50803_15514	AT1G53165.1-P AT1G69220.1-P AT3G15220.1-P
STK38	kinase	ENSP00000229812 ENSP00000253339 ENSP00000261833 ENSP00000317985 ENSP00000345133 ENSP00000355237 ENSP00000355731 ENSP00000372035 ENSP00000372449 ENSP00000373684 ENSP00000382697	C10H11.9 F59A6.5 K08B12.5.1 R11G1.4a.2 T20F10.1 T24D5.4 W02B8.2	FBpp0072194 FBpp0074061 FBpp0074691 FBpp0075702 FBpp0085082	YNL161W YPR111W	SPAC24B11.11c-1 SPAC821.12-1	DDB_0216241 DDB_0219947 DDB_0219984 DDB_0231558	gb|GL50803_8587	AT1G03920.1-P AT1G30640.1-P AT2G19400.1-P AT2G20470.1-P AT3G23310.1-P AT4G14350.1-P AT4G33080.1-P AT5G09890.2-P
STX10	enzyme	ENSP00000242770 ENSP00000258301 ENSP00000305255 ENSP00000322652 ENSP00000364902	C15C7.1 C15C7.7	FBpp0075124 FBpp0086045 FBpp0086649 FBpp0087203	YAL014C YDR468C YGL212W	SPAC6F12.03c-1 SPBC36B7.07-1 SPCC594.06c-1	DDB_0231545 DDB_0231556	-	AT1G16225.1-P AT1G16230.1-P AT1G16240.2-P AT1G28490.1-P AT1G79590.1-P AT3G05320.1-P AT4G17430.1-P
STX1B	coiled-coil	ENSP00000215095 ENSP00000222812 ENSP00000338562 ENSP00000342554 ENSP00000356540	F26E4.6.2 F35C8.4.2 F56A8.7a	FBpp0083973	YMR183C YPL232W	SPCC825.03c-1	DDBDRAFT_0201760 DDBDRAFT_0219427	gb|GL50803_96994	AT1G08560.1-P AT1G11250.1-P AT1G61290.1-P AT3G03800.1-P AT3G11820.1-P AT3G52400.1-P AT4G03330.1-P AT5G08080.1-P
SUCLG2	enzyme	ENSP00000307432 ENSP00000367923	C50F7.4 F47B10.1.1	FBpp0076840 FBpp0081437	YGR244C	SPCC1620.08-1	DDB_0231357 DDB_0231358	-	AT2G20420.1-P
SUGT1	other	ENSP00000367208	D1054.3	FBpp0081351	YOR057W	SPBC36.12c-1	DDBDRAFT_0190154	gb|GL50803_7850	AT4G11260.1-P AT4G23570.3-P
SUMO4	other	ENSP00000318635 ENSP00000330343 ENSP00000376076 ENSP00000391266 ENSP00000405965	K12C11.2.2	FBpp0078984	YDR510W	SPBC365.06-1	DDB_0191257	gb|GL50803_7760	AT2G32765.1-P AT4G26840.1-P AT5G48700.1-P AT5G48710.1-P AT5G55160.2-P AT5G55170.1-P AT5G55856.1-P
SUN2	other	ENSP00000216064 ENSP00000297325 ENSP00000363391 ENSP00000384015	F54B11.3a	FBpp0079852 FBpp0085492	YJL019W	SPBC12D12.01-1	DDB_0219949	-	AT3G10730.1-P AT5G04990.1-P
SUPT16H	other	ENSP00000216297	F55A3.3 F55A3.7	FBpp0072743	YGL207W	SPBP8B7.19-1	DDB_0231753	gb|GL50803_17430	AT4G10670.1-P AT4G10710.1-P
SUV39H2	enzyme	ENSP00000319208 ENSP00000326477 ENSP00000357965 ENSP00000364687 ENSP00000365877 ENSP00000373354 ENSP00000382886 ENSP00000388483 ENSP00000397323 ENSP00000398286 ENSP00000408583 ENSP00000414377 ENSP00000417980	F34D6.4 R05D3.11 T01H3.4.2 Y41D4B.12a	FBpp0070062 FBpp0082583 FBpp0111689 FBpp0112128	-	SPBC428.08c-1	DDBDRAFT_0186369 DDB_0233369	gb|GL50803_221691	AT2G22740.1-P AT2G23740.1-P AT2G35160.1-P AT5G13960.1-P
SUV420H2	other	ENSP00000255613 ENSP00000305899	C32D5.5	FBpp0070146	-	SPCC4B3.12-1	-	-	-
sys-1	?	-	T23D8.9a	-	-	-	-	-	-
SYTL4	other	ENSP00000263033 ENSP00000297875	-	FBpp0099988	-	-	-	-	-
T21C9.6	?	-	T21C9.6	-	-	-	-	gb|GL50803_9909	AT4G15530.5-P AT5G26570.1-P
TACC1	other	ENSP00000321703 ENSP00000326550 ENSP00000334280	Y54E2A.3	FBpp0088892	-	-	-	-	-
tacc1	?	-	-	-	-	-	DDB_0220500	-	-
TBC1D10A	regulation	ENSP00000215790 ENSP00000251507 ENSP00000261439 ENSP00000270530 ENSP00000277575 ENSP00000359356 ENSP00000362751 ENSP00000366863 ENSP00000386538	F01G12.6 F35H12.2b R06B10.5.1 T24D11.1 Y46G5A.1a	FBpp0073392 FBpp0078367 FBpp0081889 FBpp0086731 FBpp0112066	YMR192W YPL249C	SPAC26F1.09-1 SPBC1778.09-1 SPCC1620.12c-1	DDBDRAFT_0187458 DDBDRAFT_0204167 DDBDRAFT_0204329 DDBDRAFT_0204481 DDBDRAFT_0205813 DDB_0185223	gb|GL50803_11204	AT3G02460.1-P AT5G15930.1-P
TBCB	regulation	ENSP00000221855 ENSP00000223398 ENSP00000327009 ENSP00000351665 ENSP00000353732 ENSP00000354791	F53F4.3 ZK593.5	FBpp0074744 FBpp0075498 FBpp0080529 FBpp0085690	YNL148C YPL174C	SPAC13D6.05-1 SPAC27D7.13c-1	DDBDRAFT_0204344 DDB_0220487	gb|GL50803_5374	AT3G10220.1-P
TBCC	other	ENSP00000244625 ENSP00000341652	C54G6.2 Y71H2AM.24	FBpp0077174	YPL241C	SPAC328.08c-1	DDBDRAFT_0204090 DDBDRAFT_0218590	gb|GL50803_15906 gb|GL50803_4789	AT2G42230.2-P AT3G57890.1-P AT4G39920.1-P
TBCD	other	ENSP00000347719	F16D3.4	FBpp0077502	YOR349W	SPBC11C11.04c-1	DDBDRAFT_0216551	gb|GL50803_10145	AT3G60740.1-P
TBRG4	kinase	ENSP00000258770 ENSP00000264669 ENSP00000395029 ENSP00000400513	B0564.7	FBpp0078813 FBpp0083626	-	-	-	-	AT2G31890.1-P
TCHH	coiled-coil	ENSP00000357794	-	-	-	-	-	-	-
TCHP	coiled-coil	ENSP00000324404 ENSP00000381553	-	-	-	-	-	-	-
TCP10L2	other	ENSP00000355797 ENSP00000371308 ENSP00000380929	F10E9.8	FBpp0081088	-	-	-	gb|GL50803_13352	-
TEKT2	coiled-coil	ENSP00000207457 ENSP00000283025 ENSP00000295201 ENSP00000339869 ENSP00000341346 ENSP00000343995 ENSP00000383520 ENSP00000383639 ENSP00000395306	R02E12.4	FBpp0070049 FBpp0070052 FBpp0070056 FBpp0071873 FBpp0080346 FBpp0112060	-	-	-	-	-
TEKT2	other	ENSP00000207457	-	FBpp0071873	-	-	-	-	-
TEX10	other	ENSP00000364037	Y48A6C.4	FBpp0071102	YHR085W	SPCC1393.06c-1	DDB_0220122	-	AT4G04680.1-P AT5G06350.1-P AT5G27010.1-P
TFAP2D	regulation	ENSP00000008391 ENSP00000201031 ENSP00000362332 ENSP00000368924 ENSP00000377265	K06A1.1	FBpp0078072	-	-	-	-	-
TFIP11	regulation	ENSP00000263115 ENSP00000309521 ENSP00000332013	C07E3.1a C33H5.17	FBpp0078765 FBpp0079480	YLR424W	SPAC1486.03c-1	DDBDRAFT_0167968	-	AT1G17070.1-P AT2G24830.1-P AT2G42330.1-P AT3G09850.1-P
TGOLN2	other	ENSP00000366603	T12G3.7a	-	-	-	-	-	-
TGS1	other	ENSP00000260129	T08G11.4a.2	FBpp0289216	YPL157W	SPAC2G11.15c-1	DDBDRAFT_0187987	gb|GL50803_4246 gb|GL50803_5613	AT1G30550.1-P AT1G45231.2-P
THG1L	enzyme	ENSP00000231198	-	FBpp0080286	YGR024C	SPCC63.07-1	DDBDRAFT_0167144 DDB_0233123	-	AT2G31580.1-P AT2G32320.2-P
THOC4	other	ENSP00000331817	C01F6.5 F23B2.6 M18.7a.3	FBpp0079958 FBpp0081156	YDR381W	SPBC106.12c-1 SPBC1D7.04-1	DDBDRAFT_0186471	-	AT1G66260.1-P AT5G02530.1-P AT5G37720.1-P AT5G59950.1-P
TIGD6	other	ENSP00000296736 ENSP00000315906 ENSP00000317170 ENSP00000333350 ENSP00000355162 ENSP00000369075 ENSP00000386186 ENSP00000406898	Y53G8AM.8.2	FBpp0087334	YDR081C	SPAC9E9.10c-1 SPBC1105.04c-1 SPBC14F5.12c-1	DDBDRAFT_0191783	-	AT2G06660.1-P
TIMELESS	other	ENSP00000229201	Y75B8A.22.2	FBpp0082180	YNL273W	SPBC216.06c-1	DDBDRAFT_0215738	-	AT5G52910.1-P
TKTL2	enzyme	ENSP00000280605 ENSP00000358931 ENSP00000405455	F01G10.1.2	FBpp0074898 FBpp0081371	YBR117C YPR074C	SPBC2G5.05-1	DDBDRAFT_0217422 DDB_0231244	gb|GL50803_9704	AT2G45290.1-P AT3G21500.2-P AT3G60750.1-P
TMCO7	other	ENSP00000261778	T16G12.5	FBpp0080677	YMR185W	SPBC20F10.08c-1	DDBDRAFT_0218106 DDBDRAFT_0218107	-	-
TMEM48	other	ENSP00000360483	B0240.4.2	FBpp0083879	YML031W	SPAC1786.03-1	-	-	AT1G73240.1-P
TMEM67	other	ENSP00000389998	F35D2.4	FBpp0112166	-	-	-	-	-
TMUB1	other	ENSP00000297533 ENSP00000313214	B0303.4.2	-	-	-	DDBDRAFT_0205756	-	-
TNFAIP3	regulation	ENSP00000237289	-	-	-	-	-	-	-
toc	?	-	-	FBpp0077346	-	-	-	-	-
TOP1MT	enzyme	ENSP00000328835 ENSP00000354522	M01E5.5a	FBpp0073822	YOL006C	SPBC1703.14c-1	DDBDRAFT_0185416	-	AT5G55300.1-P AT5G55310.1-P
TOPBP1	other	ENSP00000260810 ENSP00000265140 ENSP00000365588 ENSP00000373060 ENSP00000384048 ENSP00000387429 ENSP00000396484 ENSP00000404318 ENSP00000409167 ENSP00000415212 ENSP00000416511	F37D6.1 T13F2.3b	FBpp0072735 FBpp0073648 FBpp0075526	YHR154W YJL090C	SPAC23C4.18c-1 SPACUNK4.14-1 SPBC582.05c-1	DDBDRAFT_0168917 DDB_0233021	-	AT1G77320.1-P AT2G41450.1-P AT3G21480.1-P AT4G02110.1-P AT4G03130.1-P
TP63	regulation	ENSP00000264731 ENSP00000269305 ENSP00000367545	F52B5.5a.2	FBpp0083753	-	-	-	-	-
TPT1	other	ENSP00000368350 ENSP00000411550	F25H2.11.2	FBpp0081820	YKL056C	SPAC1F12.02c-1	DDBDRAFT_0204992 DDBDRAFT_0204998	gb|GL50803_6242	AT3G05540.1-P AT3G16640.1-P
TPX2	regulation	ENSP00000300403	-	-	-	-	-	-	AT1G03780.2-P AT3G01015.1-P AT5G15510.1-P
tpxl-1	?	-	Y39G10AR.12a	-	-	-	-	-	-
TRAF2	other	ENSP00000247668 ENSP00000261464 ENSP00000262395 ENSP00000316840 ENSP00000332468	F45G2.6 Y110A7A.2	FBpp0080156 FBpp0111838	-	-	DDBDRAFT_0169129 DDBDRAFT_0189132 DDBDRAFT_0189160 DDBDRAFT_0189172 DDBDRAFT_0191817 DDBDRAFT_0217014 DDB_0232346	-	AT3G11950.1-P
TRAP1	enzyme	ENSP00000246957 ENSP00000298139 ENSP00000317636 ENSP00000347232 ENSP00000395449	E03A3.2 F18C5.2 K02F3.12a R151.7a.1 T02C12.4 T04A11.6.2	FBpp0075458 FBpp0081910 FBpp0085482	YMR190C	SPAC212.11-1 SPAC2G11.12-1 SPBCPT2R1.08c-1	DDBDRAFT_0216549 DDB_0185036 DDB_0233082 DDB_0233085	gb|GL50803_17438 gb|GL50803_9145 gb|GL50803_9266	AT1G10930.1-P AT1G31360.1-P AT1G60930.1-P AT3G05740.1-P AT4G35740.1-P
TRAPPC9	other	ENSP00000373979	C35C5.6	FBpp0080933	-	SPAC6G10.05c-1	DDBDRAFT_0217483	-	AT5G11040.1-P
TRIP6	other	ENSP00000200457 ENSP00000228307 ENSP00000263845 ENSP00000270288 ENSP00000273317 ENSP00000284770 ENSP00000294638 ENSP00000295902 ENSP00000310309 ENSP00000318089 ENSP00000321746 ENSP00000322909 ENSP00000338190 ENSP00000345064 ENSP00000348099 ENSP00000350937 ENSP00000355296 ENSP00000360305 ENSP00000362107 ENSP00000377854 ENSP00000378332 ENSP00000393511	B0496.8 C28H8.6a F09B9.2b F25H5.1f F42G4.3a.1 T11B7.4d Y1A5A.1 ZC64.4 ZK381.5a	FBpp0072068 FBpp0073014 FBpp0073665 FBpp0076103 FBpp0080754 FBpp0081572 FBpp0086110 FBpp0088109 FBpp0088115 FBpp0088275 FBpp0088993 FBpp0099801 FBpp0289791	YDL240W YKR090W	SPBC3F6.05-1 SPBC4F6.12-1	DDB_0185208 DDB_0201567	-	AT1G19270.1-P AT4G36860.1-P
TRNT1	enzyme	ENSP00000251607	F55B12.4.1	FBpp0078373	YER168C	SPAC1093.04c-1 SPCC645.10-1	DDBDRAFT_0191978	gb|GL50803_16064	AT1G22660.1-P AT2G17580.1-P AT3G48830.1-P
TROAP	other	ENSP00000257909	-	-	-	-	-	-	-
TSC1	regulation	ENSP00000298552	-	FBpp0083931	-	SPAC22F3.13-1	-	-	-
TSC2	regulation	ENSP00000219476	-	FBpp0074588	-	SPAC18B11.11-1 SPAC630.13c-1	DDBDRAFT_0218242	-	-
TSEN2	enzyme	ENSP00000284995	-	FBpp0288501	YLR105C	SPAPB17E12.07c-1	DDBDRAFT_0204993	-	AT3G45577.1-P AT3G45590.2-P AT5G60230.2-P
TSG101	other	ENSP00000251968 ENSP00000379500	C09G12.9	FBpp0075088	YCL008C	-	DDBDRAFT_0218848	-	AT2G38830.1-P AT3G12400.1-P AT5G13860.1-P
TSGA14	other	ENSP00000223208	-	-	-	-	DDBDRAFT_0218666	-	AT2G42220.1-P
TSKS	coiled-coil	ENSP00000246801	-	-	-	-	-	-	AT5G30470.1-P
TSPYL2	regulation	ENSP00000364591	-	-	-	-	-	-	-
TSSK4	kinase	ENSP00000287913 ENSP00000354168 ENSP00000362634 ENSP00000375081 ENSP00000382544	B0511.4 C27D6.11 W02B12.12a Y38H8A.4	FBpp0078832 FBpp0083056	-	-	-	-	-
TTC13	other	ENSP00000355621	-	-	-	-	DDBDRAFT_0168736	gb|GL50803_16934	AT4G37460.1-P
TTC19	other	ENSP00000261647	Y54G11A.8a	FBpp0080720	YKL133C YMR115W	-	DDBDRAFT_0205669	-	-
TTC35	coiled-coil	ENSP00000220853 ENSP00000221265 ENSP00000290597 ENSP00000349364 ENSP00000387941	C55A6.9 F56D12.1a Y57G7A.10a	FBpp0075512 FBpp0078101 FBpp0078508 FBpp0082818 FBpp0082819 FBpp0083538	YBR279W YHR037W YJR088C	SPAC664.03-1 SPBC15C4.01c-1 SPBC24C6.04-1	DDBDRAFT_0169127 DDBDRAFT_0190242 DDB_0229934	-	AT1G79730.1-P AT3G04830.1-P AT5G28220.1-P
TTC8	other	ENSP00000370031	T25F10.5	FBpp0077718	-	-	-	gb|GL50803_8508	-
TTK	kinase	ENSP00000230510	-	FBpp0082911	YDL028C	SPBC106.01-1	DDB_0220499	gb|GL50803_4405	AT1G77720.1-P
TTL	other	ENSP00000233336 ENSP00000239587 ENSP00000258398 ENSP00000260505 ENSP00000266254 ENSP00000298832 ENSP00000321346 ENSP00000345294 ENSP00000365105 ENSP00000396169	C55A6.2 F25C8.5 H23L24.3b ZK1128.6a	FBpp0073200 FBpp0074177 FBpp0077190 FBpp0084177 FBpp0084550 FBpp0085663 FBpp0289629	YBR094W	SPAC12B10.04-1	DDBDRAFT_0206273	gb|GL50803_10382 gb|GL50803_14498 gb|GL50803_8456 gb|GL50803_8592 gb|GL50803_9272 gb|GL50803_95661	-
TUBA4A	other	ENSP00000248437 ENSP00000301071 ENSP00000301072 ENSP00000318197 ENSP00000326042 ENSP00000333326 ENSP00000336799 ENSP00000351411 ENSP00000382982 ENSP00000403894	C44B11.3 C47B2.3.3 F16D3.1 F26E4.8.2 F40F4.5 F44F4.11 Y19D2B.1	FBpp0076122 FBpp0081063 FBpp0081153 FBpp0081565 FBpp0082964	YML085C YML124C	SPBC16A3.15c-1 SPBC800.05c-1	DDBDRAFT_0204271 DDB_0191380	gb|GL50803_103676 gb|GL50803_112079	AT1G04820.1-P AT1G50010.1-P AT4G14960.2-P
TUBB1	other	ENSP00000217133 ENSP00000248151 ENSP00000259818 ENSP00000264071 ENSP00000309431 ENSP00000328808 ENSP00000339001 ENSP00000341289 ENSP00000369703 ENSP00000373058 ENSP00000399155 ENSP00000400663 ENSP00000401317 ENSP00000406811 ENSP00000410071 ENSP00000410829 ENSP00000412971	B0272.1 C36E8.5.2 C54C6.2 K01G5.7.1 T04H1.9 ZK154.3	FBpp0072177 FBpp0076678 FBpp0081524 FBpp0085721	YFL037W	SPBC26H8.07c-1	DDB_0191169	gb|GL50803_101291 gb|GL50803_136020 gb|GL50803_136021	AT1G20010.1-P AT1G75780.1-P AT2G29550.1-P AT4G20890.1-P AT5G12250.1-P AT5G23860.1-P AT5G44340.1-P AT5G62690.1-P AT5G62700.1-P
TUBD1	other	ENSP00000320797	-	-	-	-	-	gb|GL50803_5462	-
TUBE1	cytoskeleton	ENSP00000357651	-	-	-	-	-	gb|GL50803_6336	-
TUBG2	cytoskeleton	ENSP00000251412 ENSP00000251413	F58A4.8.1	FBpp0077326 FBpp0080769	YLR212C	SPBC32F12.04-1	DDB_0185068	gb|GL50803_114218	AT3G61650.1-P AT5G05620.1-P
TUBGCP2	cytoskeleton	ENSP00000252936 ENSP00000261965	C45G3.5 H04J21.3b ZK632.5	FBpp0073672 FBpp0074544 FBpp0076535 FBpp0080344	YHR172W YNL126W	SPBC365.15-1 SPBC428.20c-1	DDB_0191247 DDB_0191482	gb|GL50803_12057 gb|GL50803_17429	AT5G06680.1-P AT5G17410.2-P
TUBGCP6	other	ENSP00000248846 ENSP00000260383 ENSP00000283645	-	FBpp0073891 FBpp0075793 FBpp0079623	YJL123C	SPCC1322.09-1	-	-	AT1G20570.1-P AT1G80260.1-P AT3G43610.1-P AT3G53760.1-P
TXNDC3	enzyme	ENSP00000199447 ENSP00000265191 ENSP00000321929 ENSP00000356785 ENSP00000416658	R05G6.5 Y48G8AL.15	FBpp0073425 FBpp0073750 FBpp0081561 FBpp0085077 FBpp0288525	-	-	DDBDRAFT_0191701	gb|GL50803_14135	AT1G17410.1-P
UBA6	other	ENSP00000313454 ENSP00000338413	C47E12.5a.2	FBpp0087583	YKL210W	SPBC1604.21c-1	DDBDRAFT_0217880 DDB_0220497	gb|GL50803_10661	AT2G30110.1-P AT5G06460.1-P
UBB	regulation	ENSP00000304697 ENSP00000344818 ENSP00000388107	F25B5.4a.3 F52C6.3 F52C6.4 ZK1010.1.1	FBpp0070894 FBpp0073035 FBpp0077159	YIL148W YKR094C YLL039C	SPAC11G7.04-1 SPAC1805.12c-1 SPBC337.08c-1	DDBDRAFT_0184145 DDBDRAFT_0190279 DDBDRAFT_0191690 DDBDRAFT_0218177 DDB_0201651 DDB_0214920 DDB_0214921 DDB_0214925 DDB_0214929	gb|GL50803_5665 gb|GL50803_7110	AT1G53930.1-P AT1G53950.1-P AT1G55060.1-P AT1G65350.1-P AT2G36170.1-P AT3G09790.1-P AT3G52590.1-P AT4G02890.3-P AT4G05050.3-P AT4G05320.2-P AT5G03240.2-P AT5G20620.1-P AT5G37640.1-P
UBE2C	other	ENSP00000348838 ENSP00000395984	-	FBpp0075690	YOR339C	SPCC1259.15c-1	DDBDRAFT_0206182	-	AT1G50490.1-P AT3G20060.1-P
UBE2J2	enzyme	ENSP00000383719	Y110A2AM.3 Y110A2AR.2	FBpp0082929	YER100W	SPAC10F6.05c-1	DDBDRAFT_0218828	-	AT1G17280.2-P AT5G50430.1-P
UBTF	TF	ENSP00000302640 ENSP00000420588	F45E4.9	FBpp0083356	-	SPAC4G9.11c-1	-	gb|GL50803_17626	-
UBXN6	other	ENSP00000301281 ENSP00000302176	B0024.10.1 H06H21.6.3	FBpp0081297 FBpp0085836	YMR067C	-	DDBDRAFT_0205698	-	AT1G04850.1-P AT2G01650.1-P AT3G27310.1-P AT5G48690.1-P
UCKL1	other	ENSP00000346155 ENSP00000356853 ENSP00000361289 ENSP00000362481	B0001.4 C47B2.2a F19B6.1b	FBpp0076818 FBpp0086069 FBpp0288805	YHR128W YNR012W	SPAC1B3.01c-1 SPCC162.11c-1	DDB_0216233 DDB_0230206 DDB_0230208	gb|GL50803_16549	AT1G55810.3-P AT3G27190.1-P AT3G27440.1-P AT4G26510.1-P AT5G40870.1-P
UNC119	other	ENSP00000337040 ENSP00000344942	M142.1	FBpp0071024	-	-	-	-	-
UNC13D	other	ENSP00000207549 ENSP00000217901 ENSP00000260323 ENSP00000299518 ENSP00000324510 ENSP00000367756 ENSP00000370223 ENSP00000373215 ENSP00000391727 ENSP00000400401 ENSP00000400409	C30F12.7 C37E2.1.1 F35G12.2.1 F43G9.1.2 F54G2.1a ZK524.2d ZK897.1	FBpp0072200 FBpp0074550 FBpp0076311 FBpp0083588 FBpp0086326 FBpp0088307 FBpp0088329 FBpp0111470 FBpp0112201 FBpp0288440	YCL018W YIL094C YNL037C YOR136W YOR296W	SPAC11E3.02c-1 SPAC11G7.03-1 SPAC31G5.04-1 SPBC1A4.02c-1 SPBC21C3.20c-1 SPBC902.05c-1	DDBDRAFT_0167842 DDBDRAFT_0189950 DDB_0231288 DDB_0231294	-	AT1G31180.1-P AT1G32480.1-P AT1G80555.1-P AT1G80560.1-P AT2G17130.1-P AT3G09810.1-P AT4G35260.1-P AT4G35650.1-P AT5G03290.1-P AT5G14200.1-P
USP11	other	ENSP00000218348 ENSP00000219689 ENSP00000250066 ENSP00000258123 ENSP00000260187 ENSP00000265560 ENSP00000285199 ENSP00000289865 ENSP00000300896 ENSP00000302239 ENSP00000381863 ENSP00000387579 ENSP00000393476 ENSP00000405981	E01B7.1 F07A11.4 H34C03.2 ZK328.1b	FBpp0072276 FBpp0074659 FBpp0077041 FBpp0083419	YDR069C YER144C YJL197W	SPBC18H10.08c-1 SPCC1494.05c-1 SPCC16A11.12c-1	DDBDRAFT_0185981 DDBDRAFT_0192113	gb|GL50803_16090	AT1G32850.1-P AT2G40930.1-P AT4G10570.1-P AT4G10590.2-P AT5G22030.2-P
UTP6	other	ENSP00000261708	-	FBpp0071288	YDR449C	SPBC244.02c-1	DDBDRAFT_0218175	gb|GL50803_8892	AT4G28200.1-P
UXT	other	ENSP00000337393	F35H10.6	FBpp0080268	-	-	DDBDRAFT_0218702	-	AT1G26660.1-P
VAC14	other	ENSP00000261776	K04G2.6.2	FBpp0082148	YLR386W	SPBC25H2.03-1	DDBDRAFT_0188326	-	AT2G01690.2-P
VAMP3	other	ENSP00000054666 ENSP00000236192 ENSP00000286448 ENSP00000314214 ENSP00000380148	T10H9.4	FBpp0072700 FBpp0088416 FBpp0271782	YAL030W YLR093C YOR327C	SPAC6G9.11-1	DDB_0231535 DDB_0231542	-	AT1G04760.1-P AT2G25340.1-P AT2G32670.1-P AT3G54300.2-P AT4G15780.1-P AT4G32150.1-P AT5G11150.1-P AT5G22360.1-P
VCL	other	ENSP00000211998	ZC477.9a	FBpp0070404	-	-	DDB_0232319 DDB_0232320	-	-
VHL	other	ENSP00000256474 ENSP00000258243	F08G12.4 R02F2.7.1	FBpp0070089 FBpp0087216	YJR041C	SPAC2G11.02-1	DDBDRAFT_0218753	-	AT4G30150.1-P
vid27	?	-	-	-	YNL212W	SPBC1685.14c-1	DDBDRAFT_0217489	gb|GL50803_13914 gb|GL50803_24126	AT3G19240.1-P AT4G33400.1-P
VIL1	other	ENSP00000248444 ENSP00000257861 ENSP00000297029 ENSP00000324573 ENSP00000362924	B0523.5 K06A4.3	FBpp0076893 FBpp0078611 FBpp0080550	-	-	DDB_0185072 DDB_0191538 DDB_0232111 DDB_0232136 DDB_0232145 DDB_0232954	-	AT2G29890.2-P AT2G41740.1-P AT3G57410.1-P AT4G30160.1-P AT5G57320.1-P
VIM	cytoskeleton	ENSP00000224237 ENSP00000253408	-	-	-	-	-	-	-
VPS13C	other	ENSP00000261517 ENSP00000350854 ENSP00000353422	C25H3.11 C25H3.8 R12C12.8a T08G11.1a	FBpp0087984 FBpp0271898	YLL040C	SPBC16C6.02c-1 SPBC21C3.01c-1	DDBDRAFT_0187116 DDBDRAFT_0187254 DDBDRAFT_0190103 DDBDRAFT_0217546 DDBDRAFT_0218841 DDB_0191112	gb|GL50803_87358	AT1G48090.1-P AT4G17140.2-P AT5G24740.1-P
VPS24	coiled-coil	ENSP00000263856	T27F7.1.2	FBpp0078598	YKL041W	SPAC9E9.14-1	DDBDRAFT_0186182	-	AT3G45000.1-P AT5G22950.1-P
VPS35	other	ENSP00000299138	F59G1.3	FBpp0071685	YJL154C	SPCC777.13-1	DDBDRAFT_0191828	gb|GL50803_23833	AT1G75850.1-P AT2G17790.1-P AT3G51310.1-P
VPS37B	other	ENSP00000267202 ENSP00000301765 ENSP00000318629	CD4.4	FBpp0078424 FBpp0088667	YLR119W	-	DDBDRAFT_0190314	-	AT2G36680.1-P AT3G53120.1-P
WASF3	coiled-coil	ENSP00000335055 ENSP00000352425 ENSP00000396211	R06C1.3	FBpp0079737	-	-	DDB_0191148	-	AT1G29170.1-P AT2G34150.2-P AT2G38440.1-P AT4G18600.1-P AT5G01730.1-P
WBP7	other	ENSP00000222270 ENSP00000252268 ENSP00000262189 ENSP00000262519 ENSP00000267197 ENSP00000301067 ENSP00000301788 ENSP00000341805 ENSP00000352262 ENSP00000381791 ENSP00000394981	C26E6.9c C28H8.9a F33E11.6b T12D8.1 Y54E10BR.6	FBpp0070347 FBpp0072043 FBpp0073680 FBpp0074531 FBpp0082406 FBpp0082591 FBpp0085418 FBpp0112593	YDR404C YHR119W YMR091C	SPACUNK4.06c-1 SPCC1281.05-1 SPCC306.04c-1	DDB_0216295 DDB_0220651 DDB_0233375	gb|GL50803_13838 gb|GL50803_8921	AT3G08020.1-P AT3G52100.1-P AT3G61740.1-P AT4G27910.1-P AT5G42400.1-P AT5G53430.1-P AT5G59180.1-P
WDFY3	other	ENSP00000295888 ENSP00000320563 ENSP00000349629 ENSP00000374443 ENSP00000383295 ENSP00000399903 ENSP00000411012 ENSP00000415034	C26H9A.2 F10F2.1 F52C6.12.2	FBpp0072734 FBpp0073077 FBpp0073080 FBpp0078775 FBpp0288527	YCR032W	SPBC28E12.06c-1	DDB_0185107 DDB_0185108 DDB_0191124 DDB_0220121 DDB_0233044	gb|GL50803_113143 gb|GL50803_86593	AT1G03060.1-P AT1G58227.1-P AT1G58230.1-P AT2G45540.1-P AT3G60920.1-P AT4G02660.1-P
WDR16	other	ENSP00000339449	-	FBpp0076646	-	-	-	gb|GL50803_15218	-
WDR18	other	ENSP00000251289	R166.4	FBpp0070299	YNL182C	SPAC13G7.08c-1	DDBDRAFT_0188039	-	AT3G49180.1-P
WDR26	other	ENSP00000295024	Y39H10A.6	FBpp0078021	YCL039W	SPAC343.04c-1	DDBDRAFT_0219330	-	AT5G08560.1-P AT5G43920.1-P
WDR35	TF	ENSP00000314444 ENSP00000356064	C54G7.4 Y71G12A.3	FBpp0072679 FBpp0289499	-	-	-	gb|GL50803_87817	-
WDR44	other	ENSP00000254029	R03E1.1.2	FBpp0110187	YKL121W YMR102C	SPAC3H5.08c-1 SPBC18H10.05-1	DDBDRAFT_0204793	gb|GL50803_16920	AT1G48870.1-P AT1G64610.2-P AT2G37670.1-P AT3G15470.1-P AT5G02430.1-P AT5G24320.2-P AT5G42010.1-P AT5G53500.1-P AT5G54200.1-P
WDR67	regulation	ENSP00000287380	-	FBpp0072328	-	-	-	gb|GL50803_32375	-
WDR8	other	ENSP00000270708	-	-	-	SPBC32H8.09-1	-	-	AT5G07590.1-P
WDR90	other	ENSP00000293879	-	-	-	-	-	-	-
WIPI1	other	ENSP00000262139 ENSP00000288828 ENSP00000348848 ENSP00000376139	F41E6.13a Y39A1A.1b	FBpp0076415 FBpp0081016 FBpp0081440	YFR021W YGR223C	SPAC458.06-1 SPAC589.07c-1 SPAC823.16c-1	DDBDRAFT_0186482 DDBDRAFT_0204851	gb|GL50803_10822 gb|GL50803_16957	AT2G40810.2-P AT3G56440.1-P AT3G62770.1-P AT4G30510.1-P AT5G05150.1-P
XP_002428355	?	-	-	-	-	-	-	gb|GL50803_16273	-
XP_002739179	?	-	-	-	-	-	-	gb|GL50803_112557	-
XP_977127	?	-	-	-	-	-	-	gb|GL50803_14584	-
XPO1	other	ENSP00000195419	ZK742.1a.1	FBpp0079278	YGR218W	SPAC1805.17-1	DDBDRAFT_0183812	gb|GL50803_93278	AT3G03110.1-P AT5G17020.1-P
XRCC1	other	ENSP00000262887	-	FBpp0070730	YLR330W	SPAC6G9.12-1	DDB_0232270	-	AT1G80420.1-P
YES1	kinase	ENSP00000324740 ENSP00000350941 ENSP00000357615 ENSP00000357656	F49B2.5 Y92H12A.1	FBpp0085321 FBpp0099948	-	-	DDB_0191483	-	-
YIF1B	regulation	ENSP00000343435 ENSP00000366098	F57A8.2b	FBpp0084411	YNL263C	SPBC25H2.06c-1	DDBDRAFT_0218115	-	AT1G30890.1-P AT3G59500.1-P
YOD1	coiled-coil	ENSP00000326813 ENSP00000354720	Y47D3A.26b	FBpp0074065 FBpp0076867	YFL044C YJL074C	SPAC10F6.09c-1 SPAC24C9.14-1	DDBDRAFT_0202882 DDB_0219934	gb|GL50803_137745	AT1G50670.1-P AT2G27170.1-P
YPEL1	other	ENSP00000204279 ENSP00000261353 ENSP00000300022 ENSP00000312272 ENSP00000381821	B0546.3 B0546.4a F37A8.5	FBpp0071416 FBpp0073620	YBL049W	SPAPJ691.02-1	DDBDRAFT_0189697	-	AT2G40110.1-P AT3G08990.1-P AT3G11230.2-P AT3G55890.1-P AT4G27740.1-P AT4G27745.1-P AT5G53940.1-P
YTHDC2	enzyme	ENSP00000161863 ENSP00000251636 ENSP00000295373 ENSP00000331907 ENSP00000356520 ENSP00000392601 ENSP00000417078	F52B5.3 T07D4.3 Y37E11AM.1	FBpp0072141 FBpp0073259 FBpp0074221 FBpp0074555 FBpp0080988 FBpp0085367	YLR419W	SPBC15C4.05-1 SPCC736.12c-1 SPCC895.09c-1	DDBDRAFT_0189340 DDBDRAFT_0217640	gb|GL50803_13200 gb|GL50803_17539	AT1G06670.1-P AT1G48650.2-P AT1G58050.1-P AT1G58060.1-P AT2G01130.1-P AT2G30800.1-P AT2G35920.1-P AT5G04895.1-P
YWHAH	other	ENSP00000248975 ENSP00000264335 ENSP00000300161 ENSP00000306330 ENSP00000309503 ENSP00000407177	F52D10.3a.2 M117.2.2 M117.3	FBpp0082987 FBpp0087500	YDR099W YER177W	SPAC17A2.13c-1 SPAC8E11.02c-1	DDB_0232938	gb|GL50803_6430	AT1G22290.1-P AT1G22300.1-P AT1G26480.1-P AT1G34760.1-P AT1G35160.1-P AT1G78220.1-P AT1G78300.1-P AT2G10450.1-P AT2G42590.3-P AT3G02520.1-P AT4G09000.2-P AT5G10450.1-P AT5G16050.1-P AT5G38480.1-P AT5G65430.1-P
YWHAQ	other	ENSP00000238081	-	-	-	-	-	-	-
ZAP70	kinase	ENSP00000264972 ENSP00000364898	-	FBpp0086382	-	-	-	-	-
ZFP36	enzyme	ENSP00000248673 ENSP00000282388 ENSP00000282406 ENSP00000330278 ENSP00000337386 ENSP00000339845	C09G9.6.1 C34B4.1b F26E4.10a F32A11.6 F38B7.1a W03C9.7.1 ZC513.6	FBpp0073516 FBpp0087926 FBpp0288785	YDR151C YLR136C YMR239C	SPBC119.11c-1 SPBC1718.07c-1	DDBDRAFT_0217451 DDBDRAFT_0218764 DDB_0220441 DDB_0231869	gb|GL50803_103887 gb|GL50803_20802	AT1G66810.1-P AT1G68200.1-P AT3G43920.3-P AT5G20320.1-P
ZFYVE26	other	ENSP00000251119	-	FBpp0081863	-	-	DDB_0232152	-	AT2G25730.1-P
ZMAT2	coiled-coil	ENSP00000274712	ZK686.4	FBpp0073099	YDL098C	SPAC22F3.11c-1	DDB_0216436	-	AT3G05760.1-P
ZNF274	TF	ENSP00000409872	-	-	-	-	-	-	-
ZNF365	coiled-coil	ENSP00000387091	-	-	-	-	-	-	-
ZSWIM2	kinase	ENSP00000295131 ENSP00000343463 ENSP00000351908 ENSP00000354927 ENSP00000365005 ENSP00000374000 ENSP00000375986 ENSP00000382423	B0414.7b F59A6.1	FBpp0083098 FBpp0289484	YAR019C YCR073C YJL095W YLR362W YNR031C	SPAC1006.09-1 SPAC1F3.02c-1 SPAC9G1.02-1 SPBC1D7.05-1 SPBC21.06c-1	DDB_0220118 DDB_0229334 DDB_0229896 DDB_0231212	gb|GL50803_15868 gb|GL50803_1656 gb|GL50803_16834 gb|GL50803_6199	AT1G09000.1-P AT1G53570.1-P AT1G54960.1-P AT1G63700.1-P AT2G05060.1-P AT2G40500.1-P AT2G40560.1-P AT2G40580.1-P AT2G41910.1-P AT2G41930.1-P AT2G43930.1-P AT3G06030.1-P AT3G13530.1-P AT5G11620.1-P AT5G27790.1-P AT5G66850.1-P
zyg-1	?	-	F59E12.2.2	-	-	-	-	-	-
