# Supplementary material for: Coiled-Coil Proteins Facilitated the Functional Expansion of the Centrosome
Source: PLoS Comput Biol. 2014 Jun 5;10(6):e1003657. doi: 10.1371/journal.pcbi.1003657 (PMC4046923; doi:10.1371/journal.pcbi.1003657)
Supplement: Dataset S1 — Multiple-sequence alignments. This file contains alignments for the protein families spd-5, AKAP9/PCNT, PCM1, HAUS7 and HAUS8 in FASTA format and as HTML pages with highlighted coiled-coil domains. (ZIP) [file pcbi.1003657.s021.zip]

Archive with 12 entries (11 files):
- alignments/
- alignments/AKAP9_PCNT.fasta
- alignments/AKAP9_PCNT.html
- alignments/HAUS7.fasta
- alignments/HAUS7.html
- alignments/HAUS8.fasta
- alignments/HAUS8.html
- alignments/PCM1.fasta
- alignments/PCM1.html
- alignments/README.txt
- alignments/spd-5.fasta
- alignments/spd-5.html
