# Supplementary material for: Coiled-Coil Proteins Facilitated the Functional Expansion of the Centrosome
Source: PLoS Comput Biol. 2014 Jun 5;10(6):e1003657. doi: 10.1371/journal.pcbi.1003657 (PMC4046923; doi:10.1371/journal.pcbi.1003657)
Supplement: Dataset S1 — Multiple-sequence alignments. This file contains alignments for the protein families spd-5, AKAP9/PCNT, PCM1, HAUS7 and HAUS8 in FASTA format and as HTML pages with highlighted coiled-coil domains. (ZIP) [file pcbi.1003657.s021.zip › alignments/AKAP9_PCNT.fasta]

>10090.ENSMUSP00000046129
--------------------------------------------------
--------------------------------------------------
------MEDEERQRKLAAGKAKLARFRQRKA-----QYDGDIP-KKQKKK
R-TSSSKHDSS----LHTDQ-QSGELCSESSQRVDLAGNPDCSGPER---
----KHGQVFSAEPESEISTTADECSSE------------------EEEF
SLDDSSSEQGAQSSQTCLQMVEKELAEKQHDIEELTQELEEMRASFGTEG
LKQLQEFEAAIKQRDGIITQLTAN-LQQARREKDDTMVE--FLELTEQSQ
KLQIQFQHLQANETLQNSTLSRTATDLLQAKRQIFT-QQQQLQ-------
DYQKKEEDLQAQISFLQEKLRAFEMEKDRKIENLNAKEIQEKQALIDELN
TRVVEEEKKTVELKNKVTTADELLGGLHEQLTQRNQEI---QSLKLELGN
SQQNERKCSEEIKELMRTVEELQKRNLKDSWLETSAVRRVEQETQRKLSH
LQAELDEMYGKQIVQMKQELINQHMSQIEELKSQHKREMENTLKSDTNAA
ISKEQVNLMNAAINELNVRLQETHAQKEE----LKGELGVVLGEKSALQS
QSNDLLEEVRFLREQVQKARQTIAEQENRLSEARKSL-STVEDLKAEIVA
ASESRKELELKHEAEITNYKIKLEM--LEKEKNAVLDRMAESQEAELERL
RTQLLFSHEEELSKLKEDLEVEHRINIEKLKDNLGIHYKQQIDGLQNEMN
RKMESMQCETDNLITQQNQLILENSKLR---DLQECLVNSKSEEMNLQIN
ELQKEIEILKQEEKEKGTLEQEVQELQLKTEQLEKQLKEKEDDLQEKCAQ
LDAENNILKEEKRVLEDKLKMYSPSEQEERSIAVDPSTSKSADSRWQKEV
AMLRKETEDLQQQCLYLNEEIEKQRNTFAFAEKNFEVNYQELQREYTCLL
KIRDDLEATQTKQALEYESKLRALEEELLSKRGNPAAP-KGKSS------
--GIFPSETLEIGEVVEKDTTELMEKLEVTKREKLELSEKVSGLSEQLKQ
THCTINS-LSAEVRALKQEKEQLLLRCGELELLANPSGTENAAVCPVQMS
SYQAGLVMGKVGDSGGSISKISKDLAEESKPMIEDKIPFK------ESGR
EQLLL---PTRAQ--------------KPSHATVEPCESEKLQQELHALK
AEQDDLRLQMEAQRICLFVVYSTHADQVRAHMEKEREEALCSLKDELISA
QQKKIDELHKMHQCQLQNFKIQETGDE--PLQVLIERLQQAVSEKCFHIS
KT-LNNVFDECYTP-LKCEMNIEEKENSGVYTSQNQS--PELQEYRYEVQ
DFQESMQVLLGKVTEECRKLSG-----LQTRLGKIHEQQTDGVALEFAEQ
NAAEEEAGLLSGCSQSA-LQSTDVS--LESKVSSLPASE--KSRECERQV
QELQSPVAAGQLQLTETEANHRAETESLQQRLEAVSEAPVQPSLSIDSVV
FK---GSGAQKPVYCGSCLRECVDGTAKFSDRFEVRQETNMVNLMEKQYQ
--ERLEEEIAKVIVSMSIAFAQQTELSRLSEGKENTIQSEQAHTLCSQNK
HQLND-IT-SQSQVGLQTFEATDKNFKEEFKPLSKELGEY-RKAVPLSSH
DDLDDILKSEEHGLAISEEIFSKDETFIVRKSMH-DEVLVSSMDTSRQLI
LN-EQLEDMRQELVRQYEEHQQATEMLRQAHMQQMERQREDQEQLQEEIK
RLNEQLAQKSSIDTEHVVSERERVLLEELEALKQLPLAGRKELCCELRHS
STQTQ-------DGHDDQ-EVEEQTLKDKTLERSPEDALLDRNLSNERYA
LKKANNRLLKILLEVVKTTSAAEETIGRHVLGILDRSSKGQTA-SSLLWR
SEADASATTCAPEDC-------ARAMDESIPSYPGTAIATHDS-IWSKVT
EEGAELSQRLVRSGFAGPVIDPENEELMLNISSRLQAAVEKLLEAISETN
----------------------TQLEHAKVTQTELMRESFRQKQEATESL
HCLEELRERLQEESRAREQLAEELNKAESVIDGYSDEKTLFERQIQEKTD
IIEHLEQEVLCMNNRLQELESDQRRVEEERQLLCRQRE---AMRAEAGPV
EQQFL-------------QETEKLMKEKL---EVQCQAEKVRGDLQKQVK
ALEIDVEEQVSRFIELEQEKNAELTDLRQQSQALEKQLE--KMRKFLDEQ
AIDR--EHERDVFQQEIQKLEHQLKAVPRIQPVSEHQ-------AREVEQ
LTNHLKEKTDRCSELLLSKEQLQRDIQERNEEIEKLECRVRELEQA--LL
ASAEPFPKVEDQKRSGAVEADPELSLEVQLQVERDATDRKQKEITNLEEQ
LEQFREELENKNDEVQ-ELLMQLEIQRKE-------------STTRLQEL
QQENRLFKDEIEKLGFAMKESDSVST---RDQPMLFGKFAQLIQEKEIEI
DRLNEQFIKLQQQLKL----------------------------------
-TTDNKVIEEQKEQIQDLETQIERLMSEREHEKKQREE--EVEQLTGVVE
KLQQEVVSTEQQR-EGARTLPEDEESFKHQLDKVTAEKLVLEQQVETTNQ
VMTHMNNVLKEINFKMDQITQSLCNLNKECASNEELPSLPKESVHMTVHE
LGSDNLQPEDAPAQDVTKPLEKQTSLTRLQKSPEASRT-QEIESLAS---
SVGAKDVELTQCREQTETIQEQAQSETDRLQKKLTDLQRSL-EKFAAALV
SQVQMEAAQE----YVPFHQE--K--QPVSSAPGSTDI-QNANGLTGAST
ESLIPTVTLRLAEVESRVAEVHSGTMSEK-LVGIVGGNASETEKRVIELQ
KLLEEAEERP-EEG------------GEQSSRDGE---------------
-----------------------------------VRESYMTSLQKDLGQ
VKDPLTEAKEKLSYSLEKEKRTGEQESREAP-----IPEPPSVEVGGC-S
GLTERTDKVSSSGNQTLQILLRDAAIQTDLQSE--SSQ---EEVRDTINQ
LTKKMEHIQELHAAEILDMESRHILETESLKKEHYVAIQLLTKECETLKE
MTQCLRCKEGSSIPELADSVAYQSREVYSSDSESDWGQ------SQGFDT
AIEGR-EEG-ETSADLFPKKIKGLVKAVHSEGMQVLSLSSPLCDDGEDR-
-------SIQQLSESWLKERQAYLNTISSLKDLISKMQVRRETEVYDRCH
----LSDWRGELLLACQRVFIKERSVLLATFQTELTSLSTRDVDGLLNSL
EQRIQEQGIEYHTAMDCLQKADRRSLLAEIEDLRAQING----GKMTLER
EQGTEKSSQELLDCSMQQKQS--LEMQLELSSLRDRAAELQEQLSSEKMV
VAELKSELAQAKLELGTTLKAQHKRLKELEAFRSEVKEKTDEIHFLSDTL
AREQ-----KNSLELQWALEKEKARSGHHEGREKEELEDLKFSLEDQKRR
NTQLNLLLEQQKQLLNESQQKIESQKMLHDAQLSEEQGRNLGLQALLE--
-------------SEQVRIQEMKSTLDKERE----LYAQLQSREDGGQPP
PALPSEDLLKELQKQLE-----EKHSRIVELLSETEKYKLDSLQTRQQME
KDRQVHQKTLQTEQEANTQGQKKMQELQSKVEELQRQLQEKRQQVYKLDL
EGKR-------------------LQGLMQEFQKQELEPEEKPGSRGLVDQ
NLNE-PATWNFTDD---RTRNWVLQQKMG--EAKDRNFTKLIEING-GEL
DHNHDLEMIRQTLQHVASKLQHVAQKACSRLQF-ETAGDDAFIWIQENID
GIILQLQKLTG---QPGDEHSL-GPPSSSCGSLTESLMRQNTELTRLINQ
LTEEKNTLRSIVIKLEELNRCYWHTGAS--RDCCSRFSFIDPADIEAIIA
SE-KEVWNREKLSLQKALKRAEA-------------------KVYKLKAE
LRNDALLRNLGPDT---------DHAALQKIYNKY-L-RASSFRKALIY-
QKKYLLLLL-GGFQECEDVTLGVLARMG--------GHLALKD-SKTITN
HPKAF---------------------------------------------
------SRFRSAVRVSIAI--SRMKFLVRRWQQVTS--------------
-------TSSININRDGFGLSPGIE-KTDPFYHSPGGLQLYGEPRHTMYR
SR-FDLDYPRSLLP-LQNRYPGTPGDLNSISMASSQLHQ-----------
--YNPDKSLTDYVTRLEALRRRLG-AIQSGST---TQFHFGMRR------
--------------------------------------------------
--------------------------------------------------
---------
>10116.ENSRNOP00000059746
--------------------------------------------------
--------------------------------------------------
----------------------LARFRQRKA-----QCDGDIP-KKQKKK
R-TPSSKQDSS----LHTDQ-QSAEICSESSQRADSAGSPDSSSAEKA--
----KHGQVFAADPESEISTTADECSSE------------------EEDF
SIDDSYSEQGAQSSQTCLQMGENELAEKQHEVEELTQELEEMRASFGTEG
LKQLQEFEAAIKQRDGIITQLTAN-LQQARKEKDDTTIE--FLELTEQSQ
KLQIQFQHLQANETLQNSTLSRTATDLLQAKRQIFT-LQQQLQ-------
DYQKKEEDVQAQISFLQEKIRMLEMEKDRKVESLNTKEIEEKQAIIEELN
TRVIEEERKTAELENKVTTADELLGQLQGQVTEKDQEI---KSLKLELVN
SQQNERKCSEEIKELMRTVEELQKRNLKDSQLGTGTVRRVEQETQRKLSL
LQAELDEMYGKQIVQMKQELMKQHMSQIEELKSQHKRDLENTLKSDASTT
VSKEQVNLMSAAISELNVRLQDTHAQKEK----LKGELGAALGEKSALQS
QFEDLLEEVRFLREQVQKARQTIAEQENRLSDARKSL-STVEDLKAEIVA
ASESRKELEVKHEAEITNYKIKLEM--LEKEKNAVLDRMAESQEAELERL
RTQLLFSHEEELSKLKEDLEVEHRINVEKLKDNLGIHYKQQIDGLQNEMN
RKMETMQCETDNLITRQNQLILENSKLR---DLQEHLVNSKSEEMNLQIN
ELQKEIEILRREEKEKGSLEQEVQGLQLKTEQLERQLKEKGDDLQEKCAQ
LDAENSVLKDEKKALEDMLKMYTPLDQE------DPSTRKSEDPRWQKEV
GMLRKENEDLQQQCLHLSEEIEKQKNTFAFAEKNFEVNYQELQREYTCLL
KIRDDLEDTLAKQALQYESKLSALEEELHSQRGSPTTPPKGENS------
--GTFPLEPLEVGEVVEKDTTELMEKLEVTRREKLELSEKVSGLSEQLKQ
THGTIDS-LSEEVRALKQEKEQLLLRCGELELLTNANGTENASVCPVQRS
PYQAGPVMGTVRDSQGPISKVSEDLAEESKPMTEDKIPFK------ESGR
EPLLL---PTRTK--------------KPSRVTVEPCESEKLQQELYALK
AEQDDLRLQMEAQRLCLFVVYSTHADQVRAYMEKEREEALCSLKDELVSA
QQKKIDELHKIHQCQLQHVKVQETGNE--PLQVLIERLQKAVSEKCFHIS
KT-LNNVFDECYTP-LKCEMNIEEKENSGVYTSQNQS--PELREYRYEVQ
DFQENMQILLGKVTEECSKLLV-----LQTRLNKINEQQVDGVTFEFAEE
NVAEVEAGLLSGRSQSG-LQGAVFS--SEVKRNTVNHES--KVSEYERQV
QELQSLVAAGQLQLKETEANYRAEIQCLQERLQAVSEATVQPSLSMDSVV
FK---GSGAQKPVYCGSCLREQVDGTAEFSDGFEVRQETNMVKLMEKQYQ
--ERLEEEIAKVIVSMSIAFAQQTELSRLSEEKENVIQSEQAHALCSQNE
HHLND-IT-SQCQVGLQTVEATGKNLKEEFKPLSKELGEY-RKAVPLSNH
DDLDDVLKSEEHGLTISEEIFSKDETFLVRNSSP-DEVLVSNMDTSRQLI
LN-EQLEDMRQELVRQYEEHQQATELLRQAHMQQMERQREDQEQLQEEIK
RLNQQLTQRSSIDTEHVVSERERVLLEELEALKRLSLAGRKELCCELQHS
STQTQ-------DGNDNQ-EVEEQTLKDKTLERKPEDIPLDINLSNERYA
LKKANNRLLKILLDVVKTTSAAEETIGRHVLGILDRSSKSQPA-TSLLWR
SETEASATVCVQEEC-------ARAMDESVPSYPGSAIATHDS-VWSKVT
EEGAELSQRLVRSGFAGPVIDPENEELMLNISSRLQAAVEKLLEAISETS
----------------------SQLEHAKVTQTELMRESFRQKQEATESL
HCLEELRERLQEESRAREQLAVELNKAESVIDGYSDEKTLFERQIQEKTD
IIEHLEQELLCTNNRLQELESDQRRMEEERELLSRQRE---AMRADAGPV
EQQFL-------------QETEKLMKEKL---EVQCQAEKVRGDLQKQVK
ALEIDVEEQVSRFIELEQEKNAELIDLRQQSQALEKQLE--KMRKFLDEQ
AIDR--EHERDVFQQEIQKLEHQLKAVPRLLPVSEHQ-------TREVEQ
LTNHLKEKTDKCSELLLSKEQLQRDVQERNEEIEKLECRVRELEQA--LL
ATADPFPKVEEQKRPGAVEVDPELSLEVQLQAERDATDRKQKEITNLEEQ
LEQFREELENKNEEVQ-ELLMQLEIQKKE-------------STTRLQEL
QQENRLFKEEIEKLGFTMKESDSLST---QDQPMLFGKFAQLIQEKEIEI
DRLNEQFIKLQQQLKL----------------------------------
-TTDNKVIEEQKDQIRDLETQIECLMSEQELMKKQRAE--EAEQLNGVIE
KLQQELVSTEQKR-EGARALPEDEESFKHQLDRVTVEKLGLEKQVETTNQ
ELTDLKNVLKEINFKMDHMTQALCNLNK------ELPNVPKESVHVTVHE
LGCDKLQPEGASAQDASQPLESQTSLMCLQESTKASQI-LEIKSLPL-QG
SGSTKDFELAQCHKQIDTIQEQDQSEIGMLQKKITNLQKIL-EKFSAALV
SWVQMEAAQD----RVQLYQE--KQTQTVSSAPERTDT-QNVNCLAENNL
ESHVPTLAVRPAELESRVAEVLSDIMSEK-HMETVGKNASETEKEVVALQ
KLLEEAKKRL-KEE------------REQSPRDRE---------------
-----------------------------------VKESYITSLQKDLGQ
VKDQLTEAKEKLSHYLEKENGTGEQESRRVP-----IPESPSVEGGGG-S
GTMERTGKVSSS-NQTPQILVRHAGVQIDLQSE--RSQ---EELRDTINQ
FTEKMERIQELHAAEILDMESRHILETESLKKEHSVAIQLLTKECETLKD
MTQYLRCKKGSSISDLADSVAYQSREVYSSDSESDWGQ------SQGFDT
ATEGR-EEG-ETS-DLFPKKIKGLVKAVHSEGMQVLSLSNPLCDDGEDR-
-------SVQQLSESWLKERQTYLNTISSLKDLISKMQVQRETEVYDSCH
----FSDWRGELLLACQRVFIKERSVLLATFQTELTSLSTRDADGVLNSL
EQRIQEQGIEYQTAMDCLQKADRRSLLTEIEDLRAQING----RKMTLER
EQEIEKPSQELLDCNLQQKQSHVLEMQLELGSLRDRAAELQEQLSSEKMV
VAELKSELAQAKLELGTTLKAQHKRLKELEAFRSEIKEKTDEIHFLSDTL
AREQ-----KKSLELQWALEKEKAKSGHHEEWEKEELEDLKFSLEDQKRK
NTQLNLLLEQQKQLLNESQQKMESQKMLHDAQLSEEQGRNLGLQALLE--
-------------SEQVRVQEMKSTLDKERE----LYAQLQSRDDGGQPL
PVLPSEDLLKELQKQLE-----EKHTRIVELLSETEKYKLDSLQTRQQME
KDREVHQKTLQTEQEANTQGQKKMQELQSKVEELQRQLQEKRQQVYKLDL
EGKR-------------------LQGIMQEFQKQELEPEEKRGSRGLVYQ
NLNE-PASWTFTDD---RTRNWVLQQKMG--ETKDTNFTKLIEING--EL
DHNHDLEVIRQTLQHVASKLQHVAQKACNRLQF-ETASDDAFIWIQENID
GIILQLQKLTG---QPGDEHSL-APPSSSCGSLTESLMRQNTELTRLINQ
LTEEKNTLRSIVVKLEELNRCHWHTGAG--RDCCSRFSFIDPADIEAIIA
SE-KEVWNREKLSLQKALKRAEA-------------------KVYKLKAE
LRNDALLRSLSPDS---------EHAALQKIYNKY-L-RASSFRKALIY-
QKKYLLLLL-GGFQECEDATLGVLARMG--------GHPALKD-PKTITS
HPKGF---------------------------------------------
------TRFRSAVRVSIAI--SRMKFLVRRWQQVTS--------------
-------TSSININRDGFGLSPGIE-KTDPFYHSSGGLELYGEPRHTTYR
SR-FDLDYPRSPLP-LQNRYPGAP-DLNSTSMASSQLHQ-----------
--YNPDKSLTDYVTRLEALKRRLG-AIQSGST---TQFHFGMRR------
--------------------------------------------------
--------------------------------------------------
---------
>10224.XP_002741592
--------------------------------------------------
--------------------------------------------------
--------------------------------------------------
--------------------MCSVLELVGLQSLSDGLVVSWLPDG--LKV
ELTKSKLDSLRAEFESQMQRLQEELDTERQHQLGTVKSVHERERSRELQE
MKDEHQKEMDALREDMDVKHHDIFDEMLKKVDENHEEEIRQMQIDSEKEQ
KLHLEALRITMEQTNAARVEVIRAEMDHSKAKALADLRE--SLIETHRND
LAMLTNQLQSEWTDRMDTLTAEHEKEIETLRDEITQRSQQELEELRNNHK
KVMEELTKELETKNDALIAEKKNKSETEEEQKSDVELLLEERQKMLEEAE
AVQQNLARIHNQEMQEMRVNMNASHQELVDDLVAAKKAHEETNAKHLQTI
AELQHKVDQVDIEEHEALLEEVEALRQE----IGRQKKKSEKEHGREMEK
LRGFFEEKLEETEKSWAEELDRVKAEHLDDIERQQQDDHGLETEN-FEIS
ALTRHQQYT--FTQISISDAESSPPPSPYKMLESGEHLTQGMDEKLREKY
RIDLEKMKTELESEHKAEIYRLKSQMELKYELDIKSC-KDELNNRHEQEL
SKLQQSHLEQLEAEKQYLTDIHLKE--VTRLRMVSAADAARQVETEVENL
RSEMEFSKKEELSEIKDELGHEHRMEVGAMQADFDIQKQVEVKRAQAECQ
KELDEKIEEMNQRAEDR--LIEEVAHVR--SELAIEN--------AQQME
MMKMNLEMQKSKELELMSKEFEIERERILTEMDEKLKSLEQELAEKAKID
KEDACVTLQQKHENEMK------------------------NLK-KQLDE
EKIKYSLLKDSIDRGENPEIALLKERLEKQYDSQVELIKTEITQEYEGII
QT---MQEQATDHLQGHQTLLDKFVEEQETEVMAAKEVHASDLV------
-------NLREALQQQHQNEIEMLKGMHCREIENLKVELVQKLNEEKERM
DKEKVNE-FDVHKNELEKLKKEHLVELELQEERVKEELTASHMEKFRAVT
NELEAAHQ---------------REIEATKEGVKEYIEAEYVT-RIEELE
K--------------------------DVADREDILKDFIEKHETEVAEL
KESYTEKIKAEKMKVRSQYDDRVDAVNMDTQREVDAAKSDLEEVHRQEII
ELQSKLEA-EHTDDME-LLERAKRQEIDTLKQKHSDDMEKMKAELEEKLR
HT-LEEIEGDYESQKEQEMTAFRESLHSEYRRIKDEMANQTREREQQYVA
ESDAAFESIKKEHEIEVGRIQK-----ESEQLQQQLEREQEIVAKLKDEN
EKLQTRLKEEVEKHDTTMNRREREMEESDNLLAMLRSDLDR----LNTER
DTTQRINDHLLRVMTESVRVSLATGEKINKKLASILPDSRPDIEGAVALE
RE---SGV-------------GSDRPDESDSGAAMQGANSDSQEKEGLGS
DDGTLLDTSVTSITDEGLEISQLTESMFVGPDLGPEGEEIVLGAGSRLQ-
-------GSVETLLDVIVTTTQQLHQSQELLTATTET--QEELRIVNEEL
NERLQAQEKEEHEHHVDQGNCTLCALKLPEVIQFIYLLPGDFYLNVFGSH
E---LTDGHSVESLREQLTKKEENEQELVEQLEVTTTRLKQLELAQHQLR
EEQEQLDQQKMALAETIDTQELVSGETTVSSKISASGETAAGGETAADDE
TATDN-------ETATDGETAAGGETAADSETAAISETAANSETAASGET
VSSGETAADGETAADGETAANSETTVSGKTAADSETAADGETAANIETAA
GGETAAGGETAAGGETAA-----GADDETAADDETAAVGEPAADGETAAD
GETTANTIETAANTIETAANSETAANIETPADGETAADGETAANIGTVAS
----------------------GKTAADSETAAGGETAANSETTADVGLL
EENDRLCQEKKDLENQFKKDKEDLETRQKLLE------SALEEQTSRCDE
LVREQRSQTEEYERQFEAMDKQLKSNKLFLEQQATERE---QERDDFQ-K
EIHKL-------------QEHIKMKGG-----------LRGDDTLLKEIQ
DLTQELKDKISAHNEVVKEKQQLVHDLQEKVT-LENQLK--QQIRELENQ
VEEK--NRVEQDLIEKKSELENELKKKEQIEED-----------------
---------------------LMQEKEVLQQQLYDNLLQLGALQSK--LD
STKHG-FDEKRSTTTSAASSTDGVSVAQQLEQDKEAIERKDEEITNLVEQ
LEQFREEIMDKEEEIQ-GLNMQIEVHRKE-------------IDAQKESL
HELEKTKEEHEQFLSTLEKTERGDKAEEQTISKFSHKLLEEKNQELDDLN
EQLSQAQEEIQHLQQ-----------------------------------
-DIRQREQENKDIEIENLKDQLSKSHDDLEHLQQALEH--RAADTSGEGK
DIEIEQLNTQLA------KAHEELEQLRQEIEDREADTGANVEVLANELE
QLRLEHETMLDEKEQEISNYKLHLENEKNKDPLINPLVVETLEMTRNHHD
EIKQQLEEELY------TLRHLMSEREQEVEHLEEQLARLRTRSDSP-GS
SDDERNMQMDQLEAEIQDKDAHIARLKVQVDNMQDAIFKKQQELNNAQRS
TSDFNENLER----MKVLHAE--EIAVMRKSQEEEIKQ-VKADAETRYLQ
KLSTMKSLSPATARDLEQSMYELRAKLTEQHQQHIRELSDKLERDNEIEL
ESLKIKHEQDKREMR---------DEHKKEIEMAIVKTRRDLIQQHRLEI
QTLQDEYHRRGDSISSPSPTPSIRELGRRLQHELEHTERLDSELMSQLRT
RQDGVGQEGSPISG-------------------ATGDSMSEPGAGGDQVT
SRLQALLNRVYNEGLQVLSLSDLVYLRRHSSPR--PKTPEGADLGTLQQA
WESEKHTL--LAAIQALKDLISQTTASGVWTAES-RENDWRAELLKAIKY
VFDKERETLLAELRTHVVAHGERNLSDIQELERRIKEQEEHQRSALEQIL
--AADRASM-LAELRDLRAHLTVVQKERDEQGQQMIQQINTLE-SHDEQR
ER---QSKRQSIQNDGAIFIG--AGSRDSVQRLVVLIRNLTQTILEMLEY
KYQ-QEKVLAEDIKSALDLEKTKTVELSTGLTKEKSIVVELKNEIS--EL
QTKLGNITNNFEREQARLEAVT-STLEAEKTENKNLREELE--AERQTAE
HLKCTFENENERSMQSSHRDQETIKELRTNLEKEKTKRTEMTNMYERQVL
NTNALDRELQSEKSQSKTVI--SAERTKAAEFKASLEVEKARSEELSAAL
QRER-----DLSSKFRESLERERATLEHTSQRDHRAMADIKGELDAARKK
SLDLHTALEQSKNTVATLNAMLESEKSRSLED--LDRERAVAKQLKAS--
-------------VDSLQSQRQDLTRQLDNERDRGVRLRNERDRLQAQLM
SQKDRERENEAHRERER-----QL-ERQKQRERDREKELDKQRQRDRDLD
KHLERQKSETAQMEIRELKQKLSLVEQQRDFDR-AREIHRRTMNGSVVET
DNEE------------------IQQAF---------ETEISKGAQRAGFD
SLSSSKTGITPESS---PSKVAMYKQQLEN--------------------
-ARQTLQLLVIRHQEELGKRSVRSGDGVSSHDP-YSDVEIQRLQKVLNEI
SNELKNVHSSLT-----SEEDP-TDGSPAMSNLNARLLKQNADLTTFVSR
LSEEKTELRGALAKLEEEVWKYRQKESELDHYTKKSLDSAET-----ILA
TE-RAAWARERLANQRALQEAES-------------------EIVRLKSE
YRHEAMKRETLQQQQEFSQPSETQQAKLQRMYGKY-L-RAESFRKALVY-
QKKYLLLLL-GGFHDCEQATLSMIAKMG--------AYPSPADLQRR-SR
HPRSY---------------------------------------------
------TRFRSAVRVVIAV--SRLKFLVRKWRRATRIGS-----------
-------SAVGGTPTALSVQSVPHTSTPSPSRSRDAHMLSYAAYTPP---
VRDRHTRSATQPSPRSSYLSQRSHGASNNDPLTVPSLSASLPLDDSVTS-
IDDGTDTSLSNYIQRLESLQTRLERVQRGNTVGGNSRQYSGLYSKR----
--------------------------------------------------
--------------------------------------------------
---------
>109871.jgi|Batde5|22429|fgenes
--------------------------------------------------
--------------------------------------------------
--------------------------------------------------
--------------------------------------------------
--------------------------------------------------
--------------------------------------------------
--------------------------------------------------
--------------------------------------------------
--------------------------------------------------
--------------------------------------------------
--------------------------------------------------
--------------------------------------------------
--------------------------------------------------
--------------------------------------------------
------------------------------------------------ME
SREQQLERTKQKLQRFRNSRAPGAYSVHSAISSSSTVHGQPLSGLGLVSK
SSNGSLKRTDAHSVTSDIEVQPASSIAS-----SSEMSDTRRQIMNLPST
VSLKSLSRQTSRSQLRTDLDHDFTSNYSECESKISATSMVGIDLETDPNL
AEIDRLVLYDGANDSIS---------------LSITSNARSSSIRADSPS
TQSVMKSKQDILVRSASVSGRRDSIQSSIHESQRLHSQEEQLQKIHGQYI
SRIEKLEAELDEYRSKYDTELNTLGRHNHNLKAALQTAEIRSAELDMQFE
RDYGEVEENRMRTRLLEEDNAMLNQQREMLEMQLENALSVNKPISSLVPD
NNLSEVELLQNQLLEYQSMTETLKQGAHEAHLQITELISAKHVLEETVES
LKGDFDLMPHVDSDSLDTCSKEVVQLQDIITKHKEHVTLLKDQIADLETC
LLNKTN---------------------SHRELELEIERLTSLLAESTEAL
KQVEARLVEVESNSLLTIDGFMQQISSLQTELAAIKTLVHPSASTNVESG
IIGEFFNCLDETTGAKDEISQLQAQLHDALLGQKDFSDRLEAANEQRALL
QIQLDGMNLDLSHSGADFSSQTQQLHEKIEELSAENSRLQSEIDALYSKT
TTESTNAIADSSDVEQYRMLTEHMSQLVETTATSEQEHLLKIENLQNTIE
WVQEEKQTLTADFEQQIQVLQCELSTISAERDALIANAKHTNTSYGNTAI
DKDESFAR--AMELELEVETLKTDLQSVRDENDTLKRLSQKHNTATTSSK
TIQLSPMTKLAEVTQPDILSAQDTDGWDEFPLLSPEVDDLKVIIDDLKTQ
LQTITIERDHLASCTITTGSASSSGAYDMSSLQNELIAITTESDNLKSKA
NAARLELETFRKQSIDDQEQLVDTMRNLTERNSEYQILLAELQAKNDALL
KRTSTLDTLDASVLTDFSPDFEQLSEALKKITELEAKIASMEADYSDTLV
QCDDKIQQLQDQLCAAQSKVVESATELANSSDLINEKKTSDAQLADIEVR
LADQTVFAEKLTQKIVEMQDELNYLQDEKHYFEERCDELQSIIESNNVKF
ENELAK-----LEAAHSNTSNQLDEVGIERKSENESTALHIETINMQLSS
LKQERDQLAALLEQAQKDALASRSELDDAIHASQSSSALSEEVERLKEYI
LVLEDKIATLENELDIMRTSS-QQWEDYAATSLEETNELHAQELACRDEN
ESALTHKIEHLSAQLLQAQQSFSNTEDLVSANEDLTSKNNTLETTLEDLR
-------------------------HATELEVLSLTDKLRDVNVKFIEAQ
DQSSKMESQLKETSSRYDELAHTHDQIKFEKEAFERDVLSLKENIKQLEA
SISNNESRTSHISQEAEALKHNYENIVAIRDDLQLQLEAADLRSQNLEQQ
NMEHR-------------SHIESICTSQEALIAERDTLTQQIQQLSQSLD
AAKLDIVRLNDFCANVESDKSAFGDVQQRLDEHVLLVQQLQADKETLVNT
LDEMR--ASQDQLHVDLDALKTQKNELDITCAENDQY-------VSELTL
QIQDAQQAVNEWQAYAQTFETEKSEWESRRIEFEDRLANISNERSSE-MD
IIIQELDQVKNEKEQLMAVHNEQSHELATLAHEHSNLSKRMAEIELERSE
MEYEIQNMHKSTDASKATQIELEKLQEES--------------RQLRFSM
EQSEQHYQQQLEKNAFDFDSLQERIMQLTQEQAELQQEKNALQEELNVLL
ESQTKSREMEEHYHELK---------------------------------
-LTNAQIQQEYQQVLLQLQTTDSQLTRFSELEQQLATKTEEIDHSSKEIS
QLSQELELCKLDHLNAVKSLAERDHELFAVQEKYVQMEHSLEQAQSHKKA
EVSDLQYQLSQLSAKVPELESHVTYYLEKIALMEDAAHASNEKLQLAQEQ
YAALEKELYDCKHELHDNHEAHCVEMDALKASHEDHKISLNANYDEIYSQ
LTYQAN-EVQRLTMLLEEAQHNVAMAQEQHRDVESELLSIKHVHSEAIGQ
LNTNLSDQVAEFSTLTAKAQQLEAENTLLKQSVEKYVQEITQLQDSVTKV
QDAYDLVKKNLGETELRLSELKAANLLSIDKSTNADIQTKQLQQNIDDLT
KKLADAKQSKSE-------------VVVKLEEMNDILLR-----------
----------------KDGQLETAQAATAAVNAQLASLLQQHKIDLEMHR
SNCVQSDTSEQLRYKALEAELADTKNVLAITQNKLLLARPFTNPEQALAD
GITNLSMTGMHDRGNFSSAELQSLRAEMAQLTSEKQALISALDARSEHHG
TKHTSAAVEVIRLQTVVAELQGKLAESDHLLSALQPALDELDSKNREVEK
LSHLVRSLGVKMDAN---GTALVLMQDESPKIPAGMRQVSIADHALLEAK
ACNVDQSMNQLESALALIEENDGEIKTLRNTIEELLNNSFAGMSETPDG-
------PDLKLLQRQIDELRKLWSHELSANSILRNLIAKAQADAHQYQQE
SQCKIASMKEEFDELAHVCEIAQRDIDVVQHEAKTHELNARSIEKQFEDR
LNTQYFEHHNQIAVQDELHTKERAALNKLVGSLEAERDR----LVSELAR
LKSRQQSHSTDSVRDSDFFKQRLAEKEAMLLEAESNLRQVEIKVRDAEFH
IRDCEANIKKMDQVHKDVVADLDSRLQHLNLHSQLLETKLKDSEFALAKA
LADA-----ARASQEAAYFSDRYRSMEDTYKQVPGTHHLQRTQEDHESHR
HAWLSERAQLETELRKKHMEILDRDQILMEERQRMRAIADEEIRSAVA--
-------------AEQRHSRDLLNARIGELR------SKYDTALDELRAQ
KRKVEEQLDDTEHMLFE-----ERDSLQRRLFDTEERERVQS--AEVIIL
QERLTRRDKLQSDRQTTESLTERAEKWHCKSLELEMRITQLEQEFDTERR
DLEKR-----------------LNDAVVQSRLADQRLTDRDVLWTNERRG
FEQEIDRVRQDAAKLASQLRAEDTNGLLKSLQEQKNEIETLLRDREARLI
DLETRLQDQIARNTETTENWHRVVAQSQVMESR-LIERDAQLREAQTKVH
SLTLQLSQFENKDIVSPIVSEQHHSQMEEAKRQADAQIKFERE---RAKR
LALKIEDLKNRNQQLKRQVETHSQPMQLNSQAAAEEIESMRHELSNLRIS
NGEVLAILREMLINTIGPGAIDIP------------------DLEVNKIR
LNLPKLREQCR-------------SLVQELVYVRALVNRLVLWRGDLRY-
QKLYLSFKV-DDLLESQKMSLSYLHGMG-----------VIMDKPDFTKS
LTPR----------------------------------------------
------RKLIRCINAVIAV--HRIKIMAARWQTFLEGNGSFSLDEYHGAE
IGYNQTGLVAVSTKNQFSRQWSYGELSSDAQNQHVKDLERNLQQARMGQA
AIEERLNEELYEKRAIEMENERLLRALKYDRHNLSHISSPMHFIQDRMSP
APPSAAGSVTNSLYREEQGRHSQHIPHGMMDDRQFTSQLNGSTYPTDQRW
SQQPTRFR------------------------------------------
--------------------------------------------------
---------
>121224.XP_002427616
--------------------------------------------------
--------------------------------------------------
--------------------------------------------------
--------------------------------------------------
--------------------------------------------------
--------------------------------------------------
--------------------------------------------------
--------------------------------------------------
--------------------------------------------------
--------------------------------------------------
--------------------------------------------------
--------------------------------------------------
--------------------------------------------------
--------------------------------------------------
--------------------------------------------------
--------------------------------------------------
-----------------------------------MENVGKKKILEKTKE
KIGNRKKGNEGKKSRTNSVSSNIESSTVDEKLDNIVVVGKSCSVLKPNSC
LSESHSRAILHPPIISDNVINKTSGDTSDNLQPSLSCSSFISAKSDLSNS
KLCSKEVFDLEDDNSAKLLPGKQTISNDSSKEKDYLVKLKEMEKKIYIKD
RKINDLNQKIDECIMDKKKKLTE-NKDLTHKVGVLQRQLQSVFEMMKQKN
MNPSINQDEFLNCKKKTNELHALNQELHREKETLKENLILVKNDLHEKEE
ELERKKQEINDCKNRCSLEMWKFINEIDCLKKSLNAQSQILNKKISEAQH
SMDDEIVRITIKLEDQYQKDLKSAVQKLQGNFEKLSNLPVTTIEHLIQMN
DIKNIDWIAFQKDLK----------QPENLSRGKSLSLSELNNHEITHSK
NFYESKLALLKDQMNILSIRLKEKDENVLNADLIIDKRNLRKMYPTLPWD
NIFSISDFYMAEIKSQNKIHKLERVFFENKVKTLTDEILHMAKNEEIYLE
ELGNVKKLTYLYREKYENLVNKWQERVEVNNEAEENLNFLSLKDIFEQLE
NFIFLLQKFEKIHGVNLEKIFAQHDSEILLCRESMEAFQNKILELEMFQK
NQLILDNTIQELIEHVGNNYVKTVEALVTSHATELNLKQLEAYSNKEKYL
DEIAVLKKNYQLEIQEHQNKLLLLEKSKNAVEKELDSFKQCQLHQNPSLL
KMKLEETSLDLLKCEN-MLAMKDETELNLNNRIKELEEIINTKNINSQKE
IENYLVKLLSNNIIISAKNDLIKELEDKLENSEKLLKKCCLDIEYAHEIF
FNLEDRLQFLVEKFLYDERNFFRNNELFKIHSVIQSSRKELKDAFLQLFQ
KINFIEKKLNFNYENKADACVNTEENITDNDNCEKIGEDLNKGEGEENYE
FQGSLKNEKNFFHDILIEETSNAENLSEDDLLDVFLFEKKNEVEENLVET
YGVEENAEISENDLELMTEVVTNLELNDKSEKEEILSICFQKMEFLYKEE
NMTDE--GRNSPSFSPKSYNSSECLKYNGIIEENEKLKNENNKLLADSFL
NKSHIRYLEELVSELTKNLNALFNENNEWICSTTILEKENEYLKNEVKRE
DYDTTGGDLRKEISKISKCIKMISIKLDNMKLNNERLINESRKNYKKNLS
LTNELEEAWAQRYEIEDQLTNVRQENFLLNMHKAQLEDTNRRISSLVAEG
K-------------PSVISWIKIHETVDNIVDEVLAAKTFVRDSDCSSAS
YKNLNLSDSQCKFNSVTESLHAHVENKTFLCDELLMQKTTLENKLKDLEE
LLKKNDAKINNRNKIISETLNMTENTDLIKKQIEKLQSVIEIKKNDFVEN
ANIRKK-------ELEPSCFSEEDCEKEILFFFHEFVEEINGLKSLKIKL
NEPDEVVDEITNYIEKIETINNCYKEKKLDIEPKFKKTRNPCEEKLKNAT
EKEEFEVFDRIKNILSNVELNEVELKEIIHYIIKKHVFKLSVLKNKNKEI
LNNHTSEIISLNIVLDDLKLNLEKTFREKENNTKKQLENMKIEYENKLKE
EKTKYENDMRKIENDSERKIYDLKNLPKNFKNEKKEMKRKNFPIDQIMCD
NEGDSCLHIKYIKNLESEISALKSEIAMANTPVCPSGSTQNNFFNLDITT
DDDKLEIVRERDTLKNMVNSLRVLVGKLLNFIGQSGKNMGNDVTIRDFNY
DDTMYKTLLLNSPGRN----------------------------------
-NGDKSSLASNSVMYSLDISNIIQEINDHSLLNASYQIQNELDACVKEMK
KDALNLLALSESE--DLKTLSKFLNKMEKDKDDLEDKIIKVEQVQNEIKS
ELDATKNKLVQWEKNIEVISEGYGEEIVGPKRIIPLSKADDKMMDGNESH
EDVNELDEMHKDCHLHEEWKQEKIDLQQQIEVADKQLNSLKKFMEEQATE
IEQERESFDKEINDLKECLKAKERGNLFNDQKKQEAYLLLNITNYLVFLT
LTLSLIVSTL----DCNRIESLELQIKDLTAQINTSEENKKAVELEFQNA
VKKIWSLREVIQDLENQLAEVNERENNLKKKIDNLNSRLEEQFKINKEIK
NEFEVLKNENEMKYT----EHIKHLEEELVNLQQIVGKVNPESFAIMKSN
LRHMETILMKKTKELEQVHISSANVSCSSPSEDVSIRDRFDATRCSTPDE
MCCGNSSENITAPLEELDRLQEKLMRHTRAEEVALKYIQDLKMQIKMSKK
SLEELQTERDVLLERSDFFLKENANLKARMEEQRCNAAFIQKQLNSELES
HIHRLEIEVEKLTSLCSQKDNQLRDMSEVLENTSKTLKQREMEVMNKSRE
ENVLISTLKMDLANALGDKEKLEESLEKIREKFKNSIKLPVLFDSMVEEK
NAEIERLEKEVSRLSNEKSNLLSNLKTVAHSEFKCKKNFSRPDSFGEYIS
PISSGNRTEMRQCSDSYSDFKNSSFKLKQNESTFSNEEKEVKLLFLEESK
LHREINLKNEEISKLKNEISSMENKCDQLQNQLDASQNQIKKINEDLDLS
TKEIRDLKTKESKLIETLECIKKEN-LQKMEDLQNKLSFENAKVKKVYEE
IKELEFKKIEIEEAFFNLKDDYCEKLNEEQKTVKTLMEKVRNLESKNCDT
ENKLIFVKNELKNLTKDSEANIKVLNKQVSDLKKENEMLKSEKKTVANAE
VQVN---SNCSNLVYDSNLNKTLPKTFAGINLLNNNIKLLKQEFDKMSKS
VSEMYQGEESVKYNEIKILFSSIIDNINELIEEFNAHTKKIMESSVDD--
------------LAIKVKKELLLSAKLDHDLLTSFQNNDFAAAKNLGDEV
SGVLPEYGGGDFPRVQSCPD-KSGGSSQELIVKKENEKIMKLEKEKQELL
EKIHDHQKIIKFLEESLLAEKERILAEKERCKEDANIMELLRKNLEKGLR
DIKAK-------------------EKDVKKERQLRMALEKELEALKKDAA
NVADNFNNKIANLKILVKSHEDKLEMLSKSLESEKIKNQELRILLE-QKK
LEKISEKEAYKLLESDYNLLQNQKANISSEMNFTKKLLQSRNEEIKELKK
KISLQDIDIKTLSVSKDLFSRNPSSDVVLDSDLKNIHVNSFPGNLNLQNL
PEEVSESLLFKMKELNDCVRQHIQGGSD--ETNGVFINLNKENMGEQCSD
NKYGDETIIPDDELEKKLLNLEKGK--------------LMMDLENLKSD
YEEARRESIKINKSN------EILVCCCCCCLSSTDQ-SGQSFSKYLFEF
SKQFFCFFVFPEYKFNQNCFFFDLFKTN----------------------
--------------------------------------------------
--------------------------------------------------
--------------------------------------------------
--------------------------------------------------
--------------------------------------------------
--------------------------------------------------
--------------------------------------------------
---------
>13616.ENSMODP00000010433
--------------------------------------------------
--------------------------------------------------
--------------------------------------------------
--------------------------------------------------
--------------------------------------------------
--------------------------------------------------
--------------------------------------------------
--------------------------------------------------
--------------------------------------------------
--------------------------------------------------
--------------------------------------------------
--------------------------------------------------
--------------------------------------------------
--------------------------------------------------
--------------------------------------------------
--------------------------------------------------
--------------------------------------------------
-----------------QTLHTLELEALRLSLSNMHTAQLELTQANLRKE
KETALVELREMLNDKRA------------------------QELALLQSR
LQFELEHVREQHRKEKEEMALKHQQERADLGKKLELQVETQARTLETLRG
DWASERDSSLRRLQEELATKHQAEMESLRGALRAQLAEQQAELD------
-------KMGHDKSQAEATLRS-LQAQHQLALQDLRQELQLQHDQYLEDL
NLKC-----REKQTELDTLQASYEELKVQSHREIQQLWAQLDSTRASRHE
LNELKEQLVARTSHVEELERLKHGFEQRQRQWRNEHETELEQLRVYFEQK
L--------------------------RDAEESYREDLHLLQQRLREVRE
DSFLDSEDVSLSVGFVEEEAEMERKAHLEQLILQLEQHKDGIAHLRLQLE
GKHREESATLEASLRARHEEEHSRRDWMGVEAGCLGLGILSQQNHTPDPV
WL-HLQCAQLAARQVEAEVAERVSVLEDDHLARVAQLQSEEQLISQLREQ
VDLARRENMELQEKVQQEVRLR-----EEAEKMRCRLVKDHQTEIERMKE
EIRQMIQKDQGREDAWR-------AQSEESLAALALELNGKAEQERQALR
QALEAHVTELEQLRDRQAADIARLETSLGEARAQEEATGR----------
----------------------LREECALELQANRARFLEEQREMMQKAT
EKQDVLLRELQDKHASELQIQKTELQAQHQAQLEARETELQAQHQAQLE-
-------ARETELQAQHQAQLEAR---ETELQAQHASETSGLEAKHLSNL
DSLESCYLSEIQTIQEEHNRELEQLQARLEEQLREKDTQYEELLAQEKEK
HQQELQQAQESLKIEMT-TKHIEKLK-ALTAQLQDAHQEDLETEKRAALR
EAEELLALEREKAQALCQRE-EALTLQLQEQSGLILQLKEKVLSLN---S
EVSES-------HEELKKLQERRHREHEEGTNLLSLLRSDMDHTQNERKT
LQETNQWLLSLFGDTLKATIAMRSQISKRIGICLD-EDSLSKESRPMGTP
GQLAQGACELQCCTMPEC-----DETLLPECDETLLPGNDIS--------
-------CHVRESFFLSPEVTVECEQPIRRIYQSLGAAVDNLLEMTLDSN
----------------------KQLEETRERHARFEKEFNRKNEETAQVA
RQHQELMDCLNQESAAKNQLAVELHKAEGLAEGYRAEKAALEEALAQKEE
SEHRLAVELENLKAQFQALTREQAKLKEEQNLLLRQKE---MLIVEAEEK
AAALR-------------KEVEHLVREQA---ETRQQSEKDCASLRSHLR
ALELEVEEQLPQQQEL-VRQAAEIQDLRQQIVSLDKHLR--NQRQFMDEQ
AIER--EHERDEFQQEIQKLEEQLKQQPPKSQPWG------EPWDSEVES
LQRQLREKIDELNELVIKKELAERQLLAQKDEIKNLE------------D
ANAEIRKKVSWLEEELEKQKKIGKELRQDKEALQEQQMNNLIQISTLQSK
LDEAKHLQPVQGSPSEEDLREQLRAEQTA-------------LQLKAREV
QNLEDELGELKKNLTSKSEEIVQLNLELALQNRQISGSIQELSAENADL-
--------------------------------------------------
-----KVMGDTSAEMEELKAIIDNLCENHERFRANKAE--EIERLHEVIE
KLQKELS--VLG------PALHELSDSQGDSDGSQAENLQRELAQGLSSV
QAREERLPLPPDELGQRLRDESQFRLRVAALEQELQDIRDASAQQL----
---TLKEAEAR------KLAALARRWKTAARQKEA-------EVEAL-NE
ERGVLLAELETLVMACSRLEKELERKRPAGPHEPPELQMLRAQCVGLNLK
LQALSQRLVT----YQLELDQ--HQACGPQCRVQALGA----SLMEPGRS
AGQRGRFWATDHWALMLPSGPGPQLPLWESPTVSSKPSSSKESGLSVLTV
CQEQLESELLLMKAK----------MQMGAEDRSKLIQQKPVDVCQLQKG
DLITQVRHIQEKLHHLIRSISCRDSHVQSPPPQGPVSTVLQHSWTLHDRT
ESPDPPGQGGPTPTLDK------TPDAWLSSPSDADPSTPDFSCSEDCVA
AQRAPPCTETPGSPPPGGSARG--SPPSARSAE--EASQDADPLDAVQHF
RDTILDMDSSSLGSPELVRKDSTLDRLPSVHLTP-LSQAADLQSPDSAW-
-RSLGLQDSSGCLAFPALPGLEASPQPSLTEKARPRAGRATEATVSEKDV
EDFILTPSN-SQEHLESTAPGERGESDGHDNSESGRSRLACLGGGGRDGP
GV---RAPGGTPPSGPPGPRPLPPVAASSLCPPWRGPALLKMVCDESQQI
LVL-SKCEAPASDLGSALPAPTPDCFQKERQGLLDAEPSDTGFDWGGEFL
QAVQEVLEKERNMLKIELQSKLCSLDSGDERSLLEKLEDVV--KEQVGGA
PSVGGAALPRDIEYQIFLKGQDYSPPLLSFVGNSSFQQRLNSFLLSSHPK
SISHFHHHDEHHTKLIQTPQMQFETEQELEDLKKQKQKERRGIGGLFTAS
PSSF-----SDTRYKTFFIQLSYWSVGPSPFHLEAPAVPLW-----GPAL
ANGLGPPPRPSLSTLEPELSPRKPAEWGAPHPKSSGSRALLPPRVSVE--
-------------RPTAFLFGQWSASGPSSAPSPWLPRQVVLRLLESLAS
HPPSAWARGPLGSLLLP-----FRGSLLSRQSPYILGLRVIFEPLGGFSS
KTCLCRYFFPFENQQDQNIV--AIVASLSLFLCQHSLPCSSGSNPFSSPA
SSDLGAVRLEA------RPASPPCSFHRPPLSCPWAFARAARVPLESLPQ
APGSRLPRQGLQRG---WLGRVASGRGPSGCVTRRLLVSRSEGWQR-ELE
LQRQRDEHKIQQLQQTISELQNDKGFVPSRGWQ-ECGVGVPLPPNTEKLK
EHQEQLQSVRQQLLHAVALLTS-FMNQTVNRTINDWASSNEKAVTSLLLT
LEELKSELMMTLPQKK--NTQAQISLIDVLLKENGSLTKALSTMTQEKVE
LC-KTVSKLERTLKHHLQKGCGHIVR----------AGPGGLVSRRAAVS
GAPDSRLPSQYKYVDRIGTLQKVDKTTMRRLYLHF-L-RAESFPEGPSFI
RKRYLLLLI-GGFQDSEQETLSMIAHLG--------VFPSKLD---KRAF
SSRPF---------------------------------------------
------T-FRTAVRVVIAI--LRLRFLVKKWQELDRRGI-----------
-------TAAGRLPR--PPSKLR---APHVP-WQTR--PMGRMFPLTSHR
ASPVVLGNAMEGVSRPRGWGGRFSPHPLAPPLERPPRRNSQ---------
---DPEHSLTEYIHHLEIIQQRLGGVQPELSSKKPGHLKTKK--------
--------------------------------------------------
--------------------------------------------------
---------
>13616.ENSMODP00000013265
--------------------------------------------------
--------------------------------------------------
---------------------KLAQFRQKKA-----QSDGQTPSKKQKRK
KKSSARKYEDSSYTSN-IDQSQGDQLYMNSSQR-GASMTPEFSIMRTLQS
GEIIKHDQSYTIEPESEISTTADDYSSEVNGCS-LVRTDIPTHLLMEEEF
GVDESYSEQGAQYSSTRLEMMENELAGKQQEIEELSRELEEMRAAFGTEG
LQQLQEFEAAIKQRDGIITQLTAN-LQQARKEKDETMRE--FLELTEQSQ
KLQIQFQHLQASETLRNSSHSNTAADLLQAKQQILT-HQQQLEEQDHLLE
DYQKKKEEFKKQINLMQEKIRTYEMGKVIQI-GLIKEIPCELN-------
-----------FFSKRQKLESGMEVKLCEDRDKRQNVR---KTNQHTSPE
LEIWNREGRTRRSSIFLEPSLLWSGRLERLNLECGLSLVDGEEPLKMFKQ
HRRRRNRNKHQQIVQMKQELIKQHVLQIDELNAQHKGELENTLKSCPNIT
VNEDQIQLMNMAINELNLKLQDANSQKEK----IKEQLEVISGEKSILQR
QLEDLFEELSFSRDQIQRARQTIVEQEGKLNEAHRLL-SSVEDLKAQIVS
ASEFRKELELKHEAEVTNYKIKLEM--LEKEKNAVLDRMAESQEAELERL
RTQLLFSHEEELSKLREDLEIEHQINIEKFKDKLGIHYKQQIEELHSEMS
QKIETMQFEKDNLITKQNQLLLEISKLK---DLQQSLVNSQSEEMTLQIS
ELQKEIEVLRQEEKEKGTLEQEVQELQLKTEFLEKQIKEKEDDLQEKFTQ
LEAENNILKNEKKALEDMLKIYVPISKEESLIIIDSAKSKSEDYDWQKKM
DILLEENEKLTKQCDQLNEEIEKQRNTYSFAEKNFEVNYQELREEYACLL
KVKADLEDSKSKQEAEYQMQVQALTDELCNLQRIKPILVKSKSSDSESCK
DDKPFTTEISEVVEVVEKDTTELMEKLEVTQREKLELSERLSDLSEQLKQ
KHGEIDH-LSEEVKSLKQEKEQVLKKCKELEIIIGHSRAEHMDELKLKLC
DFKDGIQTEESKDSERFVFKKNKDFSEGAKITEENEISSEDAAVKKECKQ
GLVKQEKHTLLDHLDSVTDQLAN--ESTSSSLAIAQSENYQLQQELRILK
SEQADLRLQMEAQRFCLSLVHSAHVKQVQACMEEETASALNSLREDLVSA
HEEEMKELQKMHHLELQNRKGQKIDEEVMSLEILMEKLHRAVTEECSCFN
QS-LCNILGAYNATPFKYEIKVEEKEVSDIHSPEVQEDNSELQNYTFEAS
DLQSNMQSLVNKIAEEYNKLLV-----LQSQL-TINSWAPQGLKTRKGKL
LWPKGSTLETDSIHSIDSKTEGKGLKK-KNNLPPLEDIEKLKNQLEAQDF
QGQGHFPCNFQPQLKEIEIKNPSEILHLQEALQPVQESVLQPSVISESLK
NM---DQVVGKTKYIKSCLQKTEDGSAKFTDETGRKEEMDIQ-FLEKQYQ
--ERLEEEVAKVIVSMSIAYAQQSEIARISRQKEDVASVTQINAHQ-QKE
LFLSD-RKCSRNEISIQTFDQEEMKF-KELKPLSKELREEEFKEILLSNS
SNLESTFELKDQELDFSREVFSSNREFIFTEHTR-DEMLASNTEASRQLM
MSEEQLEDLRQELVRQYQEHQQATELLKQAHMHQMERQREDHEQLQEEIR
RLHQELAQSASIDNENLVTERERVLLEELEALKQRSLAGREKLCCELRSS
YTQTQ-------DENESQGEIEEPIIQEELEEKPP--AVSSDILSKERYA
LQKANNRLLKILLEVVKTIAAVEETIGRHVLGILDRSNKGQSS-TNIIWK
SESEGTVKSCIHEED-------TE--EESMGSYCGSGMPSHATSTWSEIT
DEGMELCQRLLRCSLAGTEIDPENEELVLNVSSRLQAAVEKLLEAISETS
----------------------SQLEHAKVTQTELMRESFRQKQEATEFL
KCQEELLERLFVELKAEQLAVELNKGDASIIDGYADEKALFERQIQEKTD
IIDHLQQELLCVGNRLQELEAERQQIQEERELLSRQKD---AMKAEAGPV
EQQLL-------------QETEKLMKEKL---EVQCQAEKVCDDLQKQVK
TLEMDVEEQVSRFMELEQEKNAELMDLRQQNQALEKQLE--KMRKFLDEQ
AIDR--EHERDVFQQEILKLEQQLKATPKFQPISEHQ-------TREVEQ
LTNHLKEKTDKCSELLLSKEQLQRDVQERNEEIEKLESRIRELEQA--LL
ISADNLQKVENRKHFGAVEAK-ELPLEVQLQAEREALDRKEKEITNLEEQ
LEQFREELENKNEEVQ-QLHMQLEIQKKE-------------ATTRLEEL
EQENRLFKNEMERLGFAVQEFEDVST---KDHHQLFGKFTQMIEEKELEI
GRLNGQITRLQQQLEI----------------------------------
-TTDNKIIEEKNQLIQYLESQLEFLKSDQERIKKNSEE--EIEQLSDVIE
KLQQELSSIEQKAPEDFSSLPEEPNDLKQQLEAVRADKLALEQEVGRTRE
EAALAHAGLRESSARMNHLQEELDALREEQHGWSQTQSPRGSVQGAGQSQ
PKQLGIEDPTSLQPPAGKSRGFGGELELALLHPG----------------
---------EKGAEPRWMEDSKGQADKETLQREVSGLRAALEEKVAAFVV
SQAQLRAIQE----HVSRWQQ--RAVSELSGGAQEAQG-DSRPLCQKEPK
EAAEERKEKKLLGLEETPEEVEKKEKKEEDAGLAQVSSDSLIFFPKHSAL
TLGLWTLSGWLLAT------------KAGDPSLI----------------
----------------------FPKKAEKLQEMPVQVREANMALQEELNQ
IKHQLMEAEKKLEYYLKKEGELRVSESQKASCELGQFLAERDSPLTGQNS
SSQMDRILQVSSGHQTPHIVTKHTGIQSDPPSS--CPS---EDVTEVRRQ
LTEKMAHMQELHAAEILDMEARHIHETDSLKREQAVAVRLLTEECGALKA
AIHCLRAREVPAGVGRGQLCAY---------SGSDWSQGVYLTQSQGFDS
ASDGPGEEG-ESSTDSFPKRIKGLLRAVHNEGIQVLSLTEPPYSEGDAN-
-------FAHQASEFWLEERKTYLNAISSLKDLITKMQVQRETELYESSQ
PQENPPDWRGEFLCALQQVFLMERNILLAMFKTDVTALGTRDVLGLLNQV
EQRLQEQGLEYRAAIEYIQSADRRSLLTEIQTLQAQVKS----KIMTLKR
EQESDLQNQELLEYNMQQKQAQILEMQVELSTLKERAAELQDQLNAERVR
AAELQDGWTQAKLELETTLKAQHKHLKELEAFRMEVKEKTDKVHLITETC
HLPYSFYFFNLRNIFYWHKGSGFHLVTKINIEIKLHDRDLKYSLEGQKQR
NVQLNQLLEQQKQLLTDLQQKIVAQGALYDAQISEERSQKSELQGLLE--
-------------SEKVRVLEIQETLERERE----LHAQLQAHDDHEQDK
ASTSSEDVLKELQKQLY-----EKHNRIVELVSAIEKYKLDFLQMRQQTE
KDRQMHRKTLLTEQQANTEGLKKIHELQSKLEDLQWQLEEKRQQIYKLEL
ERKR-------------------SQEIIQELQKQEQEKEEKIETERVSYQ
NLNE-PTTWDSSSD---RTRNWVLQQKIEGAEEKESSYPPLIEMNGDGTI
EDIREPEAIRQKLQIISSKLQQLVHKASSRLQF-EAADNEDLIWVQKNID
HILLQLQKFTGL--SQQGEATL-VSPGLSCNSLTERLLRQNAELTGHIRQ
LTEEKNDLRNVVMKLEEEIRWFRKTGPC--GDYSNRHSFSRGTNIEAVIA
SE-KEIWNREKLALQKSLRQAEA-------------------EVCRLKAE
LRNEALLQDLNPNS---------ESTALKRIYGKY-L-RAESFRKALIY-
QKNYLLLLL-GGFQECEDATLALIARMG--------GQPSCTD-LTVITS
QSKGF---------------------------------------------
------TRFRSAVRVSIAI--SRMKFLVRRWHRVTG--------------
-------SCSININRDGFGQNPGTD-KTDPFYHSPGGLELCGEQRHSSYR
SR-SDLDCPRSPLH-FQHRYPGTPADLNPGSLACSQLQN-----------
--YDPDRALTDYIHRLEALQRRLG-NVQSGSTPSSTQFHAGMRR------
--------------------------------------------------
--------------------------------------------------
---------
>28377.ENSACAP00000015482
--------------------------------------------------
--------------------------------------------------
--------------------------------------------------
--------------------------------------------------
--------------------------------------------------
--------------------------------------------------
--------------------------------------------------
--------------------------------------------------
--------------------------------------------------
--------------------------------------------------
--------------------------------------------------
--------------------------------------------------
--------------------------------------------------
--------------------------------------------------
--------------------------------------------------
--------------------------------------------------
--------------------------------------------------
--------------------------------------------------
--------------------------------------------------
--------------------------------------------------
--------------------------------------------------
--------------------------------------------------
--------------------------------------------------
--------------------------------------------------
--------HSVSDG----------LAEDSSCMKLVQGEN-KLQEQLDVLK
AEQSDLKLQMEAQRICLSLVYSAHVDQVRECMENEKENALSALKKELQFH
HAQELCELKKSQLDLQKIESIK--TEEVQPALVDLERLSKTVAEECSKVI
QV-RNKSTPRKGNS--LLEELAMRKAALGSGVSERENLLLMS---RADAQ
VLQGTLQGILNKIVEEYQKLLE-----YHVQFMKDIKKVITFFHSNQRER
NTNLTLAYVEKNVESLPTPSQDCVG-PEVITSPSWEDIENFKSQLEEQHA
QEIEHLRSYFHQQLKETEERYTVEIMHLQSRLQDTNESSEHFSISVGSQV
N-----EVEEKEKHTENDLQQSTDRIVEIIGNPVEMISPMKVVILEKQYQ
--EKLLQEIAKVVVTMSIEFAQKNELARITNPKEDEMSLMVPKQTGQDCN
FSIKECHKGLDS-HRNEKRDAKCEEFKSLSREISEECGETLSLEGQFQPD
VKPAVVLGLHNVDPSFPTDTSSNVKDLMPKGSLDANEVSTSSTASSSQIS
LYEERLEDMRLELVRQYQEHQQAIEILKEGHMQQMESQKENQDLLLAELD
RLKMQLAENITLDNDSIITEREQMLLEELESLKKQTIPEREKVSHEMKDN
GTQTQ-------VENVCQNESKELILESEVEGGKQEEISPDIISKERYAY
LKKANNKLTKILLEVVKTTVAVEETIGLHVVGLLDRSSKSQLPFKMLDWE
ARTDDSIKPSISVG---------YEPEKTSSSYHGSDLEDDGHSMWSEGA
DEGFELTQ----YLG--MDIDSKTEELVLNISPRLQAAVEKLLETINETT
----------------------TQLEHAKVTQTELMRESFKREQDTTELL
RCHEELQERFDEEVKAREQLALELSKAENFIDGYADEKALLEKQIQDKTD
AIDHLEQELLCTGNKLQELESERQQLQEEKELFFRQKD---AMKADAGPI
EQQLL-------------AETEKLMKEKI---EVQKQAEKEYDYLQKQVK
VLETDIEEQVNQFFELEQEKNAELMDLRQQNQALEKQLE--KTKKFLDEQ
AIDR--EHERDVFQQEIQKLEQQIKIPQRFQPVSENQ-------NREVEQ
LISHLKEKTDKCSELLLSKEQLQRDVQERNEEIEKLECRISELEHA--LM
TSADSLQKVEERKQFGSSTIRGELPLEAQLQAEQEAVDRKEKEIINLEEQ
LEQFREELENKNEEVQ-QLHMQLEIQRKE-------------SATRQQEL
EQENKLFKEDMEKMGLAIQNPNDTSI---KNHHPVAGKCVQIMHEKEQEI
NDLSEQISKLQLQLEI----------------------------------
-ATDNKVIEEKNEHIIELEAQIEHLKSDQERVKQNSER--EIEELNEVIE
TLQKELANIGHK-ILDLSSTQEDADNLKHQLDAVLAEKETLMKQVENYDV
ELSLAKNELKETKLIISTLEKELDGLKGEYEIMAERYKNIHMKSDYSEST
IKEKTENSEVE-NKRKASILKNEISHHSVAENAMESSSNAAMKLQQL-QE
SLEEKESELKHCCNQFKDLKEQAQAESEVFKQKIKELEEKLEQNVAAALG
SQAQLSVVLE----QSELLPEMDAISETAKEAITSVQS-EKVSSLAGEDA
ASRLSELLEKLTEMESELKNAQINLQLEKSKVEVAQKKEKEKEEKLTELQ
HLLVKVEEKYKKEKMQ---------SSQKGKIQTTQEKTKLDENQERNIL
TADPELERVKAECAAAKEELSSYIENTEKLKEQLTVKESSLLHLQEELKQ
TKNKLAQAEEKIEQKNFEQSEGIRTNR-------------------TNAS
CQTEKMLHIHSC-NQTSELLVKNEGTQIDVQNG--CSS---EEVAEIIRE
FSEKIDKMQELHAAEIMDMETRHISESEALKREQYIVVQELTEECNTLKD
VIEALRNKEGIP--GVTQSATSNARDGCSSDSSSDWSHGAYPAQTQGSDT
LSEEARDES-EASTDFLPNKIKGLLRAIHHEGVQVLSLTEFPYTESDKY-
-------SDKQGPDSWLEERKTLLSAISSLKDLIAKMQIHRENEIYCKQG
LPKNILDWRTELIYAIQEVFQKEKDVLLAAFQTELAEGGIKDVMTLMDHI
EKRLQEQGTYQRTAMDCIQNADRRSLLMEIDVLHAQLNN----RKTDPKG
KLEIEPQCQGNIWFPSQEKKSQNMEMQMELSSTKDKATELQEQVNSERMM
VAELKNELGQTKLELETTLKAQHKHLRDLEAIRNELKGKAAELDLLKDTV
VSEQ-----KKSRELQWSLEKERTKVERSEEREKEELEDLKYSLENEQQK
VIELTNLLELERVLSNDLQQKIESQETLNAAQLSQERSYNSELQVLLE--
-------------SERFRVLEVSGALEREKE----LCAQLQMADQKMQDG
SFTPMEELLRELQKQLD-----EKHDRVVALVSEMERYKLESVQLKQQME
KERQIQRKTLQTEQDANILAQKKVHDLESKLEDLQWQLGEKRQQLHQLQH
EGKK-------------------LQEKVQELQNKEQRDEAEAKVENTTCH
NLN--EVTWDTSNE---RTRKWVFQQKVGGSETKELSYSALIGIGE-DAI
KECQDLQMARQKLRNVSSKFKQLVNKAAGRLQF-EKSDDEDFVGIQNDIE
DVILQLGVLVGLPNLESEAPPL-PNNLPSSASLTERLLKQNAELTGFVGR
LSEEKNNLRNVVMKLEEELRRYKQMGPC--ADSTFRLSLHDGGNIDTLIA
SE-REIWNKEKLSLQHSLRQAEA-------------------ELAKLRAE
LRNEAFLRELGSDS---------ENAALKRIYGRY-L-RAESFRKALIY-
QKKYLLLLL-GGFQECEEATLSLIARMG--------GQPSYTD-LEVITH
RSKGF---------------------------------------------
------TRFRSAVRVLIAI--SRMKFLVRRWHRVTG--------------
-------YSLIGINRDGFGQNSGNELRTDSV---SSGLELYGEHRHSSYR
SR-SELESLRSPLC-YQPRFQGIHSELSPVSLACSQLQN-----------
--YDPDRALTDYINRLEALQRRLG-SVQSAPA-SYTQLHSGIRR------
--------------------------------------------------
--------------------------------------------------
---------
>28377.ENSACAP00000015489
--------------------------------------------------
--------------------------------------------------
--------------MDAWLSGLLAQFRQRKA-----HTDGHAP-KKQKKK
KKASNIKDDELVQEGLDIDQLQGDDASTYRCQR-GAAATSDFAIIRTLHS
DEIIKHDQAYTTELESEISTTADDYSSEVNGCSFLTRTGASTDCIREEEF
GFGENYSEHGMQHSLTQLEIMENELSGKQQEIEELNKELEELRAAYGTEG
LQQLQEFEAAIKKRDDIITQLTAN-LQQARKEKDETMRE--FLELTEQSQ
KLQIQFQHLQASEALRNTSHSSTASDLLQAKQQIFT-YQQQLEEQEQLLK
KYQMKNEDFEVQVSLLQKRVTDFEMEQYRAE-DDT---------------
--------------------------------------------------
--------------------------------------------------
--------------------------------------------------
--------------------------------------------------
--------------------------------------------------
--------------------------------------------------
--------------------------------------------------
--------------------------------------------------
--------------------------------------------------
--------------------------------------------------
--------------------------------------------------
--------------------------------------------------
--------------------------------------------------
--------------------------------------------------
--------------------------------------------------
--------------------------------------------------
--------------------------------------------------
--------------------------------------------------
--------------------------------------------------
--------------------------------------------------
--------------------------------------------------
--------------------------------------------------
--------------------------------------------------
--------------------------------------------------
--------------------------------------------------
--------------------------------------------------
--------------------------------------------------
--------------------------------------------------
--------------------------------------------------
--------------------------------------------------
--------------------------------------------------
--------------------------------------------------
--------------------------------------------------
--------------------------------------------------
--------------------------------------------------
--------------------------------------------------
--------------------------------------------------
--------------------------------------------------
--------------------------------------------------
--------------------------------------------------
--------------------------------------------------
--------------------------------------------------
--------------------------------------------------
--------------------------------------------------
--------------------------------------------------
--------------------------------------------------
--------------------------------------------------
--------------------------------------------------
--------------------------------------------------
--------------------------------------------------
--------------------------------------------------
--------------------------------------------------
--------------------------------------------------
--------------------------------------------------
--------------------------------------------------
--------------------------------------------------
--------------------------------------------------
--------------------------------------------------
--------------------------------------------------
--------------------------------------------------
--------------------------------------------------
--------------------------------------------------
--------------------------------------------------
--------------------------------------------------
--------------------------------------------------
--------------------------------------------------
--------------------------------------------------
--------------------------------------------------
--------------------------------------------------
--------------------------------------------------
--------------------------------------------------
--------------------------------------------------
--------------------------------------------------
--------------------------------------------------
--------------------------------------------------
--------------------------------------------------
--------------------------------------------------
--------------------------------------------------
--------------------------------------------------
--------------------------------------------------
--------------------------------------------------
--------------------------------------------------
---------
>31033.ENSTRUP00000033403
--------------------------------------------------
--------------------------------------------MEDEER
QKKLEAGKAKGEALNLISSSFQLAEYRQRKAYADSQKKQKKKKKKKSAED
SEGDSQERGEVEPQHGVGGEESSGGGRDGSQEGNKDAPSSEFTFTRMLQS
GETVEHHQNYSVEAESEVSTTAEDCSSEVNGCLDELKSVKRKINGEVRGI
-QEDEVEPLQQLKKAGAIQDMEKALAEKTKVVEELTEELEDIRATFGTEG
VQQLQDFEAALKQRDGIITQLT-ANLQQAREEKDEIMKE--FLELTEQSQ
KLQIQFQQLQAGETLRNTSHSSTAADLFQAR-QQLSLYQQQVDEMNAELD
KHQESSSEQLENIKQLQNKLTETETDAGRKAEEFFRQRINEKDRLIAEQE
KVILARECSITGLEDELERSKKCLHELQQQMAAKETHLGKCLLELAELAA
SKQKERMSSNEIMQLMGTIEDLQKRVHQGNLSESDAIQKMQEDTGRKLEV
LRAELDEMYGQQIVQMKQELNLQHAARVEQMATQHRAELELLKESQRSQT
SAATAVEVD--VLNVKIQELQFLLEESQAICHETKHELIQVTEEKTNLQV
KVEALLQ--DSAKAKVEQVSNSVATQESHHTELRRLQ-EIIENLKEELAL
AREEAQEMEAKHDSEITNYKIKLEM--LEREKDAVLDRMAESQEAELDRL
RTQLLFSHEEELSSLREALQRENFLNTENLLNEAAVKHERTTDELRVGYE
EKLHLLEAEKAGCVMERDELLHQILELK--EDLKIALHSSKADELVQQLQ
ELQVELVELRKRGAKQTQMESEVQQLVKKTEMLEIKSREKEESWENKWRE
QEVEKGTLTESNHNLKE------------------------ELATKNQTI
ETLEAENIQIHQQVAELTEEIKKQRTTFSFAERNFEVNYQELKEEYTCLI
EAKTQLEERSLKETLEFEAKIARLQSQIQELEECG--TKTEE--------
-----------------KHTTELMEKLSVTLNEKESLVGRISEVTEQLML
TESRVKE-LEEQLLRAREETAAAITQNESLGKTLEGTQEIKKQGAAEPLC
SAEEHHLQIQSLQEEIKALQSLLQATESERDDIQQALELQRLALTPSPVA
A--------------------------AAPTEEGPVEGRSSPRKSTATGS
NRR--KRRQRSKQERR-LATAVSDCREKQKTWEEEVLCRDLRKIHAAQFE
LLQEETEALTHSLELK-LQQQSGRGDPAGPKLLQSINVSQVVQKECTEII
KS-FQ---KIFGEKLLESIEVEEWKP-PLKREDTSDSPSVLMEARELYG-
DLQQLKETIEQEHFRLSQLQSL-----LRDDGSKIIELQTACPCFAAERT
TVVFLSPDLSIFFLDVEEQTVTPSACISEELQRLRAEEQVKQLQLEESHR
EEVECLRAHYQQQATETEERYLTELLMLQQQLQDVTR-AQAHSRLFYYKI
IV---SHLNALKNSKKQKICFNIDKATESGREWSEAHSEELQKNVHGKKQ
DWERTEEEVAKAIVQMSVQFAQQTELVRLNKRSCQRSSSMQTVQSGPEQ-
-------MEETGNEEPTPRASPSLSSWLEEV--ERLKTELEERNIVIGTL
KKELQKIQSGPEQVCASHMCVLLNIIRLQLFSGSLVRM--QIIHELRRTV
IGASVSQEKWFLKTSTLDSRMHFIDFKLVQFKDFTVLRTSQCNTTASDKH
NKNTYWWQKHIHALLDSPAVSLSIYDFEMTGLLSVFSLLPIQNLKKRENG
QEEDL-------EEGESERLERTQEDGGKLR-RDPGEAPDR-VASFFRNI
LLKTNENLSQVLLEVLKTTAAAEETLSLHMQSL-AASSGSTPPSEPLRPS
SSEQFIWLCSFQDHSNTL-----LLSVHPSSPSIEPSTEDADSWSREMEA
DKSLKMSHQTIDSLLLGVGTRLDSEDYLMGISSRLQTALEKMLMVITDTT
----------------------NQLEHARLTQTELMRESFRHNQEMNELL
QKQEELQERLTEEARAREQLALELHRAEDLIDGYTGERAALEEQLHQKEE
LHLSLEQELQVTSSRLHELEQERLQMQEERELLSRQQD---AMREHAGPR
ELHLL-------------EETEKLMKEKV---EVQRQAEKENTDLLKHNK
LLEAELEEQVSRVFELEQTQMMERRDLQQQIQALEKQLE--KNRKFLDEQ
AVDR--EHERDFFQQEIQKLEQQLKAQQKQQPGSEHRNQEVDRLTSQLKE
K-ADWCSELLLSS--E-QLRRELQERDEEIDKLESRIRELEQALLT--SA
ESLEK-VEQKNQHATITETKQTTLES--QLQTEREALERKEKEICNLEEQ
LEQFREELENKSEEVQ-QLQMQLEIQRKE-------------ISSQQEYL
ETRDSLLQVNSR-ART----RTLSWI-VSTVS---ECVISEVMEAKDREI
TLLNEQITKLQHMET-----------------------------------
-TSDNKELDDREELIKELESRVECLRGEQERLKRNKEE--EVDQLNAVID
KLQQELSNIEQK------QVSEEDEDTGAEQESAAWAL--DKEEYDQMKQ
SMDLATKELTKLKTEHTRLLKNYLCLKESAKALAET------EQPQSPDP
ELEDALIQKTA------GLVVMQAQVQALEQSATSRLEELGLRVQEL-EE
ALNEKEGELQHCRLQLEQAEGHAEDWQQKASELEVKLGDKGDEVNEGSQE
MEARLGHVEP----RLMANVD--PHRYDFG---IPKMD-FREIGQLRQAS
TGKVFHLTQRLQELEVGLSGIQKDQELQKQLLSSSEEEVLEYERRLSVLM
DLLR-QMKS-RTHQR---------ASAAAEVRVSTSNTKFEYCRSHLEAS
GCFDELQEVRAEVLVTKEELVSYKDTCGRLTEELQVDESRVSELRGELTE
AQSEAAAAKEEITLLKEREMTIAHLSGELCQDKPTLSRKTSNQTSGKSHS
TRLNSRSEQQSVAVTHSSTQTEPLRLS-DLGPD--SKTHTNDEMEEVLGE
FREKIVQMQELHAAEILDMEARHISESESLRRDT-QALEEECKALRAAID
KLRCPELR---PG---NVASQFNFS-TVTDSSSDYSQRTGFDIPSLQQEL
RTTPEGARR-DPD-DPLPDRIKTLLREVHQEGMQVLS-LSELP-ISEGE-
------SGH---VQGWVKERDDLLTTVESLRGLITQMQINRVPSL--LLQ
TSG-NEDWRVQLLDAVRRVFLSERNVLRSALYSQLDTLDTSDAIIHLNRL
EQRLAEQDAQHREAMDSLHLADRSSLMSEIHQLRGQLERVH--HGESTGH
GLIEKREGGGG----------------------DRAAESDRLLLEELKGE
LSQTKLELETTLKAQHKHLK--EMDALRLVA-RAEVSQKAAEVDALTDRL
TEEK-----KRSRDLQWAAEKERCETDRKEESKREELEDLQLTLEDQKDR
VAQLTVTLEQERQASARLSEQAE----RERLS--LHR-RLQELQVQLE--
-------------TEKAKALEMSTALGRERELRTGVSSRSGPSSELGEDT
AGQEVDG--SLLEKLQR-----EL-DDKHAQVVHLLSQLEVQKLEVVQKE
EELTAGRRELRREQEALQVARAQLETLEAQISESQEQLGRELEKSKDLEE
ERER------------------LEGKVHWFIE---QSGAREP---HQTVF
LFKKDDVSLGDSTD---RTKDWVFQQKSGN----IQSPSASPAA----CG
PWRTVDKILSKLYLISSRVSSMASKPTDRPTAE-VEHEDLSWVQTNVEEV
ITMLQQCPGLPAVPE-----PG-GSSS----TLTQRLLRQNAELTGFVSR
LTEEKNDLRNQTLRLEEEIRRYRQAGPATGEGFNFRKGVSKSDSSGMLLS
QE-REAWTREKVRLEKALHQAQA-------------------QVARLRGE
IR-SDTLREMTGPE--------ADNAALKRIYGKY-L-RSESFRKALIY-
QKKYLLLLL-GGFQECEEATLSLLSRMG--------GQPALST-LESIHQ
RRRGL---------------------------------------------
------TRFRSAVRVSIAL--SRMRFLVKRWHKTTGISS-----------
-------ATSGTVSKTGAGQTPGTDARD-SPYLHPGSVETYRERG-GGGV
SGGRGRSGRESPRSVASSTHHRFHLAGEHGGLTCSHLQS-----------
--YDPDRALTDYISRLEALQRRLGSVTSGAT--SYAQLHFGLRR------
--------------------------------------------------
--------------------------------------------------
---------
>31033.ENSTRUP00000038673
--------------------------------------------------
--------------------------------------------------
--------------------------------------------------
--------------------------------------------------
--------------------------------------------------
--------------------------------------------------
--------------------------------------------------
--------------------------------------------------
--------------------------------------------------
--------------------------------------------------
--------------------------------------------------
--------------------------------------------------
--------------------------------------------------
--------------------------------------------------
--------------------------------------------------
--------------------------------------------------
--------------------------------------------------
--------------------------------------------------
--------------------------------------------------
--------------------------------------------------
--------------------------------------------------
--------------------------------------------------
--------------------------------------------------
--------------------------------------------------
----------------------------------REMDEDERQRKLQAGR
AKLASFQQKRAKGDVAGASKKTQKRKGQAVKTSPSLESANVETTAELSVE
SVDSETGALLQSLRTQLEEERQRSKCAYADLAVEIEKHQHVLSLLEEE-R
KG-REEEREEREMQLQELQTQLSSVQNQCLELQQDKAEKEKLNREVLELK
ERLQMKENAESTTALQFQALEE-----EMEMLKEEHRKEVEKMKLHQ--E
EQLKEKEEEMKTLLEKQ--------------VSSVKEDMDRLELSLQLEI
KDLTMKHQQEVGELNAKHSEDLSEMKAELRESLEAAHLAELQ-QLQSFVK
CF---SGELEDLVSSHKTALLQKEQQAIELEDKGRQLQTEVLRLQEEKKL
LKQSSEEEVGQLWTQLESMRANRQELGELKEQLLARSSRVEDLELLKADF
NVQKREIKEQNEAELESLRRYFEQRLRVSEENYREEIALLQLRLVESALE
ESVLKISDD-SLQLEEKHALELA--------NLQSSLTLSFKEELEQEAL
KEERQEE---MKRLTEELQQKHQAELSVLKAELEKE---MKTKTTDLQ--
FTLEKEKGPEVVIIKQRLEAQYDGELKKAKTCMATEIKELNALLLEQHQE
QLCQA-------QKRCDNSFQEEK-----TELEQSLAHKYEMCLVELNKT
HQTELEHQRVTLVNKHKEELTTLHAKHNAQLESLGASHRAELAALVVKLE
SKHNTELVAVEAALS------------SKRK-TTKAQLEAAEAELAHKHQ
EEKDELEKRMLANMDIVEATYLKEVQALRDEMVQLKNKYQEELGRQKSEH
----------------------RQIIERHTAEHLSLKEALRK-----ELA
QVHMEKFSAMAAELSCVHKKSIILALK--KKKHVVFVSGAETEFEEQKQV
EIENLRRSFTSEQEETEQSYTVKMSHLTAQLQQ--LDAVVSQLRSEIGCL
QEELK--------------GKRAEMETLD---TLLQRRERESQEGGNLLK
MLTDDLQSVKQE----KHKLDQANEKFRKVLIEMIRSTI--ATEELIGHK
LNARAELCEES--QGSSTGNKDSPDSGLFHSSFKDVF-----------LG
ILAAGSSSEDPELTHLLCESLLVSDTQISPEGEEAAQSACVRLRQT--VE
TLLDLLNQANTQLEQTHQVHLSLEEKFSKAKEDSAKLLEQHKIILEQLDQ
EAKLKNELQLELHKAEG-LLDGYVAEKAI-------------LEEMLQQK
ETQEESLVEELEDLKMKMHQMQGLTA----ELDSLRSKHQQLAEEHAALL
RQ------------------------------------------------
---KDHLSAGLGEREKALLRETERLVEDKLDLQRQSEK--DQSSLMQRLR
ALERDLEEQETKGLEMEHHHKSHTEDLNQRVQALEKQLKHDRQFIEDQAV
EREHERDEFQQEITRLEAQLRQPINVDNKGHRFEDLVLQLRIQVESLQAI
IKDKTDDYASL--------LAANQQAQRDLAERNDEIDKLAGRIREL-EQ
ALLNSTDNNRLASQLEQELHRVKLREQELTQDKQALEQQQLSYRLQISAL
QSKLDETKHC----YNDHARDPTQDLRNALDTAQQNLC-SKEQEIVHRHT
KAELEDLRSQVEHLKSEVSRVRENKQEEEERLHEVISTLQAELATLGPNL
HEVSDSQDGDSINPSLAPSPEPHHCTIQEQSRLKALQTQLETAVAEKESL
EQLLFKQEEDYRGHGEEFGKRLQAERDKVEELQVLLSLKETEVAEAKGLI
EEEREKRKQSEKERDGCKSQEEEVDTLHEKNSHLSSLILELQKNEQALRT
KEQDTKIEMEVLREANITLERQVQEIRGPDSSA--PREGNQSKPGSERCA
GECCSERITQQRGSNKSFLSSQTHAESKDRALVDLETINRQLKAESQSLQ
EELAAREEELLCHKRELEQLRQHRHQQEKIHHQQDYQQKVNMMGKVIYMT
TKGFENVLS-VSREEASLSSPEVLRRLESSEDRIPECIHASVLGSRLPEI
SA---LNSPGLDLPHAKTSPRVVMETPCSRTITPVPDPQSTNSPGSVSLS
DNFSVLDSLDTDRVCDLYTYYPSSTSSLSAPEWAMTEKMGLKISNKNLWS
TVRLFFFAFFPPSDVSSELGARLRVELEQTERLDAQFVEYL--RCRGINP
AVNTDSAAGSMSYSDDLLSPELQVDRFVSLLFRQGLLKKVYQESCRILTL
SQRRVIAQPPFSDLKVVSLGQMEHQDSEDASASLDHRDKSSTKRPMSWQQ
EKRALQETVIALRELLCRMAQRYSEVSLGILSSWEIELNCIFVTDGGDGW
QRDELSRQIESQLRTEMEESQKQLKCAQDTQQEQKNQIQSLRTVVEEG--
-------------EDSLRREQNRVQELQQQLEQERAVSLRKEKAEEERRG
AWHTRSEQQRSELMALK-----GQVEQEKVACSNLRQELQIEQSRSVFLE
KRLEDIQKELENVHQRYSHQQVVNAQEKAHLEHLLAEAESRLADIHAKLR
DAHGKLDELRDQCS---RQVDEVTRKQEKDATRDRNFISDLRAQLEQERR
RGEELTTEAEIMQS---KRKLEEQEKAWSKKLKREQEAAVTHHVALEVLK
EQKQEVSHALDVEQEQSRQQRAELAELKERLQL-LKEKEKEREEQWERER
TKERQEQIERERRQQRMNNKLL-RCSGTKADSHDAFCFQCELELLRQQDQ
KRMQTLQCTLAELQKEEREMAAQRLCVQTHTDGTQHKTQQTPSPKLVERL
VT-ENSDLTERVTSLSQERATFKHRLAYLERQLRRAESALTKVTTETENR
PVCDGASNTKLLKPKMPIREVNMISFQVQRLYERY-L-RAESFRKALVY-
QKRYLLLLL-GGFQECEQATLCLIATMG--------VRPS-----PLLSS
QRRPR---------------------------------------------
------VRFRAAVRVVIAV--SRMKFLTRKWHKAIR-RF-----------
-------SSSAAVNGHTPVLRQQQPRMNSDFPTNRDSIVDLKETVL----
---VHVPPTKSPFKLHNRSYCSLASGPSAGAS------------------
--HDPEHSLTDYIHHLEKVQQRLMGARQGECQKSCRK-------------
--------------------------------------------------
--------------------------------------------------
---------
>45351.JGI27057
--------------------------------------------------
--------------------------------------------------
--------------------------------------------------
--------------------------------------------------
--------------------------------------------------
--------------------------------------------------
--------------------------------------------------
--------------------------------------------------
--------------------------------------------------
--------------------------------------------------
--------------------------------------------------
--------------------------------------------------
--------------------------------------------------
--------------------------------------------------
--------------------------------------------------
--------------------------------------------------
--------------------------------------------------
--------------------------------------------------
--------------------------------------------------
--------------------------------------------------
--------------------------------------------------
--------------------------------------------------
--------------------------------------------------
--------------------------------------------------
--------------------------------------------------
--------------------------------------------------
--------------------------------------------------
--------------------------------------------------
--------------------------------------------------
--------------------------------------------------
--------------------------------------------------
--------------------------------------------------
--------------------------------------------------
--------------------------------------------------
--------------------------------------------------
--------------------------------------------------
--------------------------------------------------
--------------------------------------------------
--------------------------------------------------
--------------------------------------------------
--------------------------------------------------
--------------------------------------------------
--------------------------------------------------
--------------------------------------------------
--------------------------------------------------
--------------------------------------------------
--------------------------------------------------
--------------------------------------------------
--------------------------------------------------
--------------------------------------------------
--------------------------------------------------
--------------------------------------------------
--------------------------------------------------
--------------------------------------------------
--------------------------------------------------
--------------------------------------------------
--------------------------------------------------
--------------------------------------------------
--------------------------------------------------
--------------------------------------------------
--------------------------------------------------
--------------------------------------------------
--------------------------------------------------
--------------------------------------------------
--------------------------------------------------
--------------------------------------------------
--------------------------------------------------
--------------------------------------------------
--------------------------------------------------
--------------------------------------------------
--------------------------------------------------
--------------------------------------------------
--------------------------------------------------
--------------------------------------------------
--------------------------------------------------
--------------------------------------------------
--------------------------------------------------
--------------------------------------------------
--------------------------------------------------
--------------------------------------------------
-------------------------------------------------A
AE-RAQWAQEKAESQNTIRAANE-------------------EIARLKED
ARKAGTERSSDSQATW------PQAKVIQKLYSRY-V-RAESFRKGLVY-
QKRYLLLLL-GGFQECEQTTLAMISRMG--------AYPSY---PDVPKR
RPPAY---------------------------------------------
------TRFRSAVRTVIAI--KRMRFLVAKAQRTS---------------
--------------------------------------------------
--------------------------------------------------
--------------------------------------------------
--------------------------------------------------
--------------------------------------------------
---------
>59729.ENSTGUP00000001490
--------------------------------------------------
--------------------------------------------------
--------------------------------------------------
--------------------------------------------------
--------------------------------------------------
--------------------------------------------------
--------------------------------------------------
--------------------------------------------------
--------------------------------------------------
--------------------------------------------------
--------------------------------------------------
--------------------------------------------------
--------------------------------------------------
--------------------------------------------------
--------------------------------------------------
--------------------------------------------------
--------------------------------------------------
--------------------------------------------------
--------------------------------------------------
--------------------------------------------------
--------------------------------------------------
--------------------------------------------------
--------------------------------------------------
--------------------------------------------------
--------------------------------------------------
--------------------------------------------------
--------------------------------------------------
--------------------------------------------------
--------------------------------------------------
--------------------------------------------------
--------------------------------------------------
--------------------------------------------------
--------------------------------------------------
--------------------------------------------------
--------------------------------------------------
--------------------------------------------------
--------------------------------------------------
--------------------------------------------------
--------------------------------------------------
--------------------------------------------------
--------------------------------------------------
--------------------------------------------------
--------------------------------------------------
--------------------------------------------------
--------------------------------------------------
--------------------------------------------------
--------------------------------------------------
--------------------------------------------------
--------------------------------------RKEKEVTNLEEQ
LEQFREELENKNEEVQ-QLHMQLEIQQKE-------------STTHLQEL
EQENKLFKDEMEILGLAIQKSEDAAI---KDHHLVAGRLAHIMQEKDQEI
YHLHEQIAKLQLQLEV----------------------------------
-TADNKVIEEQNEHIQELEAQVECLKSDQERVKKKKDE--EVEQLNDVID
KLQQELAIIGQTIPTDVTGFQEDADNPKHILEAVLAEKEALEKQVENINT
EASQTKNELEETKLKMSQLKQEITMLKKEHARITEKCG-------KSKPE
DRSNGKTEQMEGDLCQDIDLSDRSQLRTSDENARVTISKIENQLQQL-QA
CIRQKDLELCQCYNEIKDMKEQSKAEKETLKKRILELEKTLMEKVAAALV
SQVQLNAVQE----QRRFMQEIQEASKSVDEACKNAQK-EDLSDRTENET
ESKLSHLTQRLSEMEDQLAMVNHSLELEKENLKVAQKEAAVKEERFLELQ
QFLEEIKEKHK---------------GEIQRYIKQE--------------
--------------------------------ELQTYQASLIHLQEDLCK
VKDNLIQAEEKLASYLRKNKEVVKTESKKDAEISCDLSATESTLTGNSSS
SQTDKTMEIS-------PVLVKNAEIQIDLQNG--CSS---EEIAEIVRE
FTEKIDQMQELHAAEIMDMETRHISESEALKREKFVAVQVLTEECNTLKE
VIETLQAKERIPVSGLAHSPPHQARDGGSSDSSSDWSQGMYLAQTQGSDT
ISE-GIDEG-ETSTDLLPKKIKGLLRAVHHEGIQVLSLTEFPYSEKDLS-
-------AHKQEPESWLEERKAFLSTISSLKDLITKMQVYREAEWAD---
-ELCVSDWRGELLHAIQQLFVREQNVLLAAFQTELAEMGTRDAVMLMNQL
EHRLQEQATNQRAAMDSLQNADRRSLLMEIQVLHAQMNS----KKSNPKR
EQEIDSKSQEMLEYNMQQKQLQILEMQVELRSMKDRAAELQEQLNSERMM
GSELKNELAQAKLELEATLKAQHKHFKDLETIRTEVKEKAAELDILKDTM
ANEQ-----KKSRELQWALEKEKAKMERSEERGREELEDLKFSLEDQKQK
NLELSKLLEQEKQLSSDLQQRIESQEALSAAQLSRERGRNSELQVLLE--
-------------SEKVRALEISSALEREKE----LCAQLQSAEDKGQAG
TPNPSEELLKELQKQMD-----EKHDRIVDLVSEMEKYKLESVQVRQQME
KERQIHRQALQAEQDANIIVQKKLHELETKVEDLQWQLGEKKQEVHKLDN
ETKK-------------------LQEIIQELQKKEQEDEGRKEAKRTPSH
NPN--ETTWDTPND---RTRNWVLQQKMEGAETNELTYRTLTG----DLS
AATEILEKVRQKLQNASPKLKQLAWKAASRLQF-ETADDQDFVS------
-----------------LKMVL-PPGTPSS-SLTERLLRQNAELTGFVSR
LSEEKNNLRNAVMKLEEELRRYQHRQPS--ADYSSRHSADVGVNIDTLVA
SE-KEIWNREKLSLQKSLKQADA-------------------ELSKLRAE
LRSEAFLRELGSDT---------ENAVLRRIYGKY-L-RAESFRKALIY-
QKKYLLLLL-GGFQECEEATLALIARMG--------GQPSYTD-LEIITH
HSKGF---------------------------------------------
------TRFRSAVRVSIAI--SRMKFLVRRWHRVTG--------------
-------SGILTINRDVFSQNTGNELRPDSF---PGGIDLYGEQRHS-SR
SRKLNFNSPW--IL-LQ--LHGMHADLNPVSFTCPQLQN-----------
--YDPERALTDYIHRLEALQKRLG-SVQSGST-SYTQLHLGIRR------
--------------------------------------------------
--------------------------------------------------
---------
>59729.ENSTGUP00000011566
--------------------------------------------------
--------------------------------------------------
--------------------------------------------------
--------------------------------------------------
--------------------------------------------------
--------------------------------------------------
--------------------------------------------------
--------------------------------------------------
--------------------------------------------------
--------------------------------------------------
--------------------------------------------------
--------------------------------------------------
--------------------------------------------------
--------------------------------------------------
--------------------------------------------------
--------------------------------------------------
--------------------------------------------------
--------------------------------------------------
--------------------------------------------------
--------------------------------------------------
--------------------------------------------------
--------------------------------------------------
--------------------------------------------------
--------------------------------------------------
--------------------------------------------------
--------------------------------------------------
--------------------------------------------------
--------------------------------------------------
--------------------------------------------------
--------------------------------------------------
--------------------------------------------------
--------------------------------------------------
--------------------------------------------------
--------------------------------------------------
--------------------------------------------------
--------------------------------------------------
--------------------------------------------------
--------------------------------------------------
--------------------------------------------------
--------------------------------------------------
--------------------------------------------------
--------------------------------------------------
--------------------------------------------------
--------------------------------------------------
--------------------------------------------------
--------------------------------------------------
--------------------------------------------------
--------------------------------------------------
--------------------------------------------------
--------------------------------------------------
--------------------------------------------------
--------------------------------------------------
--------------------------------------------------
--------------------------------------------------
--------------------------------------------------
--------------------------------------------------
--------------------------------------------------
--------------------------------------------------
--------------------------------------------------
--------------------------------------------------
--------------------------------------------------
--------------------------------------------------
--------------------------------------------------
--------------------------------------------------
--------------------------------------------------
--------------------------------------------------
--------------------------------------------------
--------------------------------------------------
--------------------------------------------------
--------------------------------------------------
--------------------------------------------------
--------------------------------------------------
--------------------------------------------------
--------------------------------------------------
--------------------------------------------------
--------------------------------------------------
--------------------------------------------------
--------------------------------------------------
--------------------------------------------------
--------------------------------------------------
--------------------------------------------------
----------------MLKQAES-------------------QLAKAKAE
IENKPVAEIS--------------NPKLQRLYRKY-I-RAESFRKALVY-
QKKYLLLLL-GGFQDCEQATLSLIARMG--------IYPS-AD-LQLSGS
RSRPF---------------------------------------------
------TKFRCAVRAIIAI--SRLKFLVKKWNKVGR-KS-----------
-------TQGESISHSI---------------------------------
--------------------------------------------------
--------------------------------------------------
--------------------------------------------------
--------------------------------------------------
---------
>6085.XP_002159594
ICSRYLRAELFSKGYLRAELFSKGYLRAELFSKGYLRAELFSKGYLRAEL
FSKGYLRAELFSKGYLRAELFSKGYLRAELFSKGYLRAELFSKGYLRAEL
FSKGYLRAELFSKGFSVAILNDCANKNLQNNTIFSNYFDELFDKTVICVR
LFLDPSIMDGNMKSSSSSISDHSNNKKSAEDTISTSSTDPAPFRYVFKHE
EDELDVHRNLENTLEEDITTPSEVSQELNFDDSFPITNNSASKVTVSPLY
ENQSFVLSSPSKNDSKYNYEMNKMTDDNPSKTQMLTAKTKGKPLNLASED
QQNEDSYHQSSPDIEKMVTELKLQITKKDSEIERLYVIEKNFKQNKQILK
DTTWALRVKEEELLSIKTEMRENYEKRLRELMQRLNDQEYQMGELQSQNN
ELIEKENDSILRVDELNQQIYLLTQELEMKN-KLAHVIEKEKELTAGENK
SQIKILSQQVQELSFLLEKSEKNYGKESLRLQELELQIENFQTNTAHLET
LVEQKDSQLKLLEESKEVIVQNLQDELFKSKSQIKELVLLLEGASTNSDI
IPTRQIDETDFNVKHKKLSNFETDGDSFGSVDDIQSEDLLSHIDNDSVKQ
MNHTIGKYEQQIIDLQNLYDHDISQLFAEKEEVLKELQELKVVLNKEKQS
KETSSFEHGQLQDGYEAEIEIMKKNFESTLDQQKTSLSKTISQLQNENEK
LQLLLHQVQKKYDDAVAGLEIAQEQTNLTADKYSIDHDSVAEIEQLLQQQ
INEIKSQYDKQLTSLETDFHREKQIKNNELENNFSSQF-FLLQEENIGLT
KKISSLESELDVVQQEYDDLKISLLFNNGINDRETASDNDVLAKSSALHL
ELIRLRENFNDAKVEVENLRSERNKFASLSDALSQNLQELQIELEFNNNK
SLLPDLNSTIKEVDMLRHENSLLVHKLNLSTPLGSLPGYSSEHMIEEVTL
QPLLIESKPIDSGYFNNIKEIDNEQEEEITIFDQIENLNFIISEKTEHEK
ELLQEIEKLNCQIESYQSSSEENKIIELQSQLERSEQLSNHLQEMFSIQL
MKLQEENKQLTNDILVFKQKLEKQKKLSEEKKQLELLLESEKVLASESSE
RLQSLQQKLQEEQAAFMNLNNDLSNANKEIEIERQNNKKALSENMQYQLE
LAETKEELIKSNNELIKLKATINQKNDKIDQLTEEIKTINLAFKEREDAM
KLEFEDTLRSSKEAMSVTNSECLSRLRSELDIDHQQRLKASEDMLHDEYT
KRIKALSEIKEAELVNLKSEYEAQLSAFTTSFTAEKEKQIRTLKTVLERN
HLKEIQELLVQHDNKIEALQKQYSEETEKLVAKLHSNYTDKITELETALG
AA-RVEQFEALKLENNKLIEKELEMLSNSLNEKHSNEIISLEHQHKKEMD
DIATKHKKEIDDIATTHKKEMDNIAARYEKEYEIRLSQKTEELVLNYQNQ
LNFEKKNLNLFFETKLSSELEKAALELNNKHLQSLKEYDSDLQIKHQANI
NKILLDIQVEHDNYVKARVDEITSQNNMNIQTLEENLASSLAKYKFEMDE
KMNDLKTDHSKTLMDLTNFEEKIKTLQLLYDELRLGKDMEILSLTEQVEE
RYGSSNVQQILLAGNLSVDKKKVEDELRLKIDKMKQKNEFKLNEIKNLHE
QNLEHALKDQEITLNKAHENQINNLVTNHNQEIEQLMSAQKEEILTLGKK
KELNIIGSLAEMHTKLVLKHAVEIEKFNFDAKNLLDKTTCKYQNQINEML
STVELLKAENNKLISQQLTVKLDQNTMTEEDLIVVKLKLEITNLQLQLLE
ATSQFQKDKLEDAKKIKNVFKKTQKDFEIARVSYKQEIDKLKLEYDWQIK
KVGKEIICLLKDQLKVISNEKEKEFEMARDDLIEQQQNLLNEFVKHQEYE
IAHLQHDHDHEVQELKSKLQAAEEAMSKVAAVITTDISTCTDEDRPHDEE
FSMKIAEVERTLTAKFQ------MDNAVIEEKYKNQLFEVELKQISDLRE
VEESLLNKHLKNLTELKEEMEHKHSQKIQELERIVEEKVEEQHQLLLESQ
KHHALDIDNDDIGWDEDDEAGSDEDDETGSDDIEQLTLKLIAQEKQAQDL
KKENEEYHETIHKKHQVDLMQLRESLEDEHQKERINLENSFDEKIRTEND
EIMIIQERFNIEKKQLLDELIKKDNLIKQLHEDQTEKY---ELEHRKIEE
KIKLLE------------KDIVHLEREKLQLRQTIEVKGKEIDQLNANVK
ELISKNELMFERHDRQEQESSNLVAILQNDVNKLTKERLGAAPSQVVAIT
FNLHSSSHEATAFQNDGKILVDNIPSVAKLASKSTNTTLALQNDITNVEE
VSIDPDHAVHSLVPDEEESIIDHADFKVNIQDPEELKEIGERLFMV--VD
HLLDMFSSTVNELSDIRIVCSETQNNVNVLSHDLEIKKDQLLNLENENKH
ITQQIYDYDSQVKDLKLNLSKLNEQNNQAQIELAATIEKNNLIQTDHKNL
MEYNSLLENQLKQVQTELNDSDNRVEESSKVILSVQQNNQKLEKESQECK
EKLKEKELELILVCEK----------------------------------
LTSLQLENKLAETKLSDLQAENKQLMDE-KNAKEIKFANLKMELENE-RY
SRKQEEFAFSKKATKAAFVIDEEKENLKQEIESLKEIIKEIMEEKQELRS
QMLDSGYSHKEDSLRSDMTKVMNENDELILNNQKLLQQVCQLEGALQETL
YEKQKIESTLNEMYQVQLSTKVIKQNQGKSIDFNVEANAIKTPIKDIPSS
IVGSFQKGIQSTAVSEQKMPSFTHGSPIPMHQLNHNLNSVRFADEIQTIR
PDSSVLTNEDFHSLTNEDVQSLNQMCELVNNINNNLCS-NEGMPLMELTI
EPPKNEVVMRLKEMISELFKKISDLSVNHARMAQLSLQQKEDIEKFSDLV
SQLSKEKKDLEEIA-------------LVLQDENKRTVENLMEEQATQNA
TLIKDLEAIIRERDQEIKAASLKHNDFHQQRELYNQQRVYVAELEACLKE
TQFVLSSKNEELKLMKSWSNEKRIEEEMKSCSDKKSDEEQKPSDVKENVF
EMQNLFSNSQLVNETKNDSFWHECTDNQMVNKT--VHQRLMNLLKHQQQL
QDETIKNLTDKDVKLLVNDIQNEAEEVLNLVMSIPELNEALSSQNMQHLQ
NAWLIEKNCLLAVINSLKDLVVKVSSKNAASGKYDGDRRLELVNALA-DL
FEKEQEAIS-VECKINGKDKEKQFDNEISPLLTTLLSKDREMLVDEVKRL
RS---VTSADNSFVLLNKQIDELKCEITRLNTQLDYLNSNLEAEKLAKKQ
LSLENSDKFDTLKVLTTQLLQYQQSNNEARLLLEEEVAKSNHLRKLLEDA
ESNVVSLHDLVKSERESLN-----NLLEQDSCSVNELEKML--DNEMEKR
ALCEEKLANLKVLLENEKLKVQAFETELNNQRENRFNSEKLVQTQKLKIA
ELEKQSCELETKLLQNSDHRKSFQKSNDLSESLQNDSGNFNNPKLIKDDY
TDNLLKDKILSLEKININLQEQLERGSTTLNTYEKKIDLLKKKLSENESI
LSVKEAQLEKSYIESSQNNIKFDKIIKLNEFEVRKLNDEITQLRKSEEYF
RLALSALEKDKCLVLEKANVDLSSQLESNVFTLNTHEKHIELLKNKLTES
ESVLSEKEAELEKSYLELQKYKNKLTKSESVLSEKEAELEKSYLELQKYK
NKLTESESVLSEKEAELEKSYLELQKYKNKLTKSESVLSEKEAELEKSYL
ELQK-------------------YKNKLTESESILSVKNAEIKKSYVELH
QQRNEFDKIKISNESEVRKLEDIIRQLRKSEDKYNLVSGALEKEWSTKNN
ALSLRENLLNEKEAELEKLILELEKENNLLLEK-RKHQENTEQESIKKKS
EIDRLAEELKEKMNKNSYEINA-DKSSQDFINLERDQLLENIHRLEHKVA
FYRQQDVKFQELRDFWEKERDHMRAQFEQIKLQRDKFKEKGHKLSAKIIQ
LKEKMFFLQKTTDENNQMHLIENNKL--------------QDEITILKER
LASAPLEVAGDGLKLL---NAGWTIAKVQRLYLKY-F-RAESFRKALSY-
QKTYLLLLL-SEYGNSNQSLVRKMVR----------------------EN
SSTPY---------------------------------------------
------KKFKVTALVIVSI--ARMKFLKRKYQRSLYKSS-----------
-------ADYPYKDVREKKHDHKDNNQSKLLLDKKFKPEKVSHSGTISSP
SYTRTNPVTIDSDKQYFNKTSSDEKMITSQSLNYKSDSHDHTLSKYSVTR
LEERPKQSTTDDLESSIENNNLLKSPSNISNTSPCSDSNASNTPRFVEVS
VNSIKSSILNQSRTSSGLKHYSDAPRSYPRPSPTQSDFVFRHASPPVRDV
DDGNDGKNIYSPQTISINKEFADVYTRGNRDSSTSLNHYIQKLESLQVRL
KEQHTQFDK
>6183.Smp_051510
--------------------------------------------------
--------------------------------------------------
--------------------------------------------------
--------------------------------------------------
--------------------------------------------------
--------------------------------------------------
--------------------------------------------------
--------------------------------------------------
--------------------------------------------------
--------------------------------------------------
--------------------------------------------------
--------------------------------------------------
--------------------------------------------------
--------------------------------------------------
--------------------------------------------------
--------------------------------------------------
--------------------------------------------------
--------------------------------------------------
--------------------------------------------------
--------------------------------------------------
--------------------------------------------------
--------------------------------------------------
--------------------------------------------------
--------------------------------------------------
--------------------------------------------------
--------------------------------------------------
--------------------------------------------------
--------------------------------------------------
--------------------------------------------------
--------------------------------------------------
--------------------------------------------------
--------------------------------------------------
--------------------------------------------------
--------------------------------------------------
--------------------------------------------------
--------------------------------------------------
--------------------------------------------------
--------------------------------------------------
--------------------------------------------------
----------------------MIDEFIFIGTNFSQVKNVLSHSVCLQTE
PNLTMNDDDQIKNYTVCLEFYHKMILSIIDASTKLKHELTAHINDQNSWM
N--------------------NDLLLDYAMKHSEQDRENELKVQLLNDYL
NECDHLL--VTNVISDTKYLDHFRTDCKSLTSIFGQLLPEIDRLLTLCKI
GCEKLIRSTDTSRLNQVDVDIENCELVRNLREQLLTAH---QLLTEKLPV
ETKIA------------LLETSQIVETER--IQLQAEMDRRLSEFERNHT
ASLVELETSRHDLMQQLDEMELINRELKNEIFSVQQKLQ--AKEKFLNEQ
TEER--ELEREEFRIELNRLKSELEMKKSQMMSYKLLD--------TSDT
DSCTTPLNIKETGQNNFVPHWISDLKMGHLCQNDTIKSNIQTLVQS--KS
WDIVSWNKPNDSDEDMISGNINNKRSQNQYKYVDQQNDWQPYTIPTISEH
SNFVDSVTNTSGNYDIQNYPDEIDTKQVK-------------------VI
DDSNAYIQQHQVNLCDACTQVEVITF-----DKFVEATIDSVDMEVQVAI
DD------------------------------------------------
--------EVKNLETMNSHEQLNLVQSSPKDNTNHSDNTRYSNQPTRTTK
TITRSRTWNTTSAAAVLSHIVVKEEEEESIVTVVDESDTRNDSKINNNNN
NQKFYQDQIEKCKLEISNLRKQLDRINTCHKEMEQTKQSLEFMQHKQDKG
IQTMVFCQNLS----NDIKLKTSLTHHMSSSIHRMHHHSLPALFSPSFSS
NNEDTGVEMSQGLLDLESIESISPPTAKSPIIQDLILMGHEKCSSPEDEN
LQTLMGSPIS-------------DKDDELENEIPEIMLSSEHLDTTPSLC
VSENACCKTDSVDSDPQTVCAISNDDVENPGAVVPLSEVSTLIEQLMDSE
VLIKTLRNEISG--------------------------------------
------------------------------------LTKYQIELQHDYDA
VHEMLVERQNDLTR------------------------------------
--------------------VTEQLLETENKCK--SLSKQLLERKDVILE
RDEDLFLLSEDKKSLEIKVTQLELEIEELKTQVKYIDRDKLMSSAFVQTD
LMNSRSLFSTKIVQTDDIPISLESQPSVYSDPSKNVNLNILYDRKNFHPN
IEQEHIHQIWATSTPKEEESPNSTFLSSENDTLSGAVSSELNN-------
------------LSNRLREESVRLATATAIATARQSICDRPGSILINKTN
DNE--ETTIKVECNECAPWIIEIRNSYGDLKEAVNEVAKIIHNNPWINED
QYKLEDSEETMRMFMNRLLVSLTKALDTDEKLWISVITS-------SINQ
TCDILRSRTSSVPNLALQLPTENILCQIIQHLTERVSAFMRREDEFRKCL
IDVLHVEEASFKSELKTHVNRSDALVGEMNRLTKVVSSLSEELNHANNRT
N----------------EVQGQLHDLQVDLVHTQNELQLKEDEVQRQRTN
VEQLRLQLCEENTQTERFRTELETLQSAKVQAENELS-------------
-------------SSNNLIQELKISLTNEKNRAQSLKIELDQLYDQIRKN
TYQTTPTPNNNNNNAIG---------GNMTTTNENKAPNDCSSNLNPRVY
EAINLATTQLASTRRDTIKLQNQVKELQATAHSLRLNIAEAELRLMP---
-------------------------TLTSVLPGTFNLSSINNTSQSSMIK
QSAAKKKSLVYGDQ------------------------------------
-SALTSAKFTKLKNVCVDLLSRVGVDERDDDDLQKGDDNDDHNSDSHSSD
DDSIEENIFIG------------------------------SGIINSLNR
DGGYRIDAERDESSLNNGNNNCDILNKGSCRSNKATNRRSTDTLNNSLQS
TSNSHVKTVNVLNSNKIHNSVQT--------------------FPIMTTN
VISSSPNAHINQTVS---------MEQYFSLYVRF-L-RAQSYRRSLSF-
QKHYLLLLL-GNFQYAENVVVAILGCPES-------RVTSQTDSKDRSSQ
VNLSP---------------------------------------------
-----LRRFRTIGRVVQVI--HRMKHLVNKWRRLDIPSM-----------
-------ESTPINNKILYMHTNTPTSYYAPPFQHRSFSSTLDRSNQTNRI
PNGSLRTPLKELHAEESNNIYSSALQNSSLFNGKQYLSN-----------
--YPVHTPRLSHIQTSPSGYSSLLENQTISTGSSHRRYVNFC--------
--------------------------------------------------
--------------------------------------------------
---------
>6412.189990
--------------------------------------------------
--------------------------------------------------
--------------------------------------------------
--------------------------------------------------
--------------------------------------------------
--------------------------------------------------
--------------------------------------------------
--------------------------------------------------
--------------------------------------------------
--------------------------------------------------
--------------------------------------------------
--------------------------------------------------
--------------------------------------------------
----------------------------------------MVPSTEEVDY
LRECLKESTTLHSSGGTLVDSDLSQTPTHQQPQLPLQPHQLQPQLPHQLQ
PQLPQQQPPQQQSSQQPELDQQHQFIYPQTFDQHQCEQQNPSHQRQNPQD
QQQQSLLTPDQMSDTFEPPQPQQPPQPQQPQQPQQPQQPHLPQQPQQPQQ
LQPQQPQKCLNCLAKDEQLKIQSDMILHLKSKLESYEKEPSNIVAVVAND
TDLNLKVKLEELNDVIR---------------------------VRDLEI
DRLNALVNELNSKIARIKNNLLNNKFKPSRGGEVDDDGGEDGGDNDGYGV
SYDSQIKEYAQRLSIIEESDNDDDSGDDNADDDVNNGDDNDVNND-----
DDNDVNNDDDDDNNDDDDNVVNNLIVFDMGDEVGDDDDDKNSDRDTGKKK
VNDVVDDIADGDRDDDRDDDRDDDRDDDRDNDRDDDRDDDRDNDRDDDRD
DDRDDDNPEINDDKIAKNNVDDGDGDKNDDDLDDNSGKNLSVLEEILSVH
G--------------------------NDLLTDKLSDEQDPTITSDDDDD
EDGDAICDIDEDDDDDGDDRKTDASRGVTEFGNSRDNADDGDDDDGGDIA
NDDKDDDNKENKDDINVSYKKRVSVELIKLSEENNLKMQRLMDKTDYTHA
HD-ENDEDDDDDDDDVGDDDDDDNDESKKVEDDENTNNNNNAKSNSDDGE
DNDDDEDDDDDDDGEEEPFLKS-------DRWERLFEDHTSKAAAHTNMS
LDFKDEDDDDDVTNDMSHADNEVDSGDLITTNNNVANEVDLMITNDLVEI
GNNDDDKGDENDNDDDDDDEASVLSKHILDQLINDVTDSVVIKEDDDDED
DVA--SNIITVDDDGGHCKNDKKDGVLSDDFSGDDVAIATARDEIDDDEG
DDAKKRNARFLYDEALSLDDDDGEVDDENTNDGEGDVDDEEEDDDEEEGN
DIDDDNSKTLDEKFFKEYKADEDDDVKPPIRDDVIGDNHITKYTEMVAEA
VEITSLSSVISSVLIGYDLKITPDNIDLIKEQVKTIAKHIISHDNAERMK
LNDDEEEKEEDEDKTKITKNDNDNGDKVVTKTDHFLAHDNKYITSRRDIN
DEADDSDDDDDRGNKEKLRKSLKLVDELQKEIKELKERLNESSDVILAGD
NDAAA--------TATTTTTAAAATAATAATAATTTTTTNYNDDDNADDD
GDEIKKLKTSLSSPLDRRVFEDEMRKKIEMIDILQEKVKGQEKLIMTLTD
NNVNSNNDDNIDADDISIN----DELTATNNHIISTSALDDDNINNINDN
VNLTMPDGDNNNDMNENNTNNNTNDDVIDDIINSKDSIIVDDDENVNVTH
---------------------ANNSDSISKQPFNDTLDLMNDTKLKKESL
TVTNELLHRILSES-VRVSLESEKTVAEFFNRYKIFTKSINNYNNNNNNN
NTNTNNNNNNNNSSNSNDDDGSETRVEDLNNDNSKINNGNGSVATENYQL
QQQ----------------RFSCLPSQQQGCSEFESFIRQSLDGNFSEAG
SLLSILYDDYNNKNNNDDDINNSTSGKSHQQPPADLTER--LINSILSDR
CCNGDSDDGHVHGDHVADEDDDDDGDVTSHHKCGEVLTNSVLRLQTAITY
MIGYIEECDSKYQQTAQQLEKLIEDLDVAKAEKEHLNVNLSMKGRT-LID
GLTLEKLALERTIAALEEKHEKLVRSSELVEIELESYKRCHEDLELKQKE
LEKNREIILNETADFATQELLRENMKLSDD------------CRDMSRRL
SRDKQLFEMQLKELEAANEQLSKQVEKLKEEGEVAARDAKMRMDALEKQL
KSDKKFIEARDQTNER----------------------------------
-EEEAELFQRRIKMMEDALRDSEKLSSNHQRMKKEIES--LEEQLKEKID
GYAN-VLNLKEVVELDLNQQIGTVAELRECIRALENELSEKCRREQELSL
QLEEMKIEKERYQSNVNAGNKHSPADDSDDDDVNDGDASKDDEIHHLKEI
IDSLEKELKTS-KAAEISLKAEMGKVKEDLKIVESKMQDLKMDHEILGKQ
SVEQLIQLSNLKHLAEERCLDKYGRALASAGGGGGVSNNVVVNGGSGDLD
LKKMIEEKDKQINDLTSRLTDTTQKHVHDKEMMDRLMDEVNEQKLNHTRM
TELNKKLSDQTVILKFKNEELSKTIDTLKLATTSSTATTTTKSSPNESSM
MLLNEALIDEKNDCID--------ELSAEVESLRSQSRCRSLQTTTTSSA
TTANNINNSAALSYNTPEILRKSDNSTSVSQLQHIGISHHLGFSTDNLGI
SKDGIAFSADKFSQVHFENSLKAKAMMDDNNEETVLMVVDDDDDGGDEQI
VGRRRNEGRSGIGENGMVEDLGEMLSPINDDYT--HNSDMPITQEDLSRY
NVNTFTELANMIEDKESTIKRLNQQLDQQISENQ--SLNLVIDELKLKLE
QTISSSDLELRKLKDMLKVKETELNDVIERLSHVVDQRTSDELDATRLSV
AQLEHVIEVKDDQIRSLTDGVERLRRELDESTLNVEKLSTTITTKNLDLL
NQEEINQKLQQVNKDLLQKNDNLTSHIETLENSVNNTEKLLENSQKLLND
LQKRHETSTDLLRNKRTELEQMKDTCNQILAERNDLKIKLDNLEVKLAGV
EQQSKENVENVIQQNAERLQQMNASLISKENELQTYLTQIEHLREQLLES
ADKYDDVCLSLDRLGSDRKTEIEALKLIHESNVMELSETHEQQIDKFMQQ
VQDLQQQLQHLQQQLQHQQQLQQQQQQQQQQQQQQLQKNKSSTNIRDVVD
AEEEA--LLSVLSHNNTLTTANTTTTTTFDELLSEDLLSILRKLHSEAMR
VLSLSDCQFLESLEKKSIEMEELKERWMTEMERMKEEKKVLEERLKIEEE
-------------VSTLKMERLSRKYKDARTLVEKLKADLNGCKTVAQVS
IAPSQQQQQWQQQTFQQER---DKLVEERNRLQDDLVNLKASIDVERSQN
LEFGKKIERLLEDRTKMKSDMKKMFDLLEVYESEKSNLTQELASLQQQLS
NSNQ------------------QKDSLQKQLDDIKVKLDNIEQQIKQADR
KTSYSAAVASAAAPSSLMSSDKLFLMKQLELLRQKLQLYQILTRDKMFVC
STLFGVALGVQMSMECAGLLNDVLTDFTRTINN----LELTSTAAVANYD
IEMLNDKILLHNNQLTQHIQRFCNTNSNDVGDINNNIGNVNNNIGNINND
VIGGNSNTLHLNKHPQEAHGNMNTDNRMLIDENDDDDDDDGVVMTSFARH
SDVGLKVNSNAYNELHGPVVADRK------------------KQTSLHLD
YGADVEQHTQLNNNE--IHMRVTLTQQIQRLYGKY-L-RSESHRKSLIF-
QKNYLLTII-SGYKHAELDTINSIHHITNLARHHHQQHPHHRHHSNFNIA
SNGDISNSSVCSLVGSDPGDVDGVMAVDLNVNDSGINRTLIRCRRSWVRG
QSLSLMSKFRSAAWAVVAI--LRLKFLVLKWQKATSWTR-----------
-------PMIATSQTTSQPTTTSSAAGNLKHQYSLQYLPQQHQQPRHQQQ
QQQSLHQRQSQSTKSLSHEVRSARSLTTLNNNNNNNINNNRQQRKQLQQQ
FQHTLPTSSYGYISDININDNNNNNTNNNINVNNNNDDINDVVTYSNMNR
RTIQATPPTKEKASAKRKTSNCSINNNNYINANNNYMTILMKRDQFHEDQ
V-------------------------------------------------
---------
>645134.SPPG_07328T0
--------------------------------------------------
--------------------------------------------------
--------------------------------------------------
--------------------------------------------------
--------------------------------------------------
--------------------------------------------------
--------------------------------------------------
--------------------------------------------------
--------------------------------------------------
--------------------------------------------------
--------------------------------------------------
--------------------------------------------------
--------------------------------------------------
--------------------------------------------------
--------------------------------------------------
--------------------------------------------------
--------------------------------------------------
--------------------------------------------------
--------------------------------------------------
--------------------------------------------------
--------------------------------------------------
--------------------------------------------------
--------------------------------------------------
--------------------------------------------------
--------------------------------------------------
--------------------------------------------------
--------------------------------------------------
--------------------------------------------------
--------------------------------------------------
--------------------------------------------------
-----------MYTSSMREQKLAAAKKKLAKYQKQRAAGLPRSTSATPSE
TAGSPPDSRVVSPESSVENLHADAGGRPRTGSMLSTSSIAADERSASPLG
TLTGLRNRTDPPRSGSPVPTFPPNVQRIATPPPPAEPDLIQRVRELASDN
QHLARRMRELSNENRELKEKMKQFEVHGVPQEKAEVAADMDGRIAELTAH
LEEARSAATEAEAERTELSRELQQLRTRLDETDTLAQQLEALKEENENLR
QGRTEQQQHSDEALEMIQQMREDAEIFRKEKLAG-ESKIKQLELELSQLQ
SAEVPGSVDHDSAQLNADLEMTRSQLDSAQNTIQQQATELEEVRGELERM
QAVAG------------QGAATSSEEQTGVIEDLRNQLANAKETTKEQAS
EITEIRQQLAVLEKAHGDLATENELLASKAATAASSGPSTVPDADLVLER
DELTSQVQKLKEELQAIT-----EEYEQCKAEVTTLRDENATLMADRDAH
ASQMEELSSTQGELQMQVQTLAQDNEAIRRQHVTVVGNMRKLLEDMSGRS
----------------------------AAATREKEAMTIRVRELEEEVK
RVRNEYPTLLSANAEAESKLQQLESDVEYLRTEREQLLTEMDLMKENIKE
RELRAAEDTNTLVETMRDLTDQVADLKKQITQLTKEKADAVLEKDALERK
VEELS--------------SVDATHKEEL---------HRSQSMMMDELN
ERQALISDLQSQLDVVRNDATAELAEKARQLQEVSAQLEDLRIRSASEST
AKDNDIKSLNQKLQEHAAKEEQLAASAEELT--------------VEVHS
LQQQLAEEIQKRESTEDRVRLLEAELQAREELIASITRE-RSLEIEGVLD
QRDQSIKELMEAQEQLASVVAARAELEQLLEGMQPEKIAREREIATLTAQ
KEALVLKLREFATEKDNAARQVTELSAG------------------LADA
EAALDMLNEEKEMLQMAMAEADRVLR---AQLAEANERYNHLVSEGGDKA
KELKKELDIVTEE-------------------------------------
---RDRRLAEVNELVAERDGLHDRIARIMEKFDGRTEEIERLHQERDAAL
QERERMAAECDELQAQIELVEVERKRVHTAMEEGVVKMTELEARVMTLEE
EKGALREEVDIREEERAALIRELDSLKETVDTFRQRKDEEEKERSVWKQR
IEEVNARVGEIS------EENERLLQSLNARETHIAYLQEELEREQLSVA
EISQKLTDLETASNEQVAARQELETVSEIIRKEREDALEKVAALEQMIPE
LEAQMEQERG---VLSAAQKEAEQRHAVAQSSLEDVGAQVLRITQERETL
ASERDVLEARTQELQAQVTALEEERHSLMEERDRSTAIVQTLQGQLVEME
ETISMLEEDYESR-------------------------------------
-----------------------LDERGKVLIDLQTTKDEFAHRNTVLEA
EIELLTKSTEQNGRLLEEERALVQELQKALEDLQTSFEEIRTRMGEQKNA
HEEEKSAMIKSFAERDEEEKLKLQDIVNVMKGV--VGAVG--GGEQSPVD
WESTPEGSLDELTASRTRLLVRINDLARKMRDMVEMQSLSLASAGEVEQR
LHQIRAEHDAVSQAKTKLEQRVKKLEGVETELRGQLDEAIELSASREEES
RQLRATVDALEREKEVMEKSHNALVQQSRDEAARLVTELENARQEVQR--
------------VSKELYEATQAHSLDSSLPDALEKLREEQDRSSALAME
LADVKLKLEGKERALEVLKRDLQRVSESQMSDTSATSPVSHDTLHSKDLS
QPPVTAATVDQLRHRVTMLTEERDLMRSEVREKTRMID--------ELHV
RTSTLEADVQSLERALGEADEVLRENEIELRRNNLVLEELDDK-RALVVK
LEEEITALQSRVLQLEDAAIARDELKKEVDGLREMVEAKSAQIRHMAADF
DARLAEEKALYLRSNRDGHTTDTYEADDEEDGLAARGGRVRRPAKRTPSG
NVATSSIADMRSLVSHVVGVVGDYQSAVAALVARKDGFLDLLRSTTVG--
-------------GYERLPKRILDDLNILITKLHDVEDQHVILGKELSSV
GALIDTTAKGGLGRPVS------DHEGNYHLTPGEYADLYEKAAAAEQYQ
RQLENSHALLKDHAMQTQVLKDALQSMTQESTSTQRQNGNEKVLQRQLDE
LR----------------------RVWTHELEANTALRELITRTQRDAMH
AQDKARAAQARMREEFDELVDLLDAATKDAEMARSDVKLLEDKLNN-QFF
EHQEAASAQEEMHTAERKALEGLVDALERERDRIVDDFRRVKERLEEKIL
QGETQIRHLEEVSLEKDDRIRRLDGRVQHLEDARRSAEIQVLRLEKERGR
LVDRRHPSDAKTQSPSDAGDEGLRDEVGLLQKELKKIRQSSREMMVVLRE
TLKNTIGDVSGSGHDVMAVLGEND-----------------DKVAKVDMS
RIKEQCRQLIS------------EVLYLRALVDR-----LSTWRADLKY-
QKLYLSLTV-QSHR-------ATLAGVG--------LEPS-------GVG
SDKPV---------------------------------------------
------IKLKRCVDVVRSL--IRMRILARNWKQALSESQQHFFAELCGDT
E---PILSRSAVGSWENLLDLEQDDPRMRELEEEVIRLKDAKLALENENE
RLAKAVASLHHLRVREGEEERGWEVAREPARDSGREMLRERRSLRDAYTR
EDDRTERDTYEDRQRVSSSGRYYGESTSTYSNESTAYRGSNRSGQLSPRW
APVSRGMNGRLQERRRGGG-------------------------------
--------------------------------------------------
---------
>69293.ENSGACP00000005460
--------------------------------------------------
--------------------------------------------AMDEER
QKKLEAGKAK---VSLGFSVFSLAEYRQRKAHADS-----------PGED
SEGDPQGAVEVE-------DEVSGGGQYGSQEGNKDPPTTEFTFARTLRS
GDTIKHDQTYTIEPESEMSTTAEDYSSEVHEMIFAQREQKQKTFLKSAAF
PVQEEVESLQQVTKGG---RMEDALAAKTQAVEELSRELEEIRAVFGTEG
VHQLQDFEAALKQRDGIITQLT-TNLQQARDEKDEIMKE--FLELTEQSQ
NLHIQFQQLQAGETLRNTSHSSAAADLLQAR-QQLLQYQPQLEELQLQLS
QMEVQTAIITEHELSLT-LLREELAHVGRTTDENIINPSDEKDLIIAEQE
RVISERDCSLTQLEDELESSERRLRDLQRQMAAKDSELESCK---GELSA
SRHKERMSSNEIMQLMGTVEDLQKRCHQGSLSEGDTIQQMQGETLRRLEL
LRAELDEMYGQQIVQMKREVNLQHAAKVEQMTEQHRAELELLKAQQLSQ-
SSTVCVEVD--TLNAKIRELQETLEQSQAMQHRARQELSQLAQEKVDLQA
KVEDLLEDLRSAKEKVEQVSHSLVSQESQQVELRRLQ-EATDNLKSELAA
AQKAAQEAEVQHDSETTNYKIKLEM--LEREKDAVLDRMAQSQEAELDRL
RTLLLFSHEEELTLLREDLQRENFLNTENLLNEAAIKHEKASATLRSAYE
DELHLLRREKAEFATERDELFHQIVGLK--EDLKLALHSSKADELVQQLQ
ELQVELDELRKGGGERARMEREIQSLHKNAEMLDSQTKERELCWESKRKQ
HQLEKEALIESNKALKE------------------------ELNSKVLKI
ESLVAENNKIQQRVVRLGEEIETQRSTFSFAEKNFEVNYQELKEEYKCLI
EAKTQLEERTLKETLEFEAKIASLQSQVRALEESGGDLKMEDVS------
-------TDGREQAVIEKDTTELMEKLNVSLSENERLAERLSEATDRLMF
TESKVGR-LEEELARARQANVEVAPQSEEI-KALR-----SLLWAAEPER
DATRQTSELHGPR----------QTPSAAAAGEEEPVDGRSPPHKPTDPG
S--------------------------SRNRRRRRSKQERKLLSAFARVT
FERSCQAEPCCERKKRSRTISNYKSTQGECRLQFEAQRISLSQMHAAQLE
LLQEGSDARAHILELK-LQSWKDRGEQDDPKTFKRHNLLKAVSEECNEII
QV-ICGCIVMFGKQFLESVGAEDQPPPSVERPDTSESSSIILEARELCR-
DLQQARERIEKEHYRLTLLQTQ-----LRADGNKKKKSKQSLIK---RKT
NTLFIY---AIYNLD-------PTISLPEEFQRLKVEEQEKQLQLEESHR
QEMERLRAHYQQQATESEERYATELFMLQQRLQELAG-AQTHD-SLSVNM
IT---PLVFNTCLTFFPTVMLKGNDSHINWARSSGSSPGAAGPIGLEDTQ
HWERVQEEVAKAIVQMSVEFAQQIELARINKSAGQRSAAMQTG-SDKEE-
-------VED--RERMTPRASLPSGARLEEVEKERLERELEQRNAEIRKL
KEELQKTESRAEQVRLSFKCVIAVAVRFSVLSKMICSISDTVMIIHLNLH
LHCMLSFPPDTMKRTMVRLKSLSLTSSVCGRSDGRSAAAFQSFFQEMELL
PLQVTVPQHKDSSVSLGRRELEPTPTFSMTGLLSVFSLLPVQALKRREDS
QEE-L-------EEEEDRGGEK--AGGGKLPSEDVGGSSD---------V
LRNANEKLSQVLVDVLKTTAAAEETMGLHMQSLRDAFSGAQQAAPPESTT
PTATRPRATTGPARSHAA-----GLSA-ESCQGSETAADHVSLWSGDTDD
GQ------QMMERLLL------CNEEYLMGISRRLQTALEKMLMAITDTT
----------------------NQLEHARLTQTELMRESFRHNQEMSELL
QKQEELQERLSEEARAREQLALELHHAEDLIDGYTGERAGLEEQLRQKEE
LQLSLEQELQVTGSRLHELEQERLQMQDERDLLSRQQD---AMREHAGPR
ELHLL-------------EETEKLMKEKV---DVQRQAEKENADLLKQVK
LLEAELEEQVNRVIELENAQSTESGDLRQQVQALEKQLD--KNRRFLDEQ
AVDR--EHERDVFQQEIQKLEEQLRNPQKLQAGSEQRNKEPLSKSNHLKK
QLLKLSSSLSCKSGDEGRCKSNLAEDDSLSIQLYPLFAYLTIFFTS--LD
ICFSW-LTTNKNVSSLVSGKKLHLKNPLELTPIHQQMFTCRLIICNLEEQ
LEQFREELENKGEEVQ-QLHMQLEIQRKE-------------ISSQQQYL
ETKDSMLQQDCH-LHCVSFLTSTTMVTLERTLFIDSHHIIIVMEEKDREI
ALLNEQITKLQHTGT-----------------------------------
-SSDNKEIDERDELIKDFESQVECLRSEQERLKRNSEE--ELDQLNAVID
RLQQELANIEQK------PAAEEDED--AKEESAVGAP--SKEEYDEMKQ
RMDMATGEINTLKTKHTALLETYLRLKESAEALAET------ESAES---
ELEDALREKTA------GLVVMQAQVQALEQSATSKVEELDLRIRQL-EV
EVGEKDSELSRCLLLLEQTRSHAADLQQRVSNLEENLRENLDAALVNQAP
PEAFQQQQSK----E-----S--EGNQDLQSRAEPDMD-FSGIGQTRQAP
KGKVVHLTQRLRELEVGLSGIQKDQELQKQLLSSSEEEVLEYERRLSVLM
DLLGNNVRAYRLHPK---------LTNPSSNRVHSVTK--HAVASHEREI
TISRLKGEHVQEAASTKEELNTYKQHNKKLLEDLQFRDVSISKLKEELQE
MRGNVDTTKHELQLFRQHNEKLQISSERSSRSQPVPSASSSSATQPK--S
SRLNSSSTQQ--HVTHSFAQTEPLQMS-DLDPE--SESANRDEIEEVIGE
FEEKIVQMQELHAAEILDMEARHISESESLRRDT-QALEDECKALKAVID
KLRSTQVR----------AGKDSCVKTTADSSSDYSQRTGFDFPSLQQEF
RSTPEGARR-ETD-DPLPDCIKTLLREVHQEGMQVLS-LSELP-LAEGE-
------SGSQFDAPGWLKERDALLATVESLKGLITQMQTHRETQVFDLPQ
TSG-GVDWRAELLDAVRQVFTRERSVLKSALYSQLDLLDISDAIVHLNQL
ERRLAEQDTQHREAIGSLHTADRSSLISEIHQLRGQLERLH--QDFCPSA
ALPVASASRERS-------------VKKQGGGADGAAEADMLLVEGLKSE
LSQTRLELETTLTAQHKHLK--ELDTL-----RAEASQKAAEVDALNDRL
TEER-----KKSRDLQWAMEKERCRTGNDEESKREELEDLNFSLEEQKSH
VAQLTLTLEQERQVSSRLSRQAE----QERLS--LHS-RLKEFQVQLE--
-------------TERAKALEMGSALGRERELRTGASSDGGPSSEQRVDE
DRRELDKEESLLARLQR-----QL-DDKHAQVVHLLGQVEAQKLEVVRKE
EELTLGSQRSTQDQEALLEARAKLERLVAQMSEVQEQLERETGRRKRLEG
EKER------------------LEERLNQLAE---QKEGGEVSADLQAIV
FEPKQAAVHSEPTS---RTEDWVFQQLEASPTGRTSGPQHGPQHGP-QHG
PWRTVDKILDKLHLVSAKICGMANENTGRLTAE-VDSEELSWLQSKVNEV
ITMLQQSPVLPSVPESVSLLPG-GSSTSSSNTLTERLLRQNAELTGFVSR
LTEEKNDLRNHTLRLEEELRRYRHAGPGSADRFSTRRGVSKADSSGLVLS
EE-REAWTREKVRLEKALLLAQA-------------------QVARLRGE
IR-ADNLREMTGPE--------ADNAALKRMYGKY-L-RAESFRKALIY-
QKKYLLLLL-GGFQECEEATLSLLTRMA--------GRPALPVGEESPIQ
RRRGL---------------------------------------------
------TRFRSAVRVSIAI--SRMRFLVKRWHKATGMSS-----------
-------STSCGVNKNGAGEISDSEVRG-SPYLHPGSVDTYRERGSGGGV
STGRGRSGRESPRSAVSSTQHRFHTAGDHGALTCSHLQS-----------
--YDPDRALTDYISRLEALQRRLGGVTSGAS--SYAQLHFGLRR------
--------------------------------------------------
--------------------------------------------------
---------
>7029.XP_001946305
--------------------------------------------------
--------------------------------------------------
--------------------------------------------------
--------------------------------------------------
--------------------------------------------------
--------------------------------------------------
--------------------------------------------------
--------------------------------------------------
--------------------------------------------------
--------------------------------------------------
--------------------------------------------------
--------------------------------------------------
--------------------------------------------------
--------------------------------------------------
--------------------------------------------------
--------------------------------------------------
--------------------------------------------------
--------------------------------------------------
--------------------------------------------------
--------------------------------------------------
--------------------------------------------------
--------------------------------------------------
--------------------------------------------------
--------------------------------------------------
--------------------------------------------------
--------------------------------------------------
--------------------------------------------------
--------------------------------------------------
--------------------------------------------------
--------------------------------------------------
--------------------------------------------------
--------------------------------------------------
--------------------------------------------------
--------------------------------------------------
--------------------------------------------------
--------------------------------------------------
--------------------------------------------------
--------------------------------------------------
--------------------------------------------------
--------------------------------------------------
--------------------------------------------------
-------------------------MELESVHDAYKKELERVCEKHQIEL
DENEQRHRNEIQRLCGENSSEISNLKLNLKSLFETELETIKNNHEREICE
LKEQFERRLNDLKDCDLDTLTKRIEDDITKTHAKHKKIVSYLVNEIYKLK
KTIIS-------------SSFDDVDRFSS---IDSFDPKLFQNNLNGHDA
DIETSDYVLSQDSIDMQIKDLEDIVQERDDLRSVATTLR--QLSKYLCSF
LLTK-----QEELNNSIVERMNGMECGGVLRGSGDRN------VIESTDN
CEKPVNEIRSSRRVHFIPNIEEIVSLIDEHSVLADFTTEGTSEEHN--HL
ELNTCLKKLNEEAAALSDVINNEQNLLCTNSDDICHKRFFDKEIEYYKKE
LENQKSDYKKLFMETSALEQENISLKEQLE-----------KESSSVNDI
KQDNDIDNDNLILLKKKAQELIKNYN----DWPNLQVLFDEFSAEYIKII
ESIKNDKDD-----------------------------------------
---LAQQLVVADRRLKSSQKFIKDQIAEREVEREEFDN--KLETLKCQLK
EREREKESLDTEDLR--SHTEQVVTEAEERYIKLENRCLRTEELLNTSKL
EILSLKNIILNQETRLEHFIKNESSQKNSINQLTNMLEEEQNNQQDMLTE
LNRLKNLLEEQIQSDCHEFADIEIVINKIRLQLKDIEKTISKRIKDLDTF
WVTEECGSPMSEDISVAERCELPSKISIEKNSSPARIVATLDDVFIR---
----------------------------LQERLNRLFKSEDAIFKHESDQ
QNIVNKLNKQIKSLESEVDMLRTRLAEKSDQLTTAKMKIDELRVLKNDNV
HLATSQLQEKLQK-------------------------------------
---------------------------------VTIENKQCSQVMEEQNH
EIKTLKDSTKYFKNMLSAYET-----------------------------
------------------------------------------KLAEKENI
DPNTINNLESKVVHLAEENINLQIELANKISQIEALSTQINSLQIKELNQ
NAGNKQNYSVSKSIGTDMHISENEQMRRVIPNESNTLPSLQMSYHHQDVS
IREPSIIN--LSLPSQITKENTNIHSSISEDLKSALANTKLELEEKN---
----------ALIKVMEKDTERMDQQLKELKESIKMLNLEKIALEDHNHT
LVKNETILTDKLNDALTQLDKKQETLAELETLGVKLRAEIQPLVYMKDIL
EKKISAIKDCNKLQLERIECLENMN-----EELLNECDHFK--KNQKDLE
EIKSLQQDNWTLKNELLNTEKFKVEVAEKLEELKNEYDSLKSKNLALVDD
IENLKLDKYRLKNELEKNEELHADELVGYQNLLAEEQNKKHQIN------
--------------------MELLKTIEELTSQASEQQQLMSGIQENKEL
EVTCTFSDFGSENFTSNMSNQLKDNVKVLEIDLENERKKTTGYQIIIENK
-------------DAEIEHLNAIKKCQEIKIADYMHRIQVESDTNTKLEL
TLAKLENHIKELENKIEIFKAKELHQTNDNLVEKLENDLVKVLDTNEMLD
KELTRILDIKEETDQHLIEAYKKIAELETNKNQISLLLEQLESKNKIIEA
FKHQ---------------------LDNAEIAMKDQQARSDKDKRSLELK
LLDLKKELKESKQKYQEIVNDFEIMKNYVIKKEKNTEGIQLISEKNDNLV
LKLDGAEKTATEWKKKYNDLLNENCEIKHKFES----LDAECSHLQNKIT
ELQNKLTLSDHYKNRLKIDIQDITTPADLELKHSKLILNLETENVSLTRK
LTETREKYNKCRAHLED---------------------------IKTMLT
SQNLKNIVQENMELCNTRDKLQN---------------------EVMELK
CCNQDLNRKLFEKK----------VENNWPVVGNQHITRVEALYHSLVW-
QKMYLVKLARG---------------------------------------
--------------------------------------------------
------KD-------------KLLRFIIQEWPDLDN--------------
-------SIVKTMMQRICAKRKMSKFK-----------------------
--------------------------------------------------
--------------------------------------------------
--------------------------------------------------
--------------------------------------------------
---------
>7070.XP_972088
--------------------------------------------------
--------------------------------------------------
--------------------------------------------------
--------------------------------------------------
--------------------------------------------------
--------------------------------------------------
--------------------------------------------------
--------------------------------------------------
--------------------------------------------------
--------------------------------------------------
--------------------------------------------------
--------------------------------------------------
--------------------------------------------------
--------------------------------------------------
--------------------------------------------------
--------------------------------------------------
--------------------------------------------------
--------------------------------------------------
--------------------------------------------------
--------------------------------------------------
--------------------------------------------------
--------------------------------------------------
--------------------------------------------------
--------------------------------------------------
--------------------------------------------------
--------------------------------------------------
--------------------------------------------------
--------------------------------------------------
--------------------------------------------------
--------------------------------------------------
--------------------------------------------------
--------------------------------------------------
--------------------------------------------------
--------------------------------------------------
--------------------------------------------------
--------------------------------------------------
--------------------------------------------------
--------------------------------------------------
----------MEGDSTNREGAPLGDSGSSSLTLSLTPPLSETSTISEHLS
SVENDRSLPELLVNFPP--------DERISLEPKPPSLSDSYTSSFVSLN
GLERFISTNMEGRTHAQSILEEILSNDQFKSDSDESLNIFANVDLDDKLL
----------------------NSYNAGKSVNFDLNDEVCKRVKDFEDLI
AVKNTTIAALTSELDSFRELLSNTSSLGTTTTEYKQFQEECHNKLVEYRD
AIVHRDEQIEKLTSSLQQAILNREEMKQH-------------FRSEIAQL
QEQLE--------------KTSNLLKDHKKSFDFDEICAQFEHSLGPPQL
APFGELKAAFASYVEMSKRALENEISNLKTKFSSDKAQCESEIKSELDAK
HS-KEMEELRTYFEKKCADLEKNYS----------------------EEV
FSQQSRKMSESSSCSELSSDFVGPGGDTRVDYTRKDLVKLRQSLVQ--LI
KIFDGFNLEDLSDSDFERLTSEIGKFEFRNLLKFDLSLMKSELQNKYHAE
LEILREDYDNRVDELNVEHEKKLKSLN--------------------EEI
DDLNRQLRGRIVTTSQQEVANSGEFEIDEVVQSYERRLQEQVTLAKIDII
AALELQIQRLVAS-------------------------------------
----DSLDDDWPEELLQLKSRFADKYQTEIAALKQQHSEEIARLKDEHLK
NLNAALERARRRSLRDADSLSKGELELLKERDLLKKQTLALRNLLGELIK
YFTQCEDELNN-TLVEELMTKNFTQIERELDSLENTSGVKRVHLTPNFTE
LIDLIDNSPDK--------DLETIDLKSELGSCLEKLKADANAILQLSTS
FAKSEELEVPKRKNESLELTRKLINETQIKNELVDQLSEARSIIHSLETD
RGALENQLEQ-----LIERQKNLECDLLTARDKIAELIENGHKEIVSEGY
GENGDRGVRGLAEAVAALSVLQDEARVLVENRSQVDQNVVKLVEGLARAG
DKIVEEARRERED-------------------------------------
-------------------------LKQQIEAADKKYKITCQFLEDQAAE
REQERDDAQKQIDSLKDHLR------------------------------
------------------------------DRE--KDRATYERYTTEVEH
LEQQLRDMSKLVEVGEKKVKEVEGERQEAVEKIYELRDIIRDLEEQVRVK
TSTEEELRSIVSELEIIVKQQVTDEKKDVSENTKEFHQYVGDLENEVQRL
RLTSEIAGS-EGALKQIKNQLSDFETTLDKRTKDLEGFHSTVSTTCSSP-
-----SEDMSIQERSIYDECEIPLQQLARLKEKLLRHSRAEDAALKR---
-----------IRDLEMQIVALKNDLEESQTEREILRKQISDHLVLISNL
QIRLDEQRIRAEHIEKQTNTSLEVQNYDLKNTIASLEEKIA--KRDKTIA
QLKSNIDETKKRLEEREKEDDLVVQMQEQVEFLRSENAKLKEESKLLNLD
EKEVESLNRLLLSGVSIHDLENFEQCRRQMTDSFPISPIPGRKNHETTFL
SLPN------KANSTEKHVRFEDDQLKQLEGKIELLQTHLDETEENLKKA
TQLFEEEQKKSEEQIKLLEAKNGEIEANFRKLLQEEKTKSEEIQARLD--
-------------QANDEMKKSKELEANLRLQNEEIQARLDQGTEEMKKS
EAKLQECSRRLESRDKE----VKTLYKVNNELKNSVKIKEEEIAEIPLLR
KRNEEVGEELRHLQHLLLEKEKIIEHMEADSKSLHTNLETIQNKLQETGN
VVDLS-------------------RRLREEQKKNAELFEELHTLKAQLLS
VDKKSLEDITSQIERELNYSAYLDANLLNAVGEGSLESEDVDGLKLLLKK
QKSVNKQLVKAR-EAVETKFELLEQKYENLKKE-LERVQLEDAVLIGQLR
TKLTQTMDVEDEALRDLRESRK-YELGLKNEKIID--LESQISAFEHNER
LLRADLEAKVNELGACRVLQEQSKAEIRKLKRLLSEHKAKSSDLVPDQIM
EKIKELNAVARDNKQMIDLIARLN-----------------NEKLVLEER
IVALEEHHNYLPFD--------DPSERANYLFAKY-L-RSESYRKALVW-
QKKYLISLI--EMVYVTPVEHSIVPKR-----------------------
--------------------------------------------------
------AKFKHVGIMVVSI--CRMKYLVKRWHSGKR--------------
--------IVRRKSRETVNFQVGQPVSSQNFVPSALNQPKTDMP------
----WVGTSPPTKEPQVLRFQRIATRDALSSPG-----------------
-------LLSKYVERFNQIQDKLGLDTQ----------------------
--------------------------------------------------
--------------------------------------------------
---------
>7159.AAEL006395-PA
--------------------------------------------------
--------------------------------------------------
--------------------------------------------------
--------------------------------------------------
--------------------------------------------------
--------------------------------------------------
--------------------------------------------------
--------------------------------------------------
--------------------------------------------------
--------------------------------------------------
--------------------------------------------------
--------------------------------------------------
--------------------------------------------------
--------------------------------------------------
--------------------------------------------------
--------------------------------------------------
--------------------------------------------------
--------------------------------------------------
----------------------------------------------MYTV
FAQRIICYVPPNLSQFSSPSNLGPNKSPVVSRSEPSVRFKLEEDIIGSLS
VSSASASGSNNEDSLEIMEEIDI-PDDES--TQDNDASGSISENLVLSAA
PAENVPQRSVDNSKIATDRKKQLFDIDNE---LP--------GESGVRKF
DIDDLQLSGDEIAQHFQSFSESTDLKDEDNKVNLAVKKKLLKQNHDVGSL
GTLLDNIESSSDVLGSDP-KKEESDLKQKVGESKKELSPLNEDVVLINNS
KVS-------------------------LKSLKKLQKQSNVLD--NNGDN
SYSTTNDISELARDTESDRIMSDNNDNSSRSDVASKPMDSDKEASLQKLS
SLMLRSKSAEIEEKNVESEDKPEFASLGVVK-LCSEQSSEVHDSSVEEDN
SI-EEMLMSNASVDILAVNEMVLSENQQLKEDSSDSNLSGDLKEKILTSS
KSFEEVKSQ--HELDVPADNLE------GNKPVVVKQMEKV-VDIKEALE
DISEESEQTLTNSNHSESRPNTDDEQSKPLAVVEKGKEIRKILEEKLLHK
QLNIE-STIYEDNKENIPDSLSVNKSFDLDSVVSLNMFQAMNNEIKQLHE
IIATKDMMLEAYSTRDS-----LKET-----RLESLRDP----QRSSDSS
SLATNSTEYRPL---NDETVSKKELLQKVADQNQWIVTLAEKLQEINQAR
EMERSESIKLVAEVNRLTKQLAENADTIKQRPH---WM----RDQEST--
--GQRISEISIDLVSETDD-ALSDFPDLYEERSNRNSRERQLDLNLDIDY
SEQNPFHIPTA-ISKQLEQFRKYLSADELRLFNMVQGKFDDYLQQELDKM
KTTSEEELKIIQERLVSEKNEHDAEVNRLRQLLSNVKSGSVEIEDLKSEL
EARHT--------QEMDDLRTYFQEKVAEFEKQYSEKVLSQHSRQMSN-D
TASDISDQEEFPEENGGYHSKHTSPKRKAKEDIYLSPTHRKITPTTIDTT
-ESSADEVMEFPMEEEDEA-HLTVDSLREYYQNKLKELKRQHEQDLRELR
KTFKQFEEKDIDEKGLPECLPPSAGVILIDKSTTSTTN------------
----------TTTVDIGTEPIDDLHEIIADYERRLQEQVALARQDVLREL
EVQIQALLSDTISEDYHWPPELILLREKLTAKSQLEIAQLQIKHEEEMAK
VKADFEKQLQWKLKRQSTFDSAR-DLDKIISERDNLRELSSTLRSVLCEL
VRYVS--------------NCEDDLNSTVIDELHKYGIVPGNAEE--VLE
CSALD--MSVSNISTLSTKKFLKFTPDVSGLISIIEDPTLLEYISKESVN
--HDG---ANRSLNLDECLEKLRSEAMHILSLSEKIAKKSS----TKDED
LDKVSVKSDSCEEEDGLKRKV-VKKDTVGSRSFDENMVRHS----R--TM
DAS----HIDSSLPMDLTAVQCSGELNVQLHELRN-------EKRQLEMK
LADALSKQNSLVVELNETKQHLLELNSQK---------------VEISEG
YGTNALLPCAQKQANSFSELQEKAKQILASSP----DSDIDNSTNLLQLV
EEFCREGERYMENGKRD---------------------------------
KLDLQSQIDAADKQLKATRQFLEEQAAEREQERDEFVK--EIEKLKIQLR
EKDKDKTNIDRVT-KELETAEQNIKELSAEIAARDDKIRKLENDLKDSID
KGFTLREIITELETQNESKAIEQHVMVTKIKELESYIDAQNRQNESLHQE
AD-----MTVRGYDDKIAKLEEELRQTKPSVEHSLVLEALTVQLRDVEET
LERKTKNLETLHANSSASLVCSSPSEDISVN--SPSHRKKSAENSSI---
--------PP---LPVDEVQRIFDKLHRHTRVEEVAIKRINDLEMQICSV
RNEYAELQHERDVLQERMSEQSLKITTLQSKLDEQRLRAEELHRQGTSHL
TVKVHDLQNEVVNLK----------ETLQTRDKQITSLKNFLENSQQVIE
RQEKELAMNQADNDRSQYELKLEAELQAKCDEIQQLKNKIQNDMINKLAL
PDLMETMLADKNEEIDQLKEKLSQLQSQ-------HHPPASHLSHGKEDD
NARTLSDIVSITDCDESDMVMRRLPEQN--EGL--LPTQHSIPMETPSNF
FNLKEQHQTASTTHS-TTHLPTSSSNVSPLQH----AMQLPKATLFPLGF
EGAFLQDFSAVFPRPTPSTGTSSGGTPEFIPRHINFSLIDDPRSAEGKDR
LREPAFIEE-IHEQEEEKVMAQTMTASGGKRLSDISENVSEEDKGKLEN-
-E---LESLKMQLDRITNEKNVALERMHAEIQEKIENIEDLQVELAARNK
LYEDLLREKKDLRDELEKVKHDLDQLESDACNLQKKENELKEVLESMTHK
DQEMCDLKGICNKLREEIEQHVRDSETLKSEQQKNHLLIDT--LKQQVES
LNKTIGHKDELMSKLEKDILNYSKNEEKYLEQLKVLDAKEIELRLLQGNY
KDRMQEIEMLNEDNKFLNEDITRLKNEIAKSSSN-SSSNPSYVQFLKQNC
EKIE--EELRETKALLTEKMLALERVKIDLTSCQREAEDVKSLLKEKEMI
IQQIGDDGNTLHQALSNIQNQMQETSGNLNKKLREEQDRNTALLAEID--
-------------RLKTLLQRSDNSSSPKPFSVEEIAEQLEKELNYSAQL
DSSILKAIESDDVNSDDE----TNEAIKKSKNGLADAVQLEELTQKLRVE
AEKGNKLKEMLEAEKHNSNEIQMQDAEIIEAMRLRLEAAIDNEGTLQKLL
SEERSKNE--------------RLSTLMAGVQRTKSFDNYLLMK-NKS-P
HD-SPSRRLNRSNEFESEMVARFESEIKFLNAQNERERERAIDLQRALER
ERNRFEKEIADRNEYGEQVKRELMRVTKEKERL-EVELDNEQEKLLLSHK
EIESLERRINALQEAESMRSLR-KDRSLGQNSLEFQDIRLRLENVEQERV
QLLETNRSLRTEVERRKQNEAHLMEALSRGNSL--KESG----VPEEFLT
KLKDLNRMLEANARENHQQAETLRLM---------------VEERRALQQ
RIQELERFNVN---SNRSN-RDDLEERANHLFGKY-L-RSESHRKALVH-
QKRYLQIVL-TTYEENEAKALQLLNAQNVPM--GIQGLSLAK-PN--ADE
NHPRR---------------------------------------------
------KSFRSVVTAIIAI--ERMKFIVRKWQGGRR-VC-----------
-------AKAIFS--QQFTPRRS-QSATTNVWTRSQNSHFVEYNASPPSR
DRAVFQPSVVHQVQNYPSQYLRLPESQ-LVMNA-DLRER-----------
---LEDQYNQT--NR-----------------------------------
--------------------------------------------------
--------------------------------------------------
---------
>7165.AGAP010655-PA
--------------------------------------------------
--------------------------------------------------
--------------------------------------------------
--------------------------------------------------
--------------------------------------------------
--------------------------------------------------
--------------------------------------------------
--------------------------------------------------
--------------------------------------------------
--------------------------------------------------
--------------------------------------------------
--------------------------------------------------
--------------------------------------------------
--------------------------------------------------
--------------------------------------------------
--------------------------------------------------
--------------------------------------------------
--------------------------------------------------
--------------------------------------------------
-------------SRKESSVRFRLEDELLGSGSELSG----EGSASASIS
ES-LSANDNHDDDSLEIMEEIVVSPVDND--HDDDDDDEQANVAEISSAM
IALNRSKKKGSIGSAVADRKRQLFDIGEDEDFLPRSAERPPSGGSGSGLF
DIDRLQLSGDEIAQHFQTTVESDRSEKEDSP--FRDRPKSSENEEYEDSF
GQDGGEGESSVGERASGKGKSPKRPLELVQVHHAKELSPLKEDDVLINDS
KVN-------------------------LNALK--QRNQPIVQ--RGG--
-----IRLEEKARNQKPPNVMAEESNNNSQDNSLNTTNDISDLAADTESE
RVGSVELDASSGSAARQGKLSADYRSRSVPDGIGAGKGSGAAGPSGAGFT
SL-GPMKMSEAMSDR-------LSNEPSGSSSSGGSGISEDLRERILTTS
KSFEEVKAQGVAAIEVLEDKTE------RPGGEPAKPMERVPVDQKEALE
DISEESEHTVGGGGVKVTSRQQEGASPVPGNLIERGKEMRSILEEKLLQK
QHSVVGSTIYEDNKENIPEGGSLKAGPEFDSVISLKMFQTMENEIRKLHE
IIATKDVLLNAYGGRKEGGTAQGKETNSCSSRAESLREQPPCRSHNSDSI
SMATNSTEYRPVGELADMASAEKDLYGKIMERNQWIELLADKLKESLQER
NQLQSEGEKLAAEVTQLKKQLAETVESMKLKAQSSSWAGVRPPDQESTSG
GGGQRISEISIDLVSETEDGGLSDFPDLYDDPP-LGATERLLEPPGCSDF
SELNPMHIPLK-ISKQLEQFRRYLAPDEVRLFNMVQGKFDDFLTQELDKV
RDGGETENRVLREQLQIERAEKEQEVNRLRQMLGSVKAGSIEIVALRTEL
EARHT--------QEMADLRTYFEKKVVDLEKQYSEEVFSQQSRRMSNDD
TASEISGAEEFPEENGGYQSKHTSPRRKHKEGIYLSPTHRKITPTTIDAT
-DASADEVLVVEIIEEQEHRHLSAEEVREFYQSKIKELNAQHERVFANLR
GKLKAYEAKEQEKHVLVSAYAERPEQVLG--SIRLQTP------------
----------TSVGELGSD--SDLQEIIAGYERRLQEQVALARQDVLKEL
EVQIQALLSDSSFEDSHWPPELVLLREKFTAKSQLEIAQLQLKHEEEMAR
MRNDFEKQLQRKLKRHTTFDSSR-GLDKIISERDNLRELSSTLRNVVGGL
AKYFS--------------ICEEDLNSTVLEELHRYQHEDGQTHEPSAVD
CSANESALNVTDVSFLASCKLLKFAPDVSGIISIIEDPSLVEYVSTKAQQ
QRDDGTEPENISLNLEECLERLRAEALSLLALSERIKQKSSSGTTTKEDE
SDRVSEKNDSCEEEDGLKRR---GKSLESARSFDENIGRQQDGPDR--LG
DAKSNGAHGCRSLPIDLTGLQLNGELNMQLHELKNRLLKSEDERKLLESE
LAEARSKQSSLVSELSETKQHLLELNSQR---------------VEFSEG
YGTNALLPTAQRVNNSFVELQERAKVLLGSTTGAGADQTIEDSSMLLQLV
EDFCREGERYLEDGKRD---------------------------------
RMDLQLQIEAADKQLKATRQFLEDQAAEREQERDEFVK--EIERLKGAMR
EKEKDKVNFERAS-KELESMEQQVKELTTQIADRDDRLRKMEADLKDSID
KGFTLREIISELETQIESKTINEHVLETKVKELEKYIDVQNLQNESLHQE
MESVRTDLAGRGYDAKIAKLEEELRQRQPSAEQSIVLEALTVQLRDIEET
LDRKTKNLETLHSTSGASVGCSSPSEDVSVNQDSPLHRQRRSAGGAV---
--------TP---LPVDEVQRIFDKLHRHSRVEDVAIKRINDLEMQISNI
RGGYAELQHERDVLQEKMSEQSLKISSLQTKLDEQRLRAEELHRQGTSQL
TVKVHDLQNELHNLK----------ETLQTRDKQIVNLKQFLENSQQAIA
RQEKELAMNQDGAERSQHEQRLEAELKAKEEEIRVLKERIKNEMINKAAL
PDLMETMLADKNEEIDQLKERLAQMTGKGAAANPRHDELVAAAALAKDDD
GGRTLSDVVSITDCDESDMVMRRMPEQHTLEGI--LPAHSIPMVSTGVRC
IHDHASSGRECQKDSGTSLLPNHSKQSSVPLGGHILGGSHDSTMLNSIPL
RSNFFHDVCSVVPR-IPDQTRSSAPTPECVPRQIDFSLADVEGTPHLNAQ
LREPAFIEE-IVEGEE---LNDAMVAAHPAQR-----KAPNEVNSNPEG-
-E---VESLKLSLDRVVTEKNEQIEGLKGELQEKIERIEDLQVELAARNK
LYEDLMQERKELRDEVEKVKQELGRLDQQAHDMQQKEAELRVALEQVRQK
EIELGEVNSRYEKVRTEAEDATKEASALRGEQQRQKLEVDT--LRQQVES
LNKTIGHKDELMSKLEKDLLNYSKNEEKYLEQLRSLDAKETELKIMQGNY
KDRLHEIEILNEDNRFLTEDINRLKNEIARSNNS-LSSNSSYVQTLKQNC
TKLE--EELQETKVLLTEKMLALERVRIDLTGCQQEMEDLRSTLKEKEMI
IQQIGADGNSLHEALSNIQEKMQEKNVTLNGKLREEQERNAQLQSEVE--
-------------RLKQQLQRSDNSSSPKPFSVEEIAEQLERELNYSAQL
DSSILKAIESDDMNTDDDRQGSSSGAAGRKPGPSRKPSDLDELRQKLQLE
MDKGKKMHELLEGEKQNSAAIQQQDAEIIEAMRIRLEAALGNETTLQRLL
EEERTKNE--------------RLSRMVGGLQRTKSFDNYLLMKGGKGSP
QDGSPQRRLNRSNEFETEMMARYESELKFLTAQNARERERTADLQRVLER
DRERFEREITERTEHGEQVKKELNRVLKEKETL-ELELDHEQERLELAHK
EIESLEKRIGALQEAEALRSAR-RERTSGQNSLEYQELKLRLESVEFERN
QLRDTVQSLRSEVDRRRVREAHLTEALSRENSLNAQNQQQQQIVPEEFLN
KLKDLNRMLESNARENQQQAESLRFM---------------MEERRALQQ
RIQELERYNVHGSGVGHYHQREDLEERANHLFGKY-L-RSESHRKALVH-
QKRYLQIVL-ATYEENEAKALALLNAQLPPG--QMEVLALASGPRSLDSS
GQPRR---------------------------------------------
------KSFRSIVTVIVSI--ERMKYLVRKWHGGRR-VC-----------
-------AKAIFS--QPFSPRRS-QSASTNVWARSPGSHFVEYGSG----
--------------------------------------------------
--------------------------------------------------
--------------------------------------------------
--------------------------------------------------
---------
>7176.CPIJ005546-PA
--------------------------------------------------
--------------------------------------------------
--------------------------------------------------
--------------------------------------------------
--------------------------------------------------
--------------------------------------------------
--------------------------------------------------
--------------------------------------------------
--------------------------------------------------
--------------------------------------------------
--------------------------------------------------
--------------------------------------------------
--------------------------------------------------
--------------------------------------------------
--------------------------------------------------
--------------------------------------------------
--------------------------------------------------
--------------------------------------------------
----------------------------------------------MKSA
STANSRSSSTSHLSPRLPASTKSATSKSASSTVASSVRFKLEDEILGSVS
SSATSHD---NDDSLEIMEEIETQDEESGSIREEGGDDGTSSVSEKVVPL
NVGRPKTAATTAVASGSSKKRQLFDIDDDEPELELG--------GGGGKF
DIDELQLSGDQIAVHFQPEEGEEEESEGDFVVRLANKKKLMQQNHDVDSL
EQILNDIESGSEG-------------VEAPAPVQKELSPLNDDDVLINNS
KVS-------------------------LNALKKLQKQSHVHENNNSGDN
SLNTTNDISELARDTESDRVASDRSEGK-MSSSEGRSKSVDGSTGGSESR
GGEDKPFASLGALKFEEEGDDRDQEDNSIEEIVMSNPSVVASSSVANEAS
SF-EENVTG---------------SEFDKSKEVRGQSSPEDLKEKILTSS
KSFEEVKSQ--HELEVPSDKLM------EDDKATAVKQMEKVTEFKEALE
DISEESEPTLTTSNHSGSKPSTDDEQSRPFVVLEKGKEMRRILDENIFQK
QLSIG-STIYEDNKENIPDSLSLNKSIDFNSVVSLNMFQAMQLEMKELRE
IIANKEA--DSFSRRES-----LKEP-----RPDSLKDNP-----RSDSN
SLATNSTEYRPLN---EEPPAQKDHTSNVYR---WVEILAEKLQESLQDR
DRLQAEVDKQAEEINQIRKQLTENVEAIRGRPH-------WMRDQEST--
--GQRISEISIDLVSETDD-ALSDFPDMYEERSNRNSRERQLDLNLDIDY
SEQNPLHIPTAPMTKQLEQFRKYLSPDELRLFNMVQGKFDDYINLEMHKL
RSTHEDESKILQERLEAEKNEREAEVSRLRQMLTNVKSGSTEIVDLRTEL
EARHT--------QEMADLRTYFEKKCVELEKQYSEEVFSMHSRRVSAND
TVSDISDQEEFPEENGGYQSKHTSPKRKLKEEIYLSPTHHKITPTTIDTA
GEGSADEVMEV-VAEVEKDIQMNPDQLNQFYKTKIADLRRKHDADIKLLQ
ERLKYFEDKEASEEFILNTEAPVVSANASHLTTQAKPPPPKTPSTTSTNV
VTPTNNNINPTTTADAGTEPSDDLHEIISDYERRLQEQVALARQDVLREL
EVQIQALLTDTVVEDSHWPPELVLLREKFTAKSQLEIAQLEIKHEEEMAK
VKADFEKQLQWKLKRQSTFDSTR-DLDKIISERDNLRELSSTLRSVLGEL
VKYVT--------------VCEDDLNATLIGELHKHGIAVASGGDETLDG
TLAVDLNETGASTCS-TARKLHKFTPDVSGLASIIEDPSLLHYVSKEETG
---------RSSLNLDECLERLRLEAVHLLKLSEKVTRKTD----TKDED
LDKASVKSDSCEEEDGLKRGGNSRKDGASTRSFDENMVREVESVVP--KL
QTAT------SSLPTDLTTVQSSGELNIQLHELRNRLLKTEDEKRLLETE
LADTLTRHNSLVLELNETKQHLLELNSQR---------------VEFSEG
YGTNALIPCTHQPSNSFVELLDRSKHVLSSASDNTVDNAAAAN--LLQLV
EDFCREGERYMDDGKRE---------------------------------
KVDLQSQIEAADKQLKATRMFLEEQAIEREQERDEFVK--EIQRLKTQLR
EKDKDKVSFERAT-KELEAVELQSKELGAHLAERDDRIRKLEADLKDSID
KGFTLREIITELESQIDGKSVNEHVLDSKIKELEHYINAQNRQNESLHQE
MESMKTDLAVRGYDDKIAKLEEELRQSRPSVEQSLVLEALTVQLRDIEET
LERKTKNLETLHSNSAASLVCSSPSEDISMNQDSPLHRRKKSNESGTGLS
GGGGEVNQPPPVALPVDEVQRIFDKLHRHTRVEEVAIKRINDLEMQIGGV
RTSYAVSPLD----------------------------------------
--------------------------------------------------
--------------------------------------------------
--------------------------------------------------
--------------------------------------------------
--------------------------------------------------
--------------------------------------------------
--------------------------------------------------
--------------------------------------------------
--------------------------------------------------
--------------------------------------------------
--------------------------------------------------
--------------------------------------------------
--------------------------------------------------
--------------------------------------------------
--------------------------------------------------
--------------------------------------------------
--------------------------------------------------
--------------------------------------------------
--------------------------------------------------
--------------------------------------------------
--------------------------------------------------
--------------------------------------------------
--------------------------------------------------
--------------------------------------------------
--------------------------------------------------
--------------------------------------------------
--------------------------------------------------
--------------------------------------------------
--------------------------------------------------
--------------------------------------------------
--------------------------------------------------
--------------------------------------------------
---------
>7176.CPIJ005547-PA
--------------------------------------------------
--------------------------------------------------
--------------------------------------------------
--------------------------------------------------
--------------------------------------------------
--------------------------------------------------
--------------------------------------------------
--------------------------------------------------
--------------------------------------------------
--------------------------------------------------
--------------------------------------------------
--------------------------------------------------
--------------------------------------------------
--------------------------------------------------
--------------------------------------------------
--------------------------------------------------
--------------------------------------------------
--------------------------------------------------
--------------------------------------------------
--------------------------------------------------
--------------------------------------------------
--------------------------------------------------
--------------------------------------------------
--------------------------------------------------
--------------------------------------------------
--------------------------------------------------
--------------------------------------------------
--------------------------------------------------
--------------------------------------------------
--------------------------------------------------
--------------------------------------------------
--------------------------------------------------
--------------------------------------------------
--------------------------------------------------
--------------------------------------------------
--------------------------------------------------
--------------------------------------------------
--------------------------------------------------
--------------------------------------------------
--------------------------------------------------
--------------------------------------------------
--------------------------------------------------
--------------------------------------------------
--------------------------------------------------
--------------------------------------------------
--------------------------------------------------
--------------------------------------------------
--------------------------------------------------
--------------------------------------------------
--------------------------------------------------
--------------------------------------------------
--------------------------------------------------
----------------------------------------------MALP
GGE------ASQNQ-VVHPAAEQVEEVIINVVKAQDPRG-----------
-----AQRKAHLLPTEPVSCWGIDVVLPRAS-LDSRVCVWIG-----LPS
IQSINTSSVRA-VGPDVKIQKAKHNIND---ER---FTEMEADQALVDTD
STESTRRFEDVG------GYVTRSRFRDATFS-FKQLWIRGHIRH-LLKV
ER----------------IGNWTHHQTASAGEGKGLRLKIKHTTEKIVAA
GG---ELQHERDVLQERMSEQSLKITTLQSKLDEQRMRAEELHRQGTSHL
TVRVHDLQEELVN-------------------------------------
-----------------------------LRETLHTRDKQIDNLKNFLEN
SRQVIERQEKELAMT-----------------------------------
------------------------------------------QASNDRSQ
FEIKLEAELQAKTDEVQQLKHKIQHEMINKVALPDLMETMLADKNDEIDQ
LREKLN----QLQQT---------PAAALAT-------------------
--------------------------------------------------
-----------------KDNDD---NARTLSDIVSITDCDES--------
---------------------------ADMVMRRAPEQS-----------
-------------EAGAGFFP-----------------------------
PPLP----------------------------------------------
--------------------------------------------------
--------------------------------------------------
--------------------------------------------------
----------------------------------------HSIPMKG---
--------------------------------------------------
--------------------------------------------------
-------------------------------------------KDHQLCW
SEPGFEPR------------------------------------------
--------------------------------------------------
---------STAYEAEAS--------------------------------
--------------------------------------------------
--------------------------------------------------
-----------PLG------------------------------------
---YVA----R---------------------------------------
--------------------------------------------------
------SVSRAIVI------------------------------------
--------------------------------------------------
--------------------------------------------------
--------------------------------------------------
--------------------------------------------------
--------------------------------------------------
---------
>7176.CPIJ005548-PA
--------------------------------------------------
--------------------------------------------------
--------------------------------------------------
--------------------------------------------------
--------------------------------------------------
--------------------------------------------------
--------------------------------------------------
--------------------------------------------------
--------------------------------------------------
--------------------------------------------------
--------------------------------------------------
--------------------------------------------------
--------------------------------------------------
--------------------------------------------------
--------------------------------------------------
--------------------------------------------------
--------------------------------------------------
--------------------------------------------------
--------------------------------------------------
--------------------------------------------------
--------------------------------------------------
--------------------------------------------------
--------------------------------------------------
--------------------------------------------------
--------------------------------------------------
--------------------------------------------------
--------------------------------------------------
--------------------------------------------------
--------------------------------------------------
--------------------------------------------------
--------------------------------------------------
--------------------------------------------------
--------------------------------------------------
--------------------------------------------------
--------------------------------------------------
--------------------------------------------------
--------------------------------------------------
--------------------------------------------------
--------------------------------------------------
--------------------------------------------------
--------------------------------------------------
--------------------------------------------------
--------------------------------------------------
--------------------------------------------------
--------------------------------------------------
--------------------------------------------------
--------------------------------------------------
--------------------------------------------------
--------------------------------------------------
--------------------------------------------------
--------------------------------------------------
--------------------------------------------------
--------------------------------------------------
--------------------------------------------------
--------------------------------------------------
--------------------------------------------------
--------------------------------------------------
--------------------------------------------------
--------------------------------------------------
--------------------------------------------------
--------------------------------------------------
--------------------------------------------------
--------------------------MM--GCL--VCSGATESTDVSNSL
FHSKDPLQTAATTPAGTATSPLLASGAPQLPQPSFFAVPPPAQPNPPTTF
DGHFFQDLSAAFPRPTTSTG-----TPEFLPRQINFSLVDSAESR-GRGV
FREPAFIEE-IREE-------------------------GEEVKGRLEN-
-E---LESLKLSLDRVTSER----EGAAKKLQEKVDEIADLQVELGARNK
MYEDLLGERKELKEELERVKAALDELEPLTVQLEVKEKELREVVEQLERS
EKEVAEVNLLRASLAEELEQHTKESAGLKAEREKSQLLLST--LKQQIES
LNKTIGHKDELVSKLEKDILNYSKNEEKYLEQLKSLDAKETELKIVQGNY
KDRLREIEMLNEDNRFLNEDINRLKSELAKSSSAGSTSNVSYVQFLKQNC
EKFE--EELRETKVLLTEKMLALERVRIELTSSQHDAEELKSQLKQKEMV
MQQIGDDGNSLHEALSGIQSKMQD-------KLREEQERSATLQAEIE--
-------------RLKVQLQRSDNSSSPKPFSVEEIAEQLEKELNYSAQL
DSSIMKAIESDDVQSEDD----AQRQPK-----YKQFNQAEDLRQQLQLE
VDKATKLQELLEAEKHNSNAIQMQDAEIIEAMRLRLEAAIENEGTLQKLL
SDERNKND--------------RLSTLVAGVQRTKSFDNYLLMK-TKSSP
HE-SPSRRLNRSNEFESEVVARLESEIKFLTAQNERERERAADSQRVLER
ERSRFEKEISDRNEHGEQVKRELVRVTKEKERL-EVELDHEQEKLMLAHR
EIESLEKRIGALQESESMRSIR-RERVSGANSLEFQELRARLDHVEQERN
LLQDAVQSLRTEVERRKHREAKLTEALSKENSL--LEAGQGTAVPEEFLT
KLKDLNRMLESNARENHQQAETLRLM---------------MDERKALQQ
RIQELERYSLH---PGQYN-RDDLEERANHLFGKY-L-RSESHRKALVH-
QKRYLQIVL-ATNEENELKALQLLTAQ---------GLTPNP-PE--PTS
PKNRR---------------------------------------------
-------SFRAVVTAVIAI--ERMRFIVRKWQGGRR-VC-----------
-------AKAIFS--QQFTPRRT-QSASTNLWARSPNSHFAEY-----SR
-------AAAPHSQVYSGHYLRLPEQQQLLMNG-DLREK-----------
---LEEQYNRSNVNR-----------------------------------
--------------------------------------------------
--------------------------------------------------
---------
>7227.FBpp0099786
--------------------------------------------------
--------------------------------------------------
--------------------------------------------------
--------------------------------------------------
--------------------------------------------------
--------------------------------------------------
--------------------------------------------------
--------------------------------------------------
--------------------------------------------------
--------------------------------------------------
--------------------------------------------------
--------------------------------------------------
--------------------------------------------------
--------------------------------------------------
--------------------------------------------------
--------------------------------------------------
--------------------------------------------------
--------------------------------------------------
--------------------------------------------------
-MAINIALFTLQITSLLRPHGASVSYKAIEAATLEELPATSVATATSTAA
TSRATGGAAATCVDVEFIPTLNIIFEKPTSSSEQLQCAEKSEHVAGGVSD
KEPADDCDSDNDSTRTYIISRSSWTGVTSSSSTPYAVTSTDTAELLRRQN
NLSLTEEDQSVSSFSIEQPTSSITIEMADQRTTTTTTTTATTATTPSSAN
ILATTATTTTTTSSSIEEEIEEAIEISEVEEQLNTPLESLSEAAAYARPK
DEQSSAK--------------------SLSSNPAEDEDADEFRIDDAQLS
GGQLAQHFLVDEDESEEGSDLPAASKVEVSLSSNDDDFDISLPLEQRKPV
HSLHEDDESVDQSLSNQSTTDDVSELVEEPVHEMDDKTDGSAAISASAPQ
ET-QVDESQITDEQDHSMEEIVATNESIEVTYEAEETVNTSQKQDLITDL
DEESEDQVHVDNRPTSTLQALKLPALQQPQIVERKAATALTTLRLQADVL
EPLELTILEMDDDENEEDDDDEESSLQLMKLRLMAMNQQMIVDNAPKLSP
TEAEQTQVTSSSNNLEIKQMERVPLTEFSKDVLEDITEESERLLSMSTTM
EEEQDPPSLSLDESKTLLQPGAHKTGGSSSSLVSLNMLKQLEAKVQELHT
QLETKDNCLASLNLQLETARRESSAGPASARDSSSLMTNSTEYRTLQEEL
GGPTLDIYVEMSRRDELIAKLTDSLQQSLNVRDKLQVDADRLGGEVQNLR
RQLQETLDAVKRSSAVWPDQECNPGQRISEISMDLISESDDDLDRHFLTD
NEERGSRSSKERQLTQLQTNEELGLQASNPEWTPTFSKQIEQFHTYLLPT
EQRIFQMVQRKFDDYLNQQITLCRDLGAQELKIARDQWESEKLTSEQNQQ
AAHAK---------QMEDLRKYFEHKCADLEKQFSDDVFSHKSQHQTGDS
SSECSEVDQLPEEGAAAVSSKEPSPRKRKRAELLLSPSHRQMTPCGLDSL
GENTGKTEKDNTADIAD---------LKIFYQTHIKELKRAHEDQVRKLS
DRIKFYERQQGDDDYKPATESPERTCPDQESAGGVANTSLIIIDEDELNF
-----------------NNESQVIQRIIEEYEKRLQEQLALARQDIATEL
EQQIKSLLSENTVDDQHWPKELILLREKFTAKSQLEITQLNIKHAEEMSR
LKLEFEKQLNRKNKRHLTFDAAR-DLEQVICERDGLRELSKSFRSVLCRL
AKCVA--------------HCEEDLNATLSEEVQRLLFHSRSQDGGDDLE
ATISSSLNNTKHMLRVPDVHSLLEVVEDPSLVQFIDSKSNEEPSEDFDLN
DCLERLKSEASYLLHLSEDLHKQRTHDESSEHLDEPEKQEHELCCEAEDG
LKTTGAVNQQVLSKFLRTNSLNDQQMGVANQRKNSNPEAGKTHSSL--PP
DLQEHAGNASELSFQLVQLKNRLIKSEADRQNLQQQLSRTIDRNAELGQE
LQALRDQLSQLNSLNHTDYNEGYGLGTMKS-----------LQEQGLDQS
SASFLALQERARHLLSSSPVKEQPSRDHGNSTVILLQMIEDFCREGDKVV
EFSKKDREDLQS--------------------------------------
------QIDTADKQLKDTRRFLEDQAAEREQERDEFQR--EIERLKAQLR
DKEKEHSSYANASE-EYAQLESQFREVNQQLCESNAKRDKFEVELKASID
KIFVLREIISELETQVQTKALNEEVLAEKAQQLEEYVSLQMRDNDILQQE
VHSLKTDIGEG-YQSRIRVLEEKLKQSGPTAEQGVVLSQVAEKLRDIETT
LDQKTKALESLHNSNATSNSASLSVTEDVSIHGSKEPTAVGSPSHPSLTV
EG----------------VQRVTEKLDRHTRVEEAAIKRIRDLEMQVHQM
RAGCVELQHERDTLQGRMEEQTQRISTLQNRLEEQRQRAEQLHRTGTSDL
NTRVHELQGEVQN-------------------------------------
-----------------------------LYEQLAARDKQMANMRQQLQR
SKEEITRLETEVEVR-----------------------------------
------------------------------------------TQP-DRS-
LVNKLQAEVQQKGAEIVKLKDKIRTEMINRLAIPDLMETMLADKNDEIDH
LRDQLEAKEKELQASQQEASQISSPSGAAGK-------------------
--------------------------------------------------
-----------------QEGSGGKLSARTLSDIGSITEFPEPDVERRAAM
RSLTALQMSEGAGGFLHQTMETSKEAVANLTHKRTDDLSGFIVPYPVNTF
EHPHYFQALGVTAQSTDGLTPGLVPRQINFSNLTEDSKLKT--TSLLMHT
PELPRPTTPPEIHQLRVKLSDLQTEKQRQQSELEKKLQDLQKELEQEKEK
LSRQAQTLQSYEESEAKYRLRIENLESKVLETAAQAASDRENLRKELNCV
SAAH------------EQCENAAAARKRELEKLNSEVKVKADQLHAALRR
CADLELQVLTLERDLERLKNSDNSSKQYSVDEIAQQVEKELNYSAQLD--
-------------SNILKAIESEEENNLDKKLQKGVQTEEETLPGTGNGT
DDENFTGERELLNQLEA-------------------------LRAQLAVE
REQCEAMSKELLGEKQHSQDIQEQDVIIIEAMRKRLETALDAEDELHKQL
DQER--------------------ERCERLQTQLTSLQRAESRRNSSLLL
KSPGDSPRKSPRADFESELGDRLRSEIKLLVAQNERERERSADAQRSSER
ERQRYEKELQERVAYCERLKQEMEKLSRDKESA-ETELEHFNERLTLQAS
EIESLEARLVTLQEAETRRANT-RTRQHQENVKLQAEIHELKSKLLAAEA
ARDCLDQKVTQLRFDVSRSGQREAKLAEALAQANDRLAHSTDDNVPAQFM
QKMKEINALLAENTQENRQMAET----------------------VQFLV
GERIALQKKCEELGGAGNTNVTELEERCRQLIGRY-L-RVESHRKALVY-
QKRYLKLTL-EGYQASEQLALQNLRGGAE------------------QPP
QRNIK---------------------------------------------
------KKFKTVALAIIAI--QRIKYIGRIWHTGKR-IV-----------
-------SKSVFTITQQRSPGLNLNVAPPQSPLPGPNSNLPTNNNNLMGR
--LSYAPLSPPMVNFSTVQPIMLPSDFTLQAPTTSLQTT-----------
---IANNNSENTLPSLARLDWPTMQKPKRAHARHH---------------
--------------------------------------------------
--------------------------------------------------
---------
>7425.XP_001605300
--------------------------------------------------
--------------------------------------------------
--------------------------------------------------
--------------------------------------------------
--------------------------------------------------
--------------------------------------------------
--------------------------------------------------
--------------------------------------------------
--------------------------------------------------
--------------------------------------------------
--------------------------------------------------
--------------------------------------------------
--------------------------------------------------
--------------------------------------------------
--------------------------------------------------
--------------------------------------------------
--------------------------------------------------
--------------------------------------------------
--------------------------------------------------
--------------------------------------------------
--------------------------------------------------
--------------------------------------------------
--------------------------------------------------
--------------------------------------------------
--------------------------------------------------
--------------------------------------------------
--------------------------------------------------
--------------------------------------------------
--------------------------------------------------
--------------------------MDNEEKRRSRALEAGREMAYKLKH
SNRRFSKSLEQASDEESFRNEAENQSIDLRSVSNNESILSRDITYSSVSM
SEGEGDGDLEGLAGRVTELEELLQGKEAVVEALHAEIDHLRADASSPTSS
HSQNSNNPYKDVIVTYRAKLQEFDRALNQRDNLIEDLTTSLQQALASRDA
LLAQISVLNSTQLGNPDRENICDEKISALENVLSIQKELVTQLSSQLEQA
EQNVKRLEHEKEVQNTELVDYKDQIENLNKKIQSGSTEIDNSISDAQQVQ
KQYEKIKKDMEAVINGFKAETSANNAKHASEIKELSLRHEAELQKLRDEN
HNLETHHAKEMSVFQTQLTNYKRTIESLKLDLVTRKETHAKDKELLTEQI
KLHKL----------QLDEMTTKYIATTSVLDSKESIERSLEQALNDAAT
LRTENESLKFKLDDLSSRYSAAQSLIENNQVHERTLSNKIFTLEKSLSRL
SGISFAELDQTAYQTLDEMS---LQYQITKQKLEEKAVMEKELVQKIQDL
QDLVSKTRTELESANLAKESYEKQIKDMKNTCDRLKSEMNSTLEHQQQRF
S--------------------ADSLEVTRMPSCEFEQEILELKKTIEKRD
EETAEYIKKLEELGGINQRLVEESQKLKNGLATAYAQCAVFEEKLDQTLG
FGESKLDDTSALMDQTASSNGSTFDLEEVLHKQSNYNKVLLKLDSCRKQL
EDFER--------------ERAQMLHKLEELTKEKEDILKEKEELLGNEG
LKQLKIEMEEKHAKEMEELRTYFEQKCLQMEKQYSEEVFSQQSKKMSDND
SEIEELNEDLYVGSGPVELSGGGDALGVLEKEIKSDS----------FSD
FKDKKQNNVSEEKIAQIAAEYEEKLENLRKQLQEVKEKSGRTILLK--AV
NQFCQTEQSSTAAVQESCNELNKLRADYNRQLEEQVGLARIDIINALQEQ
IEALITVESESDENWPTELLELRNKFTSN--------TKREIQALRERHV
QEIKCLREESNKIINGLHDEIKIIKAETRESLQSNLIKERDILHKTCATL
KGLVSQLIGYFADCEEELN-------------------------------
-NTIISEVLKKQSTPRMDSRSVFECEQSAAKIKRVHFAPKSNEIASIVGS
DTDLHDLINSEKDVMKILKNELEASLQRLRADSAKILNTSFSDSESWSTG
LGDSPRDKLIEVEKLLAAFQEENEHLKVKVIELQQRVIMAENKKEVISEG
YGEQDESVLEEVEEDFSQLQDRAKYVVMNGCNDTVYLLQLIDELCRHADK
SIDDIKREKEDLQHQIEAADKQLRSTRKFQEEQAVEREAEREEATKQIKQ
LQERLRELEREKDRDYREYCIDSAEVETLKMQMHDLETKKLKTESELEAA
VEKIWELREVIRELEQQVTARVNREDVLSGKIKQLEEVVVAQTKNQEELV
QELEVLKSGNDNNQLS------DHIGHLQEELRKHQLSSEQLTANSSALK
QLRLEIRELQSQLDRKTRELESMHVCGSSLSLSQPSEDVSIREQIDAARC
PTPDDPTSPPILPLDHVLKLKETLLKHFRAEDVALKRLKDLDIQLSSLQR
QNEELLAEQEILQQTTSEQLFQIETLRARLEQQ--KQNAPFAQRQATSRL
ETQLYEINDRLEITERALNDKDIEAKLNNQEKTQTNMPQLIDTMLTDKNN
EIDHLREQLMQREKQLEVYFSIDEAQLRELLRHNEHQKNSARTLSDILSI
NSECEEVEA-IREAPNYTRQNVSNFKIPNSIIHSSGASKRDVVDFSQGIV
DT---PKVPMLELDSHSQCSDAIGSNNEISKDMDNLQMHPHEQVSLARVS
PT---PDTDAENQNESTASEDHDGFVCPRHGKVNNSTRNVEETVLNETIT
VQRIQELEAHLHEIKEELGAKSVALNQRDAELLEIQSHL------EQLQE
NIESLNEDRLYYKSEYEKTKESELKIQRDLEEVENTLKKKTEELEDFKEK
IQVNEKILTEEAKRCKRSEATLQEKLKEITNLKEIISEKDITIETLQEKD
KVIR-------QMSDDSKSLHRALETIQSKMKESGNVVELRRKLKDERRS
NVELTEEIAKLRTEVEMLS-SSRRAEEDNDIAEMVQRELNLSARLDQQLL
N------------VIDSEPEDRMKRMKCNDLKQANKEIDELNRFKDDLEI
EREMLRSQIAEYENRIMQLKGDAEEESLRIAKMEEELARERHLVRSLQLQ
LQREKNSAEENKVRDTELISLLRIKLDEALEVRDRLLMEQKSHEVMNTLK
DQNRKDIP--------------DFGTEFVDFEKQRLELAKKLEAEQHKYA
EAQEIIKKLESEKDRIQKQYELAEAEIEKLTSSLDLADCVKDQMKS-DLR
KAREELKAKNKECDWQKSILKTMSEADSKRNQQ-RTSDHSELKNLRRELK
NAQEVINDFEADMKTLKEQLSESAEREAQLSRCIETLTDKETELTEQLSA
AKAEDKKLRDIIADQQNELQLYLRREIELSEELKRERLSPNKNNSPSKVL
QRVKDLNSTIERLSQEKVHLYEKISH-------------LREENERYLDQ
IRFLETQLSLKNKGYSNAVSRNDTEEKLQHFYGKY-L-RSDSRRKALIY-
QKHYLVCII-AGYQLLEENTFAFLAQLT----------QTQRTYARRGMH
RHHAR---------------------------------------------
------VRFRSAVLVVISL--QRMKWLILRWRTGRRVGA-----------
-------NVVLGNIERPAITQPIRHRSAGAMTGHSPPVKERATTNGTS--
-AFSHDPYFRRLTDIQQSLHLRVPESSTDNFKSD----------------
--------------------------------------------------
--------------------------------------------------
--------------------------------------------------
---------
>7460.XP_001122485
--------------------------------------------------
--------------------------------------------------
--------------------------------------------------
--------------------------------------------------
--------------------------------------------------
--------------------------------------------------
--------------------------------------------------
--------------------------------------------------
--------------------------------------------------
--------------------------------------------------
--------------------------------------------------
--------------------------------------------------
--------------------------------------------------
--------------------------------------------------
--------------------------------------------------
--------------------------------------------------
--------------------------------------------------
--------------------------------------------------
--------------------------------------------------
--------------------------------------------------
--------------------------------------------------
--------------------------------------------------
--------------------------------------------------
--------------------------------------------------
--------------------------------------------------
--------------------------------------------------
--------------------------------------------------
--------------------------------------------------
--------------------------------------------------
--------------------------------------------------
--------------------------------------------------
--------------------------------------------------
--------------------------------------------------
--------------------------------------------------
--------------------------------------------------
--------------------------------------------------
--------------------------------------------------
--------------------------------------------------
--------------------------------------------------
--------------------------------------------------
--------------------------------------------------
--------------------------------------------------
--------------------------------------------------
--------------------------------------------------
--------------------------------------------------
--------------------------------------------------
--------------------------------------------------
--------------------------------------------------
--------------------------------------------------
--------------------------------------------------
--------------------------------------------------
--------------------------------------------------
--------------------------------------------------
--------------------------------------------------
--------------------------------------------------
--------------------------------------------------
--------------------------------------------------
--------------------------------------------------
--------------------------------------------------
--------------------------------------------------
--------------------------------------------------
--------------------------------------------------
--------------------------------------------------
--------------------------------------------------
--------------------------------------------------
--------------------------------------------------
-------------------------------------MQMNERIIMELNS
EN---IKLKKNIEEKEQELEQTRKYTTLLHEKIK-EVQNFRDIILDKDIT
IETIQTRN------------------------IEIENEN------KQLYE
-----------FKTKYQSIKQELLECQTEIQRLTEGLNNRDQIIRRLEEM
ARR---------TSVSETSSPSNEKDQEIHHLQEYLKEK----------D
KMIR-------QMNDDGKNLHKALEIIQNKMKESGNVVELRKKLKDEKKL
TAELRDMVDKMSKELSDLKLIAQRSQDDTDIEDMVQRELNLSVHLDKQIM
N------------AIES--DTKTHKTECEKQHNS----------------
---------APYQD--MELK-----------------------LKLIQIE
IEKEHRTMQIEHIRNSELIDFLQNKQKNSLDN------EAKLKNELNLLR
QEYKN------------------------------LEMQLSLMKEHG---
---------------------------------------TKDHLQT-DLR
RTKEELKAKEEECEWLQKRIKTMSDAETRRQER-STSEHNDLKASRREIN
NAREVIMDLEADMKQLKRELTESLEREVKLTETMETLKERESDLIKKLTT
AKDEEKNLKDVITELQQDIKTYTIRELELTKELKN-RFS--NENVPAKFL
QKIEDLTN----------------------------------INEKYLTE
KTILQEKL-----------------MKLQHFYGKF-L-RADSRRKALAY-
QKRYLLSIV-GGYQLSEENTLSVLAQLT----------KVQRSYAVIGRN
KKSPK---------------------------------------------
------VRFRSAVLVVISI--CRMKWLIVRWNTGKRIGV-----------
-------KTLLWNIDQSFL--PIQKT---AMN-HSPPVRDKNTSNGDGGF
DGFTLEQYYQRLKNIQQKLGLAMAETGNLQIIPE----------------
--------------------------------------------------
--------------------------------------------------
--------------------------------------------------
---------
>7460.XP_392766
--------------------------------------------------
--------------------------------------------------
--------------------------------------------------
--------------------------------------------------
--------------------------------------------------
--------------------------------------------------
--------------------------------------------------
--------------------------------------------------
--------------------------------------------------
--------------------------------------------------
--------------------------------------------------
--------------------------------------------------
--------------------------------------------------
--------------------------------------------------
--------------------------------------------------
--------------------------------------------------
--------------------------------------------------
--------------------------------------------------
--------------------------------------------------
--------------------------------------------------
--------------------------------------------------
--------------------------------------------------
--------------------------------------------------
--------------------------------------------------
--------------------------------------------------
--------------------------------------------------
--------------------------------------------------
--------------------------------------------------
--------------------------------------------------
--------------------------------------------------
--------------------------------------------------
--------------------------------------------------
--------------------------------------------------
--------------------------------------------------
--------------------------------------------------
--MSKAIEDDERRRRSLEAGREILEKYKAEKASKVQGTSYNQMDEISDEE
SFRNDKSIGHRESYVHEGVSSRDVTQSSVSMSEGEADGDLEGLAGRVAQL
EELLQ-----------GKEAIVEALNAEIDHLRAEASSPNSSQSQNSSIP
SRDVIPLYHTKLQEFEKAVNQRDNLIEELMWSLQQAISARDNFASQLNAL
NAMEIPCKDN------------------------TSSMNNKSLQEKIDTL
EKTLNDQRSMIQKLNSQLAQNLEHVQTLEMERETRVAEINDYKLQINNLN
----------------------EQIRVSAADKNLNITETLEQQKQYEARV
DKIKQDMQHILKKFTTETN--INTTRHQQELKDLEENKILADRLNKELPD
LDTRHAKELSIFQTQLTHYKKTVEALKLELMNRSESQQ---IAQTELNEY
KSKFN----------------EFKVQSERARHILNLENQKEKEMLSEQIK
LHKLQLEEITSKYIAVTAILESKESIERSLEQALSNAAMLKEENESLKFK
LDDLSSRYSAAQSLIENSQTHEKTLSNRIYDLEKSLSRLSGINMSTLSEL
NETTYQTFDEVAVQYQLTKQKLEEKAELEKLLIQRIEGLEEDIHMKNVCD
KYKSELISLKKNELDDQSSLLLEEELKLSNQNMKDTVNDLLHKIEEDQQE
IKKFKIILEQKETEFAECIKKMYDLTDKLK-------------KSEQERE
QLKNGLATAWAQCAEVEEKLNQTLALNDSKLDISVPSSSYNSALMKQYKL
DRIVDDSVSMMHDQS-----------------------------------
-LDKNKTLSEKNENLDSSNKRVSLQGKLTFVLEENERLRKELEHLN---Q
QTDYEEIKSKLKYYISLSENLTTEKEQKMEENRLRSEKETLRKEIETLIH
VHDEQINAIKTETTSEIRKVQSLMLGLKEGTTELNDLKIELEKRHAKEME
ELHNDSEIADITEDLYFGGAGDCLNVSNISEHNSRLGSPIGDEQSKYSSK
NFNTYNK--SELEYEIKTLQQEFYCVIVCMQHCQTEWDAGALENGELTQL
RAAYNHQLEE------QVALAKLDIINALQEQIQVALDLATIYNVLLTIE
SDVEDNWPIELLELRDKLTGNAKKEMQLLKNTHIEEVQHLKEEHSRTVTK
MIDCHREELN----------------------------------------
----------------------------------KIKSEYLQNYCGDRKE
INNTLFTEITKKQLSDSVNNE-----------------------------
------------------------------------KTMQFDETEGLKCN
ELKMSSKKDSLNLSEMIVRKVHFAPKTTEIVSIINSNVETLPTILEEDDN
ITEKLKQELNNCILRLKSESAEILNTSSIEGKLSSKDTFWLNKMNEELNL
KLHHAETLI-MGYQEEIDHQKMTIFDLQRKLVNAENKKETITEGYGENY-
-----DVGIDTTLQDFSQLQEKVRHVLSNGGGDCTELLQLIDELSRQSDK
LMEEAKKEKEDLQQQVPLEPTPTPYIHRVCHRKVNYRLTNTIIKICSIEA
ADKQLKATRKFLDEQASEREAERDEAAKQIHILQEQLKE-R--EREKERD
QRITSEQSTLSPEATSDIPTLQASDIDATVEVLESQMREMSSLMSDTEAK
KNETESELKAAIDKIWVLREIITDLEQQLQIKTEKEESLQLQINQLETVI
AAQT-------KNQHELVQELDAVKMGSESKQLNEHIIHLQEELRKHKLS
SEQFNVNSAALKQMKTELR-DMQNQLDKRIKELESAHMCSSNLSLSQP--
-------------SEDVSIRDQIDATRCPTP-------------DDPTAP
PMLPLDQLLKLKEKMLK-------HARAEEVAFKRIKDLELQVTALRNQN
EELQAEQEILQQTASEQLFQIQSMRGRLEQHKQSAPFAQRQATSRLELQL
HEAN-----------------TKFQSLERTIADKDLELKDMKNQLDRINQ
LLQEKQAEIANVVQVESVTIQKLKEHLEAKVGVQEHAQLELPKLIDSMLA
DKNEEIDHLKEQLSKKEKQLEMYSSLNLDETQLRELARQTEAKNSARTLS
DILSIHSECEETAEAIRGINTTQNLPNVSTFKVPFTLKNIDDSIVPLMDS
AKMIHPQVPPLDLG-SQSLSATSSQQSGMLDLLHSGLELKTSSSENNLSN
DKTDHVTQSRQERQKSPEKHIDE-------------------KNDSNKSC
VTSIKYTQTSINETLN---EMEKLENQLQIMKEELNT-KSNSKR------
--------------------------------------------------
--------------------------------------------------
--------------------------------------------------
--------------------------------------------------
--------------------------------------------------
--------------------------------------------------
--------------------------------------------------
--------------------------------------------------
---------
>7668.XP_001190091
--------------------------------------------------
--------------------------------------------------
--------------------------------------------------
--------------------------------------------------
--------------------------------------------------
--------------------------------------------------
--------------------------------------------------
--------------------------------------------------
--------------------------------------------------
--------------------------------------------------
--------------------------------------------------
--------------------------------------------------
--------------------------------------------------
--------------------------------------------------
--------------------------------------------------
--------------------------------------------------
--------------------------------------------------
--------------------------------------------------
--------------------------------------------------
--------------------------------------------------
--------------------------------------------------
--------------------------------------------------
--------------------------------------------------
--------------------------------------------------
--------------------------------------------------
--------------------------------------------------
--------------------------------------------------
--------------------------------------------------
--------------------------------------------------
--------------------------------------------------
--------------------------------------------------
--------------------------------------------------
--------------------------------------------------
--------------------------------------------------
--------------------------------------------------
----------------------------------------MAARMFRLYS
ADQSFDGESVDEDSDSR---------YDVASP------------------
----------------VHN-------ASSDRILELEETLE-----GKELA
LRMMQ-------QELDDATKAMEEAQDHALSVQADAQAAAGATPPPNNID
AHQQAGDNHHWQSASIQ------PEPLTSERE----------------AE
YNAAIEQYNLK-IIEFQTALAQRD-DIIKQLS--------DNMQGALQSR
----------------------DEVQREASNQAENLS-------HQIQSL
QSQLRTAGETLQSQGKTQVNELAEELTKAHD-QVVNLR----QTVADKEA
LMHELANRYSKKSEELFDLKEEKEAVVR---EHAGEVA---TLKH-----
QVSELR------------GDGGALPKE-----ELIEVLRAELDESYGN-Q
MMLMKQQLMENHH-----QETELLQQRCNELQVLARSNAGAADVEVGALK
NQLDEQGKAFQMKADEAEVLKEQLQKLVTEFSR---------------QN
EEIEQKHAADNDILRR--ELYAESKVKMDELESEKQRER-EYQADV--VS
DLTDKLNQALNDSKELTEIRDTYEGQITRLMKQLEETQRDSETAADLNAE
NEQERKKHADEMEELKEQLNRIDE---------------------DNREL
TQIREAYEGQIARLSSELENKPNFDAES-------DYNGKEKDEQLAEYE
AQVQELERKLEESKAS----------------------------------
GPSMDKLQEIREGLAAQIKMDYDDLMEDLKYDHEGQLKRLKVQLDVEYKD
NLRDATKAVEDQLEQSIKKVQTEKE--REFVLELQNVRAELQEQYDEKLR
QELDKG---RSETPSEEPVAFGMVNEEASQGGGVLTELKKDLMNKLEIEV
QDLSEVRDDLLEQLEVATRDQETVREELAAATF--EKNNLSAEVEQLKDE
LLG-----IHFQADTSTDSPFYDNE--------RDELN-----DKMQVMN
--------------SKLQSQEQDHEIEVSGYIAKMEAL-KQEIAKATQVH
DQERGELDNKIQELESQLKEKVDDVPSE-------ELQGLG--ERNASLV
SEIERMQRDLSDAK-------------SFIEEHGQRAVD-----LDSRNQ
ALEEQVEQLQKQ--LELSGHEMEG----LQEAMTSLREVQMMEMQQLSEE
----------KPRLESDLAEANDEIERMKNAQSKDTSEEAT-AELEDKLR
ELE----------EEKR-------RADELLEKA--VQE--LERMREEVEQ
SEERIRDLEGEVCR--QADERNELDDKMSTLE--KERDQLLTEK--EELQ
HQLETEEKERESQVGELESRIASFIDREDDTADADG-VRQERDSALG-TL
DSLSSQYRT-MDARN------KELELHVENLEEQLTRQQSMQIVRDVEIM
AQ---RETFEEAVANYDRTIGELRAEKEEIRMELERQGTPDKPSHLIPVE
EEMIVAG-----TVAPVASVAAAPSPGEG-----EDTSDGRDFTSLPSDL
ETTVETFR----TENKDLK-----AKLAEAS---EETDFLL--HREHQLK
----QELSALKVLLQEGEEEKEALEDLIEEEKE--------------QIN
ELKMVDEDLE-------------RENQQLKEVIDHQP-------------
--------------------ELLEDQAAVIAGLEDKIGKLKKELQENQEL
YERENVLLKEALQEE-------------RDTTARLLNEGESPTSRD----
-------------ALLQEIIDLKKRLAH----------------KDQTEH
E-ILTEKSLQIG------------------LLQETNAKLEE-----EKYD
---------LSTKISDLEK----------RMQASEAISQEVQDTFGRQYL
ELQS-------------------EQSALKD-----QLEKQKTTSNGQPLD
EQALREEALRCAKDMLLQKLE--------------------EKE------
--AVEQQMLDEK-MELQKQLGNQQSLEELLHEK-----DTLEQELARQKR
SLQSEVKELEQKLQDQARKLQN-EKS-----NLECELQQKDFELRKWEAS
FREQQ-------------------------------------------LE
YRNREAFVRRKHDNQVGSMMTDSD-----------------------KEM
VA------------------------------------RLEGMR------
-----LILE-RQHAEAVSRLRRDLEQ----------------------EF
SSREG---------------------------------------------
------RQTE------KHL--SDISLLKSRHQSQLEDMK-----------
-------AEFESR--IEGAKEELEEERKKQLGTVKTVHERVMEQ---DQA
EHVKTLQASVRT--------------------------------------
--------------------------------------------------
--------------------------------------------------
--------------------------------------------------
---------
>7668.XP_783515
--------------------------------------------------
--------------------------------------------------
--------------------------------------------------
--------------------------------------------------
--------------------------------------------------
--------------------------------------------------
--------------------------------------------------
--------------------------------------------------
--------------------------------------------------
--------------------------------------------------
--------------------------------------------------
--------------------------------------------------
--------------------------------------------------
--------------------------------------------------
--------------------------------------------------
--------------------------------------------------
--------------------------------------------------
--------------------------------------------------
--------------------------------------------------
--------------------------------------------------
--------------------------------------------------
--------------------------------------------------
--------------------------------------------------
--------------------------------------------------
--------------------------------------------------
--------------------------------------------------
--------------------------------------------------
--------------------------------------------------
--------------------------------------------------
--------------------------------------------------
--------------------------------------------------
--------------------------------------------------
--------------------------------------------------
--------------------------------------------------
--------------------------------------------------
--------------------------------------------------
--------------------------------------------------
--------------------------------------------------
--------------------------------------------------
--------------------------------------------------
--------------------------------------------------
--------------------------------------------------
--------------------------------------------------
--------------------------------------------------
--------------------------------------------------
--------------------------------------------------
--------------------------------------------------
--------------------------------------------------
--------------------------------------------------
--------------------------------------------------
--------------------------------------------------
--------------------------------------------------
--------------------------------------------------
--------------------------------------------------
--------------------------------------------------
--------------------------------------------------
--------------------------------------------------
--------------------------------------------------
--------------------------------------------------
--------------------------------------------------
--------------------------------------------------
--------------------------------------------------
--------------------------------------------------
--------------------------------------------------
--------------------------------------------------
--------------------------------------------------
--------------------------------------------------
--------------------------------------------------
--------------------------------------------------
--------------------------------------------------
--------------------------------------------------
--------------------------------------------------
--------------------------------------------------
--------------------------------------------------
--------------------------------------------RDRELE
RQLDKQKMDAQEDE---------LIETQRLVKR-LERENKRIQETQADDD
LHRA------------------IDKEL---------HNESGSPQRRR---
------EGRVGKTE---RASLDLYKGQLES--------------------
-VRQRLQLMAVKQQEELS-KIERATMSADSVPS-STVKELRSVDGALVEL
ITELRQVHAALA-----LLSES----------------------------
----------------------------------------QP-----PLV
TS-TASRINERLLEQN--AEMSS-------------------YVSQLSTE
KSELRAALSKLEEEIWQYRQREVQRHRIQRLYGKY-L-RALSFRKALVY-
QKKYLLLLL-GGFQDCEQATLSLIAKMG--------AYPSPEDLRDHPSK
HGKGF---------------------------------------------
------TRFRSAARVVIAV--SRLKFLVRKWRRATRSGS-----------
-------RDLMGSGNAPPSASQPDRTSAAPP-----------SAAPP---
STSTNQSPSTQTYPTGAQR-------------------------------
--------------------------------------------------
--------------------------------------------------
--------------------------------------------------
---------
>7739.JGI141041
--------------------------------------------------
--------------------------------------------------
--------------------------------------------------
--------------------------------------------------
--------------------------------------------------
--------------------------------------------------
--------------------------------------------------
--------------------------------------------------
--------------------------------------------------
--------------------------------------------------
--------------------------------------------------
--------------------------------------------------
--------------------------------------------------
--------------------------------------------------
--------------------------------------------------
--------------------------------------------------
--------------------------------------------------
--------------------------------------------------
--------------------------------------------------
--------------------------------------------------
--------------------------------------------------
--------------------------------------------------
--------------------------------------------------
--------------------------------------------------
--------------------------------------------------
--------------------------------------------------
--------------------------------------------------
--------------------------------------------------
--------------------------------------------------
--------------------------------------------------
--------------------------------------------------
--------------------------------------------------
--------------------------------------------------
--------------------------------------------------
--------------------------------------------------
--------------------------------------------------
--------------------------------------------------
--------------------------------------------------
--------------------------------------------------
--------------------------------------------------
--------------------------------------------------
--------------------------------------------------
--------------------------------------------------
--------------------------------------------------
--------------------------------------------------
--------------------------------------------------
--------------------------------------------------
--------------------------------------------------
--------------------------------------------------
--------------------------------------------------
--------------------------------------------------
--------------------------------------------------
--------------------------------------------------
--------------------------------------------------
--------------------------------------------------
--------------------------------------------------
--------------------------------------------------
--------------------------------------------------
--------------------------------------------------
--------------------------------------------------
--------------------------------------------------
--------------------------------------------------
--------------------------------------------------
--------------------------------------------------
--------------------------------------------------
--------------------------------------------------
--------------------------------------------------
--------------------------------------------------
--------------------------------------------------
--------------------------------------------------
--------------------------------------------------
--------------------------------------------------
--------------------------------------------------
--------------------------------------------------
--------------------------------------------------
--------------------------------------------------
--------------------------------------------------
--------------------------------------------------
--------------------------------------------------
--------------------------------------------------
--------------------------------------------------
-Q-SSSWQQEKAELLYSLQEAQS-------------------EVARLRAE
G------RQLVQEVQ-----TEPHQTDSSHMYGRY-L-RAESFRKALVY-
QKKYLLLLL-GGFQDCEEATLALIAKMG--------AYPSSADIQRR-SR
HSKAF---------------------------------------------
------TRFRSAACVIIAV--WRLQFLVQKWKRAT---------------
--------------------------------------------------
--------------------------------------------------
--------------------------------------------------
--------------------------------------------------
--------------------------------------------------
---------
>7955.ENSDARP00000095611
--------------------------------------------------
--------------------------------------------------
--------------------------------------------------
--------------------------------------------------
--------------------------------------------------
--------------------------------------------------
--------------------------------------------------
--------------------------------------------------
--------------------------------------------------
--------------------------------------------------
--------------------------------------------------
--------------------------------------------------
--------------------------------------------------
--------------------------------------------------
--------------------------------------------------
--------------------------------------------------
--------------------------------------------------
--------------------HNLELEALRLSLTNLHTAQLELSQSNMQKD
KDVALSELQTMLREKWA------------------------QESAMLQTR
QQFELERIREQNREQEERNQRVHQQEIGESHNSESILKPSASIIIGNLNQ
KWETRLVEMKTSVEQLQSCKLEDLKAEYLLESEKIKTEFQSELN------
-------NVRHKLSETETALTQAEAALSDTQGKLEELQRSSDHDLKNLEK
ELKQALM-DRDAAAQVDRLQSEKEELKTSSEQEISNLWSQLESMRTSRQE
LGELKEQLLARSSRVDDIERLKQEFTQQRQEIKEQNEVELENLRTYFEQR
L--------------------------RVTEESHREEIALLQLRLVEGAL
EDSVLKTGDASISIHLGLHDLEGNCEDDNSDAMAEITRQLEKHKEELDSL
RLQLEERHQQELEQLRSSMTLAYKEDLLQARTELTDRYYKDIDQLNTKHA
HE-LEQLRAKLSDNHIKEINKIRLQSAQEAARQAEAEVNERTKDYQARVT
QLESRLSQLSKMHSEELEKAAS-----QHREQLRQMEETVRSFFLLKHQK
DVAEKLETQKAERNRASEEFTEKQDRLREQAKNQLASQREELQKSALEER
GKLEQAFLEVQKQLDMESEKLGALQKSLECQDIGSVRQLIQHLMMDSSLK
VT---TLKNKIKKQNCKEKCFHVCKRVYLLFVCLTHRHQEEQKQLEDNLS
LQRDAALDQQREQHAIELQTQKTLLEQRANHKTALETLEMELTNKHKVE-
-------LDKLEAVLQET-NLAQLEAQEAELQARHKREKEELEERLLANM
DTLESTYLKEIQLVQDEKRGELRDLQEHYSNEIERVRKEEQEFRGVSVRE
LEALRRELEEEASRQRLHFLEEAELLKTLYNFVFGTRIEESDQEKAVALE
ELEKTLRQQHEQTELTYSDKMSQLTAQLQQLDTVVSQLRAEVSGLQGELE
GKGAE-------METLESLLHRREREKQEGDNLMAMLRTDLSTATQQRQD
LQTARDKLQRIVKEMLRITITTEEHISHKLGSCVSGGQS-----------
EEKTPSS------MTARN-----SRDSHETAELFNN-LTEDKIASLAVDE
VSELSQRLCESVFSGPEGELEAEGEELMLGACTRLRTSVDKLLELLSESS
----------------------QQLEQMCSLQAVLNERFRDGGEAGASLL
FQNSQLLEQLDHEASLKSQLQLELHKAEGLIEGYVAEKATLEEVLQQKET
QEQRLAEELESARMQLKQIGENHTLLLRQRE----------ALTADLGDT
EKALL-------------AEAERLGQECV---EVQRQAEKDRGGLASRLH
MLEQALEEQESRAHQLEEQHRLQTEDLQQHIDALEKQLK--HNRQFIDEQ
AVER--EHERDEFQQEIKNLEAQLKHPSKGHASVDSKGQRVRFNAENVES
LQALIKDKMEDYSVLLLAKEQCQRDVEERNDEIEKLATRIRELEQA--LL
SCAEASRTVTQLEQELQKGHKNFQELTQDNEALQQQLYANKLQISALQSK
LDETRHRFP-DVTPDP-NLLEQLETTQQD-------------LLAKEQEV
ELLSERASELEKDLVVREEEVRQLTLQLELTTRDSRAAEEQLHAHITHL-
--------------------------------------------------
-----QILEEKQAEIEELRSLVERLQCDQERLQQAKEE--EMEQLHEVIN
KLQEEIS--QLD------PNHHEISDPNTDSPESSDFPWSPRPRQQRASE
ELQTELEQATGEKDSLQ----RLLHSQEEQYGGQVEALGRSLGEERG---
-KVAVLEQEVK------KLTLQLEEKRTEAERLAACVEELEDQERSL-QS
CLRESELHLRMVEERRDEFQEEVKKQRAEKELLENQISELQHREQENQGE
LEDLRSRLEE----LEEHVQA--DMVN----LSALETS-KCELSMERNAL
RKREGRLQEEIERLRQEMTSKTNYIKELHEQQEAAVAKQGEAQKEVLTCA
EETLAKAETALRER-----EQQLILLRAEHEALRAELAAVKEGLSNSTER
GDLPVMLNVVASLFVKYTAMNLLVIFSTAQMITLSLWKKSNLVLLNFLPS
DERSCIGVFPRTRPCLPHCLLLKSCGGWTAAKSARPACRYLTSQSSARST
TPAWSSTASLPPWRGTKREHTSDKLSAQPQRKL--HPARTLPPHALLPCL
NTSLCSSRWMQKSKWYIFPWHTVRMVDDLDNSDV-TPSRSPIGSTSPVSV
PEWVSDGYGSSTDVSSELEAMLKLELENTERLDAHFVEYLRCRGMSPAEN
-TDSAAGSM-HDSHEALTPELQAMLKRVYQESCRILSLSHRPAPSGQSRP
DS---DPAPPPSWQRERRALQETILSLRELLCRMADREPKTMEVREFYIN
IFC-PSDGISEIFSGNPESKFVCLNLIFSKVVCLLLKADDGDVDWRRELL
QAVRSVFDSEREWLHTQLQAFMATSTQMDLTPLLDQLKKLF--QKQEEQQ
WKSLEQIFNADRHSLLAEVRSLHAQLHASTQQSQQQLRQLQDSLHTTKEQ
GMETQHQLHSDVKELEMRLQQEQTQSHDLRCSLEAEKSRGLEQQKQLEAE
LKAV-----SVLKAELEEMRTELQSSYKHQEELKSEIHKLRLSLENFEAE
RQTCLQAVEKEQAKVQLLQEELKQQQLHSQQTTVQNKQTQESLHQALN--
-------------EQASQVSQLNSALDQERITSSNLRSELQIEQSRCEAL
LAQERERTELALSRLEE-----ER-SRSTELSNSLSRQ---AQEHARRLE
EEARRQESASAHDRKFIQDLRAQLEHERSQGEDLAAMLERLQGQVLEGKR
RQAEAAEQEAHKEQEEIRRLRAALEGLQNQKTEVGRTLEAERGRAAQLQV
ELDAMKEKMRAVRV---KEEQMERQRKQEQAEKERRQEHANEKLLE-LEL
LHQKDQQRLKQLQQTLTDLEREEKRLTSERLQR-ETHSNALNKHTNISQQ
LYYYYYYYFTSPLINMLWQFTN-VNVRLEGQAEEIIKDSSTPSLIERLMK
ENSEFSECLAALSEEKISLKHTISCLERDLQSLKRMEQVKSSAVTEECMV
SE-KLAWQKEKATLQSALRKAEA-------------------ELSKATAS
NENRPINDLS--------------NSKVQRLYERY-L-RAESYRKSLVY-
QKRYLLLLL-GRFQECEQATLALIARMG--------ALPTLSQ-----SR
TSRPL---------------------------------------------
------NRFRTAVRVVIAI--SRLKFLNRKWQRATR-KI-----------
-------SAGTATAPAL--------RTEVLRPQQ-GGVAFNSPPTRDHAF
TQRGVVSSVVPPIKSPFRLNHRMYTSPVLGAAERSFSST-----------
--QDQERSLTEYIQHLETVQQRLGAACPGSPSVLPNARKSAR--------
--------------------------------------------------
--------------------------------------------------
---------
>7955.ENSDARP00000099073
--------------------------------------------------
--------------------------------------------------
--------------------------------------------------
--------------------------------------------------
--------------------------------------------------
--------------------------------------------------
--------------------------------------------------
--------------------------------------------------
--------------------------------------------------
--------------------------------------------------
--------------------------------------------------
--------------------------------------------------
--------------------------------------------------
--------------------------------------------------
--------------------------------------------------
--------------------------------------------------
--------------------------------------------------
--------------------------------------------------
--------------------------------------------------
--------------------------------------------------
--------------------------------------------------
--------------------------------------------------
--------------------------------------------------
--------------------------------------------------
--------------------------------------------------
--------------------------------------------------
--------------------------------------------------
--------------------------------------------------
--------------------------------------------------
--------------------------------------------------
--------------------------------------------------
--------------------------------------------------
--------------------------------------------------
--------------------------------------------------
--------------------------------------------------
--------------------------------------------------
--------------------------------------------------
--------------------------------------------------
--------------------------------------------------
--------------------------------------------------
--------------------------------------------------
--------------------------------------------------
--------------------------------------------------
--------------------------------------------------
--------------------------------------------------
--------------------------------------------------
--------------------------------------------------
--------------------------------------------------
--------------------------------------------------
--------------------------------------------------
--------------------------------------------------
--------------------------------------------------
--------------------------------------------------
--------------------------------------------------
--------------------------------------------------
--------------------------------------------------
--------------------------------------------------
--------------------------------------------------
--------------------------------------------------
--------------------------------------------------
--------------------------------------------------
--------------------------------------------------
--------------MDLREHAEIDLQE-HAGMD--VREHSGMDLQEHICG
LQQKIQQMQELHAAEIMDMETRHISESESLRREN-QQLEDECRALRDAIH
TLSHTQGPAVRSERPAVSPFKDGYTSANQN---QWSQRTGLDHTLLQQEM
LITPEGARR-DAEPDVLPDRIKNLLREVHQEGMQVLS-LSELP-LGEVER
ET---HTRAHTHTWSAERERDAFCSAVETLKSLISRLQXVRERELLKVCV
HHD-EHFSVCPCNKILTSLLEERLLSSDRLEERLLSSDRPEERLLSSDRL
EERLLSSDRLEERLLSSDRLEERLLSSDRPEERLLSSDRLE--ERLLSSD
RPEERLLSSDRPEERLLSSDRLEERLLSSDRPEERLLSSD--RLEEMKSE
LNHTKLELESALNTQHTHLR--ELDTL-----RSEVSLRVSEVDTLTDRL
AEEQ-----KRGRELQWALEKQKHRLDRKEEADREEVEELRLALEEQRSR
VSELSISLEQQKQISDQQREIQHSDVLLQILE--HYI-YCVTVTAQLD--
-------------AQRARCAELSGALEKEKQLNTQLIQRFQSGSST----
--HTLPSVESLLQTLQS-----QL-MEKQTQVVQMMEEMEKQQLEALQHR
RQSQEERSALAR---TAAEHQSALQTARESLREMQSQLQAERENGRRMET
EREK------------------LQETLTLLEDRLHSHTARNHGTLTITAL
YNTRSKTLDGQPVD---GTRDWVLQHEPANTLNLESTCVQQTSADP-KHM
EKSSDPKHMD---HILSRLQLIAAKINSLTSQS-PHSKAFSWLHSNVQDV
MSLLQHIPSAP------SALPE-GSCS----LLNERLLRQNAELTGFVSR
LTEEKNELRNQILKLEDELRRYRQHR---DNTHTAWSRSAVGRQDLLLSS
SE-RESWAQERNSLQKSLRQTEA-------------------ELNRVRSE
LR-CDTLRDLSSAD--------PDNTALKRMYGKY-L-RAESFRKALIY-
QKKYLLLLL-GGFQECEDATLTLISHMG--------ALPGHCS-PHTQQR
R--GI---------------------------------------------
------TRFKSAARVSIALSKSRLRFLVKRWQRASGGST-----------
-------TPQ-ILSRNGLAHGTGADVRNESSFLSPAAVELYRDRR-----
ATSRGRTGRESPRSAASVQHRFVGVPGEAGGLSCSHLQN-----------
--YDPDRALTDYISRLEALQRRLGSVQSGSS--SYA--HFSVRR------
--------------------------------------------------
--------------------------------------------------
---------
>7955.ENSDARP00000099417
--------------------------------------------------
--------------------------------------------------
--------------------------------------------------
--------------------------------------------------
--------------------------------------------------
--------------------------------------------------
--------------------------------------------------
--------------------------------------------------
--------------------------------------------------
--------------------------------------------------
--------------------------------------------------
--------------------------------------------------
--------------------------------------------------
--------------------------------------------------
--------------------------------------------------
--------------------------------------------------
--------------------------------------------------
--------------------------------------------------
--------------------------------------------------
--------------------------------------------------
--------------------------------------------------
--------------------------------------------------
--------------------------------------------------
--------------------------------------------------
--------------------------------------------------
--------------------------------------------------
--------------------------------------------------
--------------------------------------------------
--------------------------------------------------
--------------------------------------------------
--------------------------------------------------
--------------------------------------------------
--------------------------------------------------
--------------------------------------------------
--------------------------------------------------
--------------------------------------------------
--------------------------------------------------
--------------------------------------------------
--------------------------------------------------
--------------------------------------------------
--------------------------------------------------
--------------------------------------------------
--------------------------------------------------
--------------------------------------------------
--------------------------------------------------
--------------------------------------------------
--------------------------------------------------
--------------------------------------------------
--------------------------------------------------
--------------------------------------------------
--------------------------------------------------
--------------------------------------------------
--------------------------------------------------
--------------------------------------------------
--------------------------------------------------
--------------------------------------------------
--------------------------------------------------
--------------------------------------------------
--------------------------------------------------
--------------------------------------------------
--------------------------------------------------
--------------------------------------------------
--------------------------------------------------
--------------------------------------------------
--------------------------------------------------
--------------------------------------------------
--------------------------MDSYRSYWSSPVLRDG--------
-------WLETQDQDLYEVESRIPLPRPFPLTPLLTERNAVVVQTQISHV
RQRRDGGHLLKVVSRISLPTPPYTSLKCMKTSVYIELR---------EKF
RHNEEMEELLRRQEELQERVCEEERAREQYCMCVCVCSGLIDGYSDERRA
LEQQVCERAELQLHLEQELQVTSTRLQELEQERCSLLEHTELMSRQRDAM
RDSAG-----------GGPELRLVEAALDAAPEADLLEETEKLLQEKVEV
QRQAQKQSSELQAQVKQLEAQLEEQQMRLQEQQELQRSQEEDLQQQIQ--
-------------ALEKQTENHRRFIDEQAADREHERDVFQQEIFNLEQQ
LKNPTKTQTGSERRDRE-------VQELSAALQEKSDRCSELLLSSEQLQ
RDVKDREEEIQTLAARVHQLEHTLMHEVSLCDAVSLEAQLQTEREALDRK
EKE-------------------VLPLLFSIYEFQNEMHELNPHPESVLMS
RLLQ---------------HQCMSVNLLKVLEEKERQISVLN-----QQI
SKRQHAGTHPEEESLNLLPSTELHQLNQTVFDLHRYFEELNMNHAVEQKD
EALGEMEALVECLKSEQQRLKK--DNEDEVEQLNAVIEKLQQELSHIEAR
DDHEEMKQRVDELTSECNTLRLQYEQLQEETRDHEEMRKKVEELMSECSS
LNLQYNQLQEETRDHEEMRK----------------------KIEELTIE
CNSLQLQYKQLQEET-------KDHEEMKQRMEEL------TAESNALRL
QCEQVQVET----RDPEEMKLK----------------------------
--------------------------------------------------
--------------------------------------------------
--------------------------------------------------
--------------------------------------------------
--------------------------------------------------
--------------------------------------------------
--------------------------------------------------
---------
>8090.ENSORLP00000017124
--------------------------------------------------
--------------------------------------------------
--------------------------------------------------
--------------------------------------------------
--------------------------------------------------
--------------------------------------------------
--------------------------------------------------
--------------------------------------------------
--------------------------------------------------
--------------------------------------------------
--------------------------------------------------
--------------------------------------------------
--------------------------------------------------
--------------------------------------------------
--------------------------------------------------
--------------------------------------------------
--------------------------------------------------
--------------------------------------------------
--------------------------------------------------
--------------------------------------------------
--------------------------------------------------
--------------------------------------------------
--------------------------------------------------
--------------------------------------------------
--------------------------------------------------
--------------------------------------------------
--------------------------------------------------
--------------------------------------------------
--------------------------------------------------
--------------------------------------------------
--------------------------------------------------
--------------------------------------------------
--------------------------------------------------
--------------------------------------------------
--------------------------------------------------
--------------------------------------------------
--------------------------------------------------
--------------------------------------------------
--------------------------------------------------
--------------------------------------------------
--------------------------------------------------
----------------------------------------------MDED
ERQRKLEAGRAKLASFRQKRAKSNAGEAKKTQKRKGPTDPKNDSPAQDCH
VEQTPPSASATKTNHKDALKPDDSDVEGDESSKQPPTP-----ERSPSPV
EVLGE-------------GELAALTGKEQ-----LKQLQLAVEKRNDIIA
KLSSNLQEALASRDLVQLEAHSLAEQIRALQKQLQQTSVEFQRIKVQSGA
EVSSVSQHHHSLPSQDL---------------------------------
--------------------------------------------------
--------------------------------------------------
--------------------------------------------------
--------------------------------------------------
--------------------------------------------------
--------------------------------------------------
--------------------------------------------------
--------------------------------------------------
--------------------------------------------------
--------------------------------------------------
--------------------------------------------------
--------------------------------------------------
--------------------------------------------------
--------------------------------------------------
--------------------------------------------------
--------------------------------------------------
--------------------------------------------------
--------------------------------------------------
--------------------------------------------------
--------------------------------------------------
--------------------------------------------------
--------------------------------------------------
--------------------------------------------------
--------------------------------------------------
--------------------------------------------------
--------------------------------------------------
--------------------------------------------------
--------------------------------------------------
--------------------------------------------------
--------------------------------------------------
--------------------------------------------------
--------------------------------------------------
--------------------------------------------------
--------------------------------------------------
--------------------------------------------------
--------------------------------------------------
--------------------------------------------------
--------------------------------------------------
--------------------------------------------------
--------------------------------------------------
--------------------------------------------------
--------------------------------------------------
--------------------------------------------------
--------------------------------------------------
---------
>8090.ENSORLP00000017141
--------------------------------------------------
--------------------------------------------------
--------------------------------------------------
--------------------------------------------------
--------------------------------------------------
--------------------------------------------------
--------------------------------------------------
--------------------------------------------------
--------------------------------------------------
--------------------------------------------------
--------------------------------------------------
--------------------------------------------------
--------------------------------------------------
--------------------------------------------------
--------------------------------------------------
--------------------------------------------------
--------------------------------------------------
--------------------------------------------------
--------------------------------------------------
--------------------------------------------------
--------------------------------------------------
--------------------------------------------------
--------------------------------------------------
--------------------------------------------------
--------------------------------------------------
--------------------------------------------------
--------------------------------------------------
-----------ALELEALRLSLTSLHTSHMEHCQENVKQDQTAAQTLHQL
DVDHSKQSQEQEGRLLHQQKME-----EQWDIRVAEERAFLEEKHSKDMQ
VKLQD-ILALKAQWQME--------------KKAFQESFSDIQNTLTLTQ
AELTS--------------TKSSLTETTEALSEAKATLREVQAELQQAQA
R-------MQELQTSSK-------EQLHKLQEELKQVLKVVL-LEEEKIL
LKQNSEEEMGQLWTQLESMRASRRELGELKEQLLARSSHVDDIERLKVEF
NEQKKEIKEQNEAELENLRRYFEKRLHASEESYKEEIALLQMRLVESALE
ESVILTSEDCTLSQVQVEEKTHVPDVAKFEEQVPKGYEFSLEQTRSDITH
HYHKELQEQKTMHALELEQLRAKVSDVHLKVEIEQRMWCLTEELHAKKSL
ENLSKQHDEEMQQNSQKHLLSNSKQLDQLEKALNQEREILKALQQKTKSE
VSAIN-------SEEGENKFLTRNPKKGPQSPMMKPETRYDIELEKAKTC
MSAEIKELTIQLQKQSEEKLHQAQQRHTAQQNSLNASHKSQLAAVVAELE
SKHRAELVALEATLH------------SKRKETNQVQLEALEAELSRKHQ
EETDELEKRMLGNMDTLEATYLKEVQALRNDIVQLKEKHKQELIVKDAEH
----------------------KNILEQLAREQLSIREELRK-----ELA
QLHMEKFKAMAAELSFVQKE--QQHNTALQDLTNTYAAEKDQELRGTSAR
ELQAARRELEEESSRQRQHYLEEVELLKVRSEEKLQDKIN-QLRAEVGCL
QGELQ--------------GKSAEMETMD---TLLQRRERESQEGANLLK
MLTDDLQAAKEE----KFKLHHTNEKLAKVLVEMFRGIR--ATEEQIGQK
INVRTKSSEQATQQRSSTENKDAQDCKVILMILVCVS------------G
ISVADLTSDDLEMTQLLCESLLVSDSQINPVGEESVLNACCRLRQA--VD
MLLDLLNQANTQLEETRNVHLSLEEKFSKGKEDSVQLLEQHKLLLEQLDE
EAKMKSQLQLELHKAEG-LLEGYVAEKAV-------------LEESLQQK
ENQEERLVEELEDLKTQLQQMQGFAA----EVQSLRLKHQELVEENAILL
RQ------------------------------------------------
---KEHLSAGLGEREKALLAETERLTQDRLDLQRQAEK--DHKTLTVRLR
NVERELEEQETMVLETEMHNKTHTEDLNQRVQALEKQLKHNRQFIEEQAV
EREHERDEFQQEIHRLEAQLRQPTNVDHRGSR------------------
--------------------------VRAGRGQRKPCEMLKFKLETL-HA
IIKDKTEDYDSLMAANQQAQRDLTKRNEEIN---KLEQQQLSSRLQISAL
QSKLDETRH-----------------------------------------
--------------------------------------------------
--------------------------------------------------
--------------------------------------------------
--------------------------------------------------
--------------------------------------------------
--------------------------------------------------
--------------------------------------------------
--------------------------------------------------
--------------------------------------------------
--------------------------------------------------
--------------------------------------------------
--------------------------------------------------
--------------------------------------------------
--------------------------------------------------
--------------------------------------------------
--------------------------------------------------
--------------------------------------------------
--------------------------------------------------
--------------------------------------------------
--------------------------------------------------
--------------------------------------------------
--------------------------------------------------
--------------------------------------------------
--------------------------------------------------
--------------------------------------------------
--------------------------------------------------
--------------------------------------------------
--------------------------------------------------
--------------------------------------------------
--------------------------------------------------
--------------------------------------------------
--------------------------------------------------
--------------------------------------------------
---------
>8090.ENSORLP00000017149
--------------------------------------------------
--------------------------------------------------
--------------------------------------------------
--------------------------------------------------
--------------------------------------------------
--------------------------------------------------
--------------------------------------------------
--------------------------------------------------
--------------------------------------------------
--------------------------------------------------
--------------------------------------------------
--------------------------------------------------
--------------------------------------------------
--------------------------------------------------
--------------------------------------------------
--------------------------------------------------
--------------------------------------------------
--------------------------------------------------
--------------------------------------------------
--------------------------------------------------
--------------------------------------------------
--------------------------------------------------
--------------------------------------------------
--------------------------------------------------
--------------------------------------------------
--------------------------------------------------
--------------------------------------------------
--------------------------------------------------
--------------------------------------------------
--------------------------------------------------
--------------------------------------------------
--------------------------------------------------
--------------------------------------------------
--------------------------------------------------
--------------------------------------------------
--------------------------------------------------
--------------------------------------------------
--------------------------------------------------
--------------------------------------------------
---------------------------------------------MEPLQ
SRTITPDQSTQRTHSPGSLSISDNFSLVDSIDAEQVHELEGIDQTAPPSP
-----------------------LGSTSSMSAQEWASDGYGSNVSSELGA
RLRVELEQTERLDAQFVEYLRCRGMNPTVNTDSAAGSMSYTEDLLSPELQ
GLLKKVYHESCKILTLSQRRVSASIKPQVLAYSCSQTQ----SKDNSGPV
DCENE---------------------------SQLPHPPMSWQQEKRALQ
ETVIALRELLCRMAQRHSQMDFCEDNWRTAQLQIDGTVDVQMRTELEEKQ
KQLQCAHDALKEHKSNILSLRLTIEENDEALQREKSR----------VQE
LQCELEQEKALNLCKEKDKEEQREALQVSSEELKAEVLSLKSQVKQ-EMV
TCSNLRQELQIEQSRSALLEKRLEDTLKMLEDGRQHSVQQQELNLKEKNH
LGQLLDEAESRLADMHSKLADCHRKIDDE---------------------
--------------------------------------------------
--------------------------------------------------
--------------------------------------------------
--------------------------------------------------
--------------------------------------------------
--------------------------------------------------
--------------------------------------------------
--------------------------------------------------
--------------------------------------------------
--------------------------------------------------
--------------------------------------------------
--------------------------------------------------
--------------------------------------------------
--------------------------------------------------
--------------------------------------------------
--------------------------------------------------
--------------------------------------------------
--------------------------------------------------
--------------------------------------------------
--------------------------------------------------
--------------------------------------------------
--------------------------------------------------
--------------------------------------------------
--------------------------------------------------
--------------------------------------------------
--------------------------------------------------
--------------------------------------------------
--------------------------------------------------
--------------------------------------------------
--------------------------------------------------
--------------------------------------------------
--------------------------------------------------
--------------------------------------------------
--------------------------------------------------
--------------------------------------------------
--------------------------------------------------
--------------------------------------------------
--------------------------------------------------
--------------------------------------------------
--------------------------------------------------
--------------------------------------------------
---------
>8364.ENSXETP00000007486
--------------------------------------------------
--------------------------------------------------
----MEEEDQERKRKLEAGKAKLAQFRQRKG-----QADGQHAAKKPKKK
KASTGSKGQQTAEDAQETSYSQSHHS-HSQSTE-GASATEEFSIMRTLSQ
GESVKHDKTYTIEPESEISSTADDYSSEEE-----------------EEF
EVRDTYSEQGTCSSLTRLEVMEDELAGKQQEIEELNKELEEMRAACGTQG
LQQLQEFEMAIKQRDDIITQLTTN-LQQARKEKDEIMKE--FLELTEQSQ
KLKIQFQHLQASEALRNNSHTSTAADLLQSKQQILA-YQQQLEEQEHRLK
LYQKDNESYKAHNESLQAKIQDMEQLKELEL-SY----------------
--------------------------------------------------
--------------------------------------------------
--------------------------------------------------
--------------------------------------------------
--------------------------------------------------
--------------------------------------------------
--------------------------------------------------
--------------------------------------------------
--------------------------------------------------
--------------------------------------------------
--------------------------------------------------
--------------------------------------------------
--------------------------------------------------
--------------------------------------------------
--------------------------------------------------
--------------------------------------------------
--------------------------------------------------
--------------------------------------------------
--------------------------------------------------
--------------------------------------------------
--------------------------------------------------
--------------------------------------------------
--------------------------------------------------
--------------------------------------------------
--------------------------------------------------
--------------------------------------------------
--------------------------------------------------
--------------------------------------------------
--------------------------------------------------
--------------------------------------------------
--------------------------------------------------
--------------------------------------------------
--------------------------------------------------
--------------------------------------------------
--------------------------------------------------
--------------------------------------------------
--------------------------------------------------
--------------------------------------------------
--------------------------------------------------
--------------------------------------------------
--------------------------------------------------
--------------------------------------------------
--------------------------------------------------
--------------------------------------------------
--------------------------------------------------
--------------------------------------------------
--------------------------------------------------
--------------------------------------------------
--------------------------------------------------
--------------------------------------------------
--------------------------------------------------
--------------------------------------------------
--------------------------------------------------
--------------------------------------------------
--------------------------------------------------
--------------------------------------------------
--------------------------------------------------
--------------------------------------------------
--------------------------------------------------
--------------------------------------------------
--------------------------------------------------
--------------------------------------------------
--------------------------------------------------
--------------------------------------------------
--------------------------------------------------
--------------------------------------------------
--------------------------------------------------
--------------------------------------------------
--------------------------------------------------
--------------------------------------------------
--------------------------------------------------
--------------------------------------------------
--------------------------------------------------
--------------------------------------------------
--------------------------------------------------
--------------------------------------------------
--------------------------------------------------
--------------------------------------------------
--------------------------------------------------
--------------------------------------------------
--------------------------------------------------
--------------------------------------------------
---------
>9031.ENSGALP00000011342
--------------------------------------------------
--------------------------------------------------
--------------------------------------------------
--------------------------------------------------
--------------------------------------------------
--------------------------------------------------
--------------------------------------------------
--------------------------------------------------
--------------------------------------------------
--------------------------------------------------
--------------------------------------------------
--------------------------------------------------
--------------------------------------------------
--------------------------------------------------
--------------------------------------------------
--------------------------------------------------
--------------------------------------------------
--------------------------------------------------
--------------------------------------------------
--------------------------------------------------
--------------------------------------------------
--------------------------------------------------
--------------------------------------------------
--------------------------------------------------
--------------------------------------------------
--------------------------------------------------
--------------------------------------------------
--------------------------------------------------
--------------------------------------------------
--------------------------------------------------
--------------------------------------------------
--------------------------------------------------
--------------------------------------------------
--------------------------------------------------
--------------------------------------------------
--------------------------------------------------
--------------------------------------------------
--------------------------------------------------
--------------------------------------------------
----------------------------SVDELLDETLTEHSQLSPVTEE
QYELSQYLYESVFAKP--EMAYENEEMILKICRRLRTAVERLLELVTEST
----------------------KQLEKTHEIHAQFEEEFTRRNQETAQVV
CQHRELMECLTEESEAKNQLALELHKAEGIIEGYVAEKAALEEALNLKEE
SERRLVVELENMRERFQELTQEQAILGEEWSKKWKTSESFTLTSKADEEC
ETGLL-------------KEVELLAKEKL---ELECQAEKDHSNLRSQMK
VLEMELEEQLHSNQDLTKQL-METAELKQQIEVLEKQLK--NQRQFMDEQ
AIER--ENERDDFQQEIKKLEEQLKLSAKLQTSGEPRESSLLQFDSEVES
LQAEVEEKVDDYNKLLLEKEQKHQEIAARDKEIEKLVAQVQELEH-----
SSTEVSKTVNYLQQQLQKMKKVETELKQDKEALQQQQYNNLIQISALQSK
LDEVRHGVPVEGTSDQ-ELKEQLQAEQES-------------LERKEG--
--------------------------------------------------
--------------------------------------------------
-----EVVEDQKSEIEELRSVIEYLRGDQERLCKDKDE--EVEQLHEVIE
KLQKELA--QIG------PVCHEVSDNQD---------------------
-----------GRNALLLCKVRELEEDLEFASAAKKDLQQQLEEKESQFK
MEVEILEKKCQ------NLQESSRQHFAE------------EEYSLL-QT
HISQRELEARIASSCVQELKDSMKEREVSILGKDSQIQAMAHQREADEGE
LRYLTEQASD----LETELKK--RDASQAQDVHSPELE-VSRLDLHVQAM
NQKEVSKQREIDELQGSTTKLKDQIKIYTKELEALHLERDELISQLELYK
PKEQCDKENANCLELFCWGQRQGEVLKEGMEELESLETHVDQSFASPADN
LCCNNRNKKADSMACTTKDSKKEWKAQLYIFHNDYLLQVEKILIMSMETA
QGGLFSFGLNAGSACILPCLSATGSRDFIVDVTSWDSPEIMRKQDISMEL
PPALN----LTPFS--EAESTGLEMAHSRSSLQ--GDNSVLLGFSHLYEN
GSEEAAGRADVKSPVSSESIYSGADRDQDLKKTT-LFTVTFFHCSPLVLK
KKKKKKKKKKNPPPTKKTQVGWMLAVLIEGEKNSDLQDDVRSGASAIDYC
GMFPDIMES-VREKEILSPQLKTVLKLVYEESHKILALS-----------
---------------------EHSFGFRELKNVHQTK-------------
----------ALMEGWQKEGLALLKVADRGDKEHLNFAIDG-----RGEL
LEVQSMFEKERNVLQIDLKFHFSNPGSGDEVALVEKLVYVV--KQQEQRQ
MV-VEHLFSSDRNSLLSEIQELRAQLRMTHLQNQEKLQQLQETLTSVEDH
GSKQEHQLRRKVELLEYKLQQEKCIVSDLHSTLSEEQKRASETRELLSQE
KAAV-----STLKSDLYERKQENERLKKSLEEHQREINKLCFELESKEKD
LTATLQELEAERLTETELRVLLEEQQLQHKKAEDEKKKALEDLQAALD--
-------------LQTAQNRKLSVSLEHEQIINDNLRKELRIEYSRCEAL
LSQEHDKVLELQKNLDA-----ER-NRSLELLNSLNHERILTEQLSVQAK
EDASCQRRELLLEQAFIRELQAQLEEERSQKTELAVITEKTHQRAIRSKR
Q------------------------------------LEAEVQMCCEETQ
KEKEQNLELQHQRD---EQRIKEMQEIVAILDKDQNAKEPMTIEIG-KFN
LQQQQKQQLEKIRQQLLFVAAHLIELMCKTVDK-TVNDWYVSNDEAVASL
LQTLKELKSDLLSPASQVRKSF-CVLWVQFMREVLSDSCSVTDIFTQMLR
S-------------------------KKSLVSEIVKEVAKSTDDSNPVQE
LE-RAAWQQERNILQNALKQAES-------------------KLAKATAE
TENKPAMEAF--------------NPKLQRLYRKY-L-RAESFRKALVY-
QKKYLLLLL-GGFQDCEQATLSLIARMG--------IYPSPAD-LQLSAS
RSRPF---------------------------------------------
------TKFRCAVRAVIAV--SRLKFLVKKWNKLNR-KN-----------
-------AQAETVSQNTGSNTASGARTETLKQQQLTAVHVSSPPTWDTGL
CHR---TSSARSVSCSSKSSHRSHSRLPPSTSEKSPVPT-----------
--QDPERSLTEYIHRLEIIQQRL---------------------------
--------------------------------------------------
--------------------------------------------------
---------
>9031.ENSGALP00000015160
--------------------------------------------------
--------------------------------------------------
------------ISLKLYVEQLLAQFRQRKA-----QTDGQSTSKKQKKK
RKTASIKDEESIQDGLDTDRSRGEETSTCSSRRGAAAT-ADFAVTRTLHS
GEIIKHIQAYTTEPESEISTAIEDYSSEVNGCSFVTRTAIPADLIREEEF
GVGEMCSEHGMQHSLMQLEVMENELAGKQQEIEELNRELEEMRAAYGTEG
LQQLQEFEAAIKKRDDIITQLTTN-LQQARKEKDETMRE--FLELTEQSQ
KLQIQFQHLQASEALRNTSHSCTAADLLQAKQQILS-HQQQLEDQECLLK
NYQRKNEEFEVQITHLQGLIKTYEMEKQRNEEEDMN-KLQEKEALVEELE
AKLKEEEKKSLQLKEKISDISKLHEELKEEISLRNLEI---SNMRIELTT
YKQKERQCSDEIKQLMGTVEELQKRCYKDSQSEADIVQRMELETQRRLAQ
LQAELDEMHGQQIVQMKQELIKQHAVEIEQRLAQQKVELEKTSSLCLSDN
VNQDQMHLMNIKINELNVKLQDADNEREKIKQELSQQMEVISAEKSLQQT
KIEDLLQELNFSREQVQRAKQTIMDMECRLNEAEKYQ-FVIEDLKTQLAS
ASEFRKELELKHEAEVTNYKIKLEM--LEREKDAVLDRMAESQEAELERL
RTKLLFSHEEELSRLKEDLQKEHMVNMESLKDNLNMHHKQQLDGVKKEMS
QKIEAMQLEKDNLITKQNQLVLEISKLK---DLQQSIVNSKSEEMTLQIH
ELQKEIEVLRQEEKEKGTLEQEIQELQLKTELMQKQMRETEDSLQNKCSE
LETQNNLLQGENKTLEEKLKS-MLVISEENVILNDSVSSKSENLDVQKRI
ESLITENEQLKKQNIQLQEDTERQKSAFLSTEKELDANYKGLQKECESLL
KAKNVLQENMNKLEAEYKIKLKALSEELHHLQSNRPVLFKSRTSSFEESN
ENKVFRADTQEAGEVVEKDATELMEKLEVTQREKLELSLRLSDLSEQLKS
KHSEVCH-LSEKVKSLKDEKEKVLAKCKELEFIVSHAKRENISNTEPKTK
CFKGKARETATPPYESRNKTSAPSNEVGEGMVRENLGSEVQEVQQMSKPE
QPAFVEHLHEMTDR----------LTDETSLIAITQTENNHLQQQVNTLK
SEQADLQLQMEAQRICLSLVYSAHVDQVREHLKAEKESELCSLKEELIRS
HLQEMNDLKKVHQMELQTMKIQPADDEVSSSQRLIEKLNEAITEECSRLT
QI-FCDSWNEKSST--VIETGDKEQDIFSRPAAEKENLDMELTRHRGQIQ
AMQEHMEALLHKILEEYSRLKA-----LQTQLVKELWLSSSEPERRKEEE
SNCLETRKESLHASSHNLMDNLHID-PKIH-ELCWKEMENVKTQLEEQHA
QEVEHLRSYFQQQLKDSEVRYTAEIAHLQDKLRSEEVSSDYTSISAESQM
KL---KESFRKVKCTENPHQQGEDVALELANEIEMKNDLDVVQLLEKQYQ
--ERLEEEIAKVIVSMSVAFAKQSELSRIARQKKEETQTQIEHRQGMHFE
MRRECSIEEVDGPLKKATEKSKHEELKSLCKELSEESGEMGLLGEQLCSN
SQSGYVLRQTTRESVTSERLFSHVQGHTAEETLCNNVVAASDMETSSQLL
IYEERLEDMRQELVRQYQEHQQATELLRQGHMQQMERQKENQEQLLAELE
SLKLQLAERVSMENDNLAAERERMLLEELKSLRQHPVPGKERLFCELQNS
STQTE-------NENEDQNDVREQITEDEDEGRKPDEVSSALLSKERHVY
QKAN-EKLMKILLEVVKTTVAMEETIGRHVLVLLDRSGKVQPSKPAG-WD
TEAEDSVKPSIHEDRILRVCVKTTVFPESCSSYHGSSMGDDDITMWSGTA
EEGLLSQH----LAESGVELDPENEELVLNISSRLQAAVEKLLEAINETS
----------------------NQLEHAKITQTELMRESFKKQEEATEFI
RYQEELQERLSEETKAREQLALELNKAEGLIDGYADEKAFLEKQLQEKID
VIDHLEQELLCTGNKLQELEAEQQQIQEEKELLARQKD---AMRADAGPV
EQQLL-------------EETEKLMKEKI---EVQRQAEKEYDDLQKQVK
VLEIDLEEQVSRFIELEQEKNAELMDLRQQNQALEKQLE--KTRKFLDEQ
AVDR--EHERDVFQQEIQKLEQQLKVPQRSQPVNEHQ-------SREVEQ
LTNHLKEKTDKCSELLLSKEQLQRDIQERNEEIEKLECRIRELEQA--LI
ISADNLQKVEERKQFGTIIVKGELPLEIQLQAEREAVDRKEKEVTNLEEQ
LEQFREELENKNEEVQ-QLHMQLEIQRKE-------------STTHLQEL
EQENKLFKDEMEILGLAIQKSEDGTI---KDHHLVAGKLAHIMQEKEQEI
DNLHEQIAKLQQQLEG----------------------------------
-TTDNKIFEEQNEHIRELEAQVECLKSDQERVKKKNDE--EIEQLNDVID
KLQQELANIEQ-IPSDITAFHEDADSLKHTLETVLAEKEALEKQVESINL
EASQTKNELEETKLEMNQLKQEINILRKEREEVVEKYKCGLMKGDREKTE
VGSNRKTEKVDEGSCEMTELLDQTQLRSSDENTRVTISKMEVQLQQL-QA
CIKEKDSELCQSYNEIKDLKEQGKAERDMLGNKILELEKALVEKVAAALV
SQVQLNAVQE----QGKFLQEIQKASKCLEEASKHPLT-EGWNDTTENEV
ESEVSLLTQRLREVEEQLAKTNHSLELEKENVKVTQQESKLKEERLLELQ
QLLEEVQEKHR---------------SEIQKYIKQEVEAQHTERQNDNAL
SNELELEKVKEEAAAAKEELSSYREETEKLQKELSVKEANLVHLREDLCK
VKEELVQVEEKLANYMRMEKNMAKTESRKDAEILCDLLTSESTSTGKSTS
SQTDKTVNVSSY-IQTSPVLVKNAEIQID------CSS---EEIAEIIRE
FNEKIEQMQELHAAEIMDMETRHISESEALKREKFVAVQVLTDECNALKE
VIESLRAKEYF---GFCFCS--------CLDSSSDWSQGMYLTQTQGSDT
ISE-GPDEG-ETSTDLLPQKIKGLLRAVHREGVQVLSLTEFPYGEREMP-
-------PLKQGPESWLEERKAFLSTISSLKDLISKMQLHREAEIYASSE
PPEGDSDWRGELLRAIQQVFVTEQNVLLAVFQTELAELGTRDAVILMSQL
EHRLQEQAINQRTAMDCLHDADRRSLLMEVQVLHAQMNS----MKNNPKR
EQEIDSKSQEMLEYSMQQKQSQIVEMQVELRSVKDRAAELQEQLNSERMM
SAELKNELAQAKLELETTLKAQHKHFKDLETIRTEVKEKAAELDVLKDTM
ASEQ-----KKSRELQWALEKEKAKMERTEERRREELEDLKFSLEDQKQK
NLQLNELLEEEKQLSSDLQQKIESQEALSAAQLSRERGRNSELQVLLE--
-------------SEKVRALEISSALEREKE----LCAQLQSAEHKGQAG
TPNPSEELLKELQKQMD-----EKHDRIVELVSEMEKYKLESVQVRQQME
KERQIQRKALQAEQDANIITQKKLHELESKVEDLQWQLGQKEQEVHKLGN
ETKK-------------------LQEVIKELQMKEQESEGKKEAERTPSH
NQNEVQTTWDTPNE---RTRNWVLQQKMEGAETNESTYATLTGGGG-DLS
AATAILEAVRQKLQSASPKLKQLAQKAASRLQF-EAADDQDFIAIQNAIE
EVISELQKLPGVSCLEELKLAL-PPGTPSS-SLTERLLRQNAQLTGFVSR
LSEEKNNLRNAVMKLEEELRRYQLRRTS--GEHSSKHSSDLGVNIDTLVA
SE-KENWNREKLSLQKSLKQADA-------------------ELSKLRAE
LRSEAFLRELGSDS---------ENVILRRIYGKY-L-RAESFRKALIY-
QKKYLLLLL-GGFQECEEATLALIARMG--------GQPSYTD-LEIITH
HSKGF---------------------------------------------
------TRFRSAVRVSIAI--SRMKFLVRRWHRVTG--------------
-------SGILSLSRDVFSQNTGNELRPDSF---SSGMDLYGEQRHS-YR
SR-SDMESPRSPIN-FQQKFHSMHADLNPVSFACSQLQN-----------
--YDPERALTDYIHRLEALQRRLG-SVQSVST-SYTQLHSAMRR------
--------------------------------------------------
--------------------------------------------------
---------
>9103.XP_003207115
-------------MAGHYIRPLPWSEGARYALTCINTARGLLTAYPVPKA
KQAYSIKALAKLMSAYGTPQVFENEQGTHFTGATIQCWAEENNIXXXXXX
LPYNPTGYVLGWMKKVEFTKIKLAQFRQRKA-----QTDGQSTSKKQKKK
RKTASIKDEESVQDG--IDRSRGDETSTCSSRR-GAAATADFPVTRTLHS
GEIIKHIQAYTNEPEIEISTAVEDYSSEVNGCSFVTRTAIPTDLIREEEF
GVGEICSEHGMQHSLMQLEVMENELAGKQQEIEELNRELEEMRAAYGTEG
LQQLQEFEAAIKKRDDIITQLTTN-LQQARKEKDETMRE--FLELTEQSQ
KLQIQFQHLQASEALRNTSHSCTAADLLQAKQQILS-HQQQLEDQECLLK
NYQKKNEEFEVQITHLQGMIKTYELEKQRNE-EEDMNKRQEKEALVEELE
AKLKEEEKKSFQLKEKLSDVSKLHEELKEQISLKNLEI---SNMRIELTT
YKQKERQCSDEIKQLMGTVEELQKRCYKDSQSEADIVQRMELETQRRLAQ
LQAELDEMHGQQIVQMKQELIKQHAMEIEQRLAQQKVELEKTSSLCLSDN
VNKDQMHLMNIKINELNVKLQDADNEREKIKQELSQQMEVISAEKSLQQT
KIEDLLQELNFSREQVQRAKQTIMDMECRLNEAEKYQ-FVIEDLETQLAS
ASEFRKELELKHEAEVTNYKIKLEM--LEREKDAVLDRMAESQEAELERL
RTKLLFSHEEELSRLKEDLQKEHMVNMESLRDNLNMHHKQQLDGVKKEMS
QKIEAMRLEKDNLITKQNQLILEISKLK---DLQQSIVNSKSEEMTLQIH
ELQKEIEMLRQEEKEKGSLEQEIQELQLKTEMMQKQMRETEDSLQNKCSE
LETQNNLLQGENKSLEEKLKSMLVIS-EENAILNDSVSSNSENLDVQKRI
ENLITENEQLKRQNIQLQEDNERQKSAFLSTEKELEANYKGLQKECESLL
KAKNVLEENMNKLEAEYKIKLKALSEELHHLQSNRPVLFKSRTSSFEERN
EKRVFRADTPEAGEVVEKDATELMEKLEVTQREKLELSRRLSDLSEQLKS
KHSEVCH-LSEEVKSLKDEKDKVLAKCKELECIISHAKRENISNTEPKTK
CFKGKGQEIATPAYESRNKTSAPSNEVGEGINVRENWGSGKAISHQITEV
QEVQQMLKPEQPAFVEHLHEMTDGLTDETSLIAITQTENNNLQQQVNTLK
SEQADLQLQMEAQRICLSLVYSAHVDQVREHLKAEKESELCSLKEELVCS
HLQEMNDLKKVHQMELQTMKIQPADDELSSSQRLIEKLNEAITEECSRLT
QI-FCDSWNKNSST--VIEAGDREQDIFNRPAAEKENLGMELTRHSGQIQ
AMQEHMEALLHKILEEYSRLRK-----LQTEM-MKDCKQVKEPCLSSSEP
ERRKEEEPNSLETRKESLQASSQSLMDPKIHEHCWKEIENVKTQLEEQHA
QEVEHLKSYFQQQLKESEERYTAEIVHLQDKLRSDEVSSDYTSISPESQI
KL---KESSKKVKCTQNPHQQREDSALELANEIEMKNDLDVV-QLLEKQY
--Q-----------------------------------------------
--------------------------------------------------
--------------------------------------------------
--------------------------------------------------
--------------------------------------------------
--------------------------------------------------
--------------------------------------------------
--------------------------------------------------
--------------------------------------------------
--------------------------------------------------
--------------------------------------------------
--------------------------------------------------
--------------------------------------------------
--------------------------------------------------
--------------------------------------------------
--------------------------------------------------
--------------------------------------------------
--------------------------------------------------
--------------------------------------------------
--------------------------------------------------
--------------------------------------------------
--------------------------------------------------
--------------------------------------------------
--------------------------------------------------
--------------------------------------------------
--------------------------------------------------
--------------------------------------------------
--------------------------------------------------
--------------------------------------------------
--------------------------------------------------
--------------------------------------------------
--------------------------------------------------
--------------------------------------------------
--------------------------------------------------
--------------------------------------------------
--------------------------------------------------
--------------------------------------------------
--------------------------------------------------
--------------------------------------------------
--------------------------------------------------
--------------------------------------------------
--------------------------------------------------
--------------------------------------------------
--------------------------------------------------
--------------------------------------------------
--------------------------------------------------
--------------------------------------------------
--------------------------------------------------
--------------------------------------------------
--------------------------------------------------
-----------------------------ERLEEE-I-AK----------
----VLLLF-CYFKIC----------------------------FKIL--
--------------------------------------------------
-------P---------------LLFVVPD---SSY--------------
-------SCNV---------------------------------------
--------------------------------------------------
--------------------------------------------------
--------------------------------------------------
--------------------------------------------------
---------
>9103.XP_003207389
--------------------------------------------------
--------------------------------------------------
--------------------------------------------------
--------------------------------------------------
--------------------------------------------------
--------------------------------------------------
--------------------------------------------------
--------------------------------------------------
--------------------------------------------------
--------------------------------------------------
--------------------------------------------------
--------------------------------------------------
--------------------------------------------------
--------------------------------------------------
--------------------------------------------------
--------------------------------------------------
--------------------------------------------------
--------------------------------------------------
--------------------------------------------------
--------------------------------------------------
--------------------------------------------------
--------------------------------------------------
--------------------------------------------------
--------------------------------------------------
--------------------------------------------------
--------------------------------------------------
--------------------------------------------------
--------------------------------------------------
--------------------------------------------------
--------------------------------------------------
--------------------------------------------------
--------------------------------------------------
--------------------------------------------------
--------------------------------------------------
--------------------------------------------------
--------------------------------------DEFEDEKTALIH
DQEQVFIQEREKAQAACQKEKETLSAQLQEKAARIIQLEKRVESLNCEIK
ETNCE-------LETLI---ERRDRENQEGGNLVAMLRSDIEQSKDERKK
MQDSYECLLKWLIELVKATIAVEDLICSKIGLCLDNSMVSADSMESHSIM
EEIGYAR------YFKAK-----EKSHLEKDELLDETLTEHSQLSLVTEE
QYELSQYLYESVFAKP--EMAYENEEMILKICDRLRTAVERLLELVTEST
----------------------KQLEKTHEIHAQFEEEFTRRNQETAQVV
SQHQELMECLSEESEAKNQLVLELHKAEGIIEGYVAEKAALEEALNLKEE
SERRLVVELENMRERFQELTQEQAILG-----------------------
---LL-------------KEVELLAKEKL---ELECQAEKDHSNLCSQMK
VLEMELEEQLRSNQDLTKQL-MEAAELKQQIEVLEKQLK--NQRQFMDEQ
AIER--EHERDDFQQEIKKLEEQLKLSAKLQTSGEPKEYGNYDLILQVES
LQGEVKQKVDDYNKLLLEKEQKHQEITARDKEIEKLLTQVQELEH-----
SSTEVSKTVNYLQQQLQKMKKVETELKQDKEALQQQQYNNLIQISALQSK
LDEVRHGVPVEGTSGQ-GLKEQLQAEQES-------------LERKEGEI
ASLLDHLEQHKDKLTSKNEEILQLKLQLEVQKNLNTFTINQLQLENAQLK
DLTKLNVKQNQDLDVSDSSALSFPQALLKEKNQEIDHLNEQLRRLKYELV
NTLENKVVEDQKSEIEELRSIIEHLRGDQERLSKDKDE--EVEQLHGVIE
KLQKELA--QFG------PVCHEVSDNQGDIFQFGLEKSVENLQKQLKKG
LIDCQGDTDQGGRNALLLSKVRELEEELEFASAARKDLQQQLEEKESQIK
MEVEILEKKCQ------NLQESSRQHFAELNALRLQYSALQEEYSLL-QT
HISQREFEARIAASCVQELEDSVKKRELSILGKDKQVKTMADQRKTDEGE
LQYLTKQASE----LKTELKK--KDTSQAQDAYSREFE-VSRLDLHVQAM
NQKEVSNQRETDELQGNMTKLKDQIKIYTKELEALRLERDELISQLELYK
PKE---------------------VLKKGMEELEALEIHVDQSFASLTDN
LEKVALFDVT-AHDTNKQSQVKQSEDSISIQKLDMISSSEEEQTLKKHHH
QT-PSSPKITVNAGCTEGTLKN--FQDFIVDVTSWDSPEIMRKQDISMEL
QPVLN----LTPFS--EAESTGLEMVHSRSSLQ--GDNSVLLGFSYLYEN
GSEEAADGADVKSPVTSESTYSVDDQD-----------------------
--------------------------------------------------
-----------MEKMILT-----VLKLVYEESHKILALS-----------
---------------------EHSFGFRELKSIHQTR-------------
----------AVMEGWQKEGLALLN-AIQSLKDHLSKVAD------RGD-
--------------------------------------------KEEQRQ
MV-VEHIFSSDRNSLLSEIQELRAQLRMTHLQNQEKLQQLQETLTNVEDH
GSKQEHQLRRKVELLEYKLQQEKCIVSDLHSTLSEEQKRVSKTCELLNQE
KAAV-----SILKSDLCECKQENERLQNSLEEHQREISKLRSELESKEKD
LTATLQELQSERVTETELRVLLEEQQLQHKKAEDEKKKALEDLQAALD--
-------------LQMVQNSKLSVSLEHEQIINDNLRKELQIEYSRCEAL
LSQEHDKVLELQKNLDA-----ER-NRSLELLNSLNHERVLTEQLSVQAK
EDASCQRRELLLEQAFIRELQAQLGEERSRKAELAAIIEKTHQKAIRSKR
Q------------------------------------LEAEVQMCCEETQ
--------------------------------------------------
--------------------------------------------------
--------------------------------------------------
--------------------------------------------------
----------------VEKEISN-------------------KLQVTLES
LQSQKQEVIH--------------SSEAQK--EKE-A-KL----------
-KEQLHLLF-----------------------------------------
--KTM---------------------------------------------
------RD------------------KIKK---E----------------
--------------------------------------------------
--------------------------------------------------
--------------------------------------------------
--------------------------------------------------
--------------------------------------------------
---------
>9258.ENSOANP00000021390
--------------------------------------------------
--------------------------------------------------
--------------------------------------------------
--------------------------------------------------
--------------------------------------------------
--------------------------------------------------
--------------------------------------------------
--------------------------------------------------
--------------------------------------------------
--------------------------------------------------
--------------------------------------------------
--------------------------------------------------
--------------------------------------------------
--------------------------------------------------
--------------------------------------------------
--------------------------------------------------
--------------------------------------------------
--------------------------------------------------
--------------------------------------------------
--------------------------------------------------
--------------------------------------------------
--------------------------------------------------
--------------------------------------------------
--------------------------------------------------
--------------------------------------------------
--------------------------------------------------
--------------------------------------------------
--------------------------------------------------
--------------------------------------------------
--------------------------------------------------
--------------------------------------------------
--------------------------------------------------
--------------------------------------------------
--------------------------------------------------
--------------------------------------------------
--------------------------------------------------
--------------------------------------------------
-----------------------------------MLRSDIELSQNERKT
LQETNQRLLNLFGETIQAVIAMKSHIHKKIGHCLEGIDSFGEENYPLLGE
GESSQDSCH---ETLPEC-----GKTLLEH--EQISSVAEIS--------
-------SHLCESFFMNPEGTLECEQPVKKIYQSLGAAVDNLLEMILDST
----------------------KQLEETREIHSQFEKEFNRKNEEIAQVV
KQHKELVECLNEESTAKNQLTVELHKAEGIIEGYRAEKAALEEMLSQKEK
SEHHLVVELENLKEQFQLLTYERTKLGEERNLLLSQKE---ALAAEAEER
EVGLL-------------KKVECLAKEQT---ETKKQSEKDRSTLLSQMK
VLEVELEDQLSQNQEL-AKKTAEIMDLKQQIVSLDKHLR--NQRQFMDEQ
AIER--EHERDEFQHEIKKLEEQLKYTT-KFQSVG------EFRPNEVSL
L-------------------------------------------------
--------------------------------------------------
--------------------------------------------------
--------------------------------------------------
--------------------------------------------------
--------------------------------------------------
--------------------------------------------------
--------------------------------------------------
--------------------------------------------------
--------------------------------------------------
--------------------------------------------------
--------------------------------------------------
--------------------------------------------------
--------------------------------------------------
--------------------------------------------------
--------------------------------------------------
--------------------------------------------------
--------------------------------------------------
--------------------------------------------------
--------------------------------------------------
--------------------------------------------------
--------------------------------------------------
--------------------------------------------------
--------------------------------------------------
--------------------------------------------------
--------------------------------------------------
--------------------------------------------------
--------------------------------------------------
--------------------------------------------------
--------------------------------------------------
--------------------------------------------------
--------------------------------------------------
--------------------------------------------------
--------------------------------------------------
--------------------------------------------------
--------------------------------------------------
--------------------------------------------------
--------------------------------------------------
--------------------------------------------------
--------------------------------------------------
--------------------------------------------------
--------------------------------------------------
--------------------------------------------------
--------------------------------------------------
---------
>9258.ENSOANP00000022853
--------------------------------------------------
--------------------------------------------------
-----RERRTRRRRLKASEGSKLAQFRQRKA-----RSDGQKTKKKKQQP
PPGS------------------RYEVSSAKAVV-GPDGARDDEGP-----
------DQAYAVEPESEISTTADGFSSEEE----------------EGEF
GVGEVFSERGAQDGQARLEAAETELAGRLQEIEELSRELEEARAAYGPEG
LQQLQEFEAAITQRDGIISQLTAH-LQQARREKDESMRE--FLELTEQSQ
KLQLQFQHLQASETLRNSTHSSTAADLLQARQQAAT-QQQQLEEQ-----
--------------------------------------------------
--------------------------------------------------
--------------------------------------------------
--------------------------------------------------
--------------------------------------------------
--------------------------------------------------
--------------------------------------------------
--------------------------------------------------
--------------------------------------------------
--------------------------------------------------
--------------------------------------------------
--------------------------------------------------
--------------------------------------------------
--------------------------------------------------
--------------------------------------------------
--------------------------------------------------
--------------------------------------------------
--------------------------------------------------
--------------------------------------------------
--------------------------------------------------
--------------------------------------------------
--------------------------------------------------
--------------------------------------------------
--------------------------------------------------
--------------------------------------------------
--------------------------------------------------
--------------------------------------------------
--------------------------------------------------
--------------------------------------------------
--------------------------------------------------
--------------------------------------------------
--------------------------------------------------
--------------------------------------------------
--------------------------------------------------
--------------------------------------------------
--------------------------------------------------
--------------------------------------------------
--------------------------------------------------
--------------------------------------------------
--------------------------------------------------
--------------------------------------------------
--------------------------------------------------
--------------------------------------------------
--------------------------------------------------
--------------------------------------------------
--------------------------------------------------
--------------------------------------------------
--------------------------------------------------
--------------------------------------------------
--------------------------------------------------
--------------------------------------------------
--------------------------------------------------
--------------------------------------------------
--------------------------------------------------
--------------------------------------------------
--------------------------------------------------
--------------------------------------------------
--------------------------------------------------
--------------------------------------------------
--------------------------------------------------
--------------------------------------------------
--------------------------------------------------
--------------------------------------------------
--------------------------------------------------
--------------------------------------------------
--------------------------------------------------
--------------------------------------------------
--------------------------------------------------
--------------------------------------------------
--------------------------------------------------
--------------------------------------------------
--------------------------------------------------
--------------------------------------------------
--------------------------------------------------
--------------------------------------------------
--------------------------------------------------
--------------------------------------------------
--------------------------------------------------
--------------------------------------------------
--------------------------------------------------
--------------------------------------------------
--------------------------------------------------
--------------------------------------------------
---------
>9258.ENSOANP00000023911
--------------------------------------------------
--------------------------------------------------
--------------------------------------------------
--------------------------------------------------
--------------------------------------------------
--------------------------------------------------
--------------------------------------------------
--------------------------------------------------
--------------------------------------------------
--------------------------------------------------
--------------------------------------------------
--------------------------------------------------
--------------------------------------------------
--------------------------------------------------
--------------------------------------------------
--------------------------------------------------
--------------------------------------------------
--------------------------------------------------
--------------------------------------------------
--------------------------------------------------
--------------------------------------------------
--------------------------------------------------
--------------------------------------------------
--------------------------------------------------
--------------------------------------------------
--------------------------------------------------
--------------------------------------------------
--------------------------------------------------
--------------------------------------------------
--------------------------------------------------
--------------------------------------------------
--------------------------------------------------
--------------------------------------------------
-------------------------FQEELKALSQGLSEDESRKILVLGS
ERGDGELELEARELACAGRVFPRDQDFVLKDTMR-HDVP----EASLQLR
LHEEKLEDLRQELVRQCEEHQQVTERLRQAHMRQMERQREDQEQLQEEIH
RLNRQLAQSSSVDTENLVSERERVLLEELESLKQRALAGREQLCFQVHSR
STQTQ--------GNHFSQEAQEPIPGGEERERNAEDVAPDG-LSAERHA
LRQANRRLLKGLLEVAKTTVAAEETIGRHVLGLLNRSGGGPPA-EGPTLH
GASERQAVSLRNEWC-------VLSGEPAAP-FLEREGPGRAPGPWTEAP
GGGEDLCQLVLRSGSAGPDVGPESEELALNVSSRLQAAVGKLLDAINTTS
----------------------DQLEHARVAQTELLRESSRQTQEAAELL
RCQEE---------------------------------------------
--------------------------------------------------
--------------------------------------------------
--------------------------------------------------
--------------------------------------------------
--------------------------------------------------
--------------------------------------------------
--------------------------------------------------
--------------------------------------------------
--------------------------------------------------
--------------------------------------------------
--------------------------------------------------
--------------------------------------------------
--------------------------------------------------
--------------------------------------------------
--------------------------------------------------
--------------------------------------------------
--------------------------------------------------
--------------------------------------------------
--------------------------------------------------
--------------------------------------------------
--------------------------------------------------
--------------------------------------------------
--------------------------------------------------
--------------------------------------------------
--------------------------------------------------
--------------------------------------------------
--------------------------------------------------
--------------------------------------------------
--------------------------------------------------
--------------------------------------------------
--------------------------------------------------
--------------------------------------------------
--------------------------------------------------
--------------------------------------------------
--------------------------------------------------
--------------------------------------------------
--------------------------------------------------
--------------------------------------------------
--------------------------------------------------
--------------------------------------------------
--------------------------------------------------
--------------------------------------------------
--------------------------------------------------
--------------------------------------------------
--------------------------------------------------
--------------------------------------------------
--------------------------------------------------
--------------------------------------------------
---------
>9258.ENSOANP00000025554
--------------------------------------------------
--------------------------------------------------
--------------------------------------------------
--------------------------------------------------
--------------------------------------------------
--------------------------------------------------
--------------------------------------------------
--------------------------------------------------
--------------------------------------------------
--------------------------------------------------
--------------------------------------------------
--------------------------------------------------
--------------------------------------------------
--------------------------------------------------
--------------------------------------------------
--------------------------------------------------
--------------------------------------------------
--------------------------------------------------
--------------------------------------------------
--------------------------------------------------
--------------------------------------------------
--------------------------------------------------
--------------------------------------------------
--------------------------------------------------
--------------------------------------------------
--------------------------------------------------
--------------------------------------------------
--------------------------------------------------
--------------------------------------------------
--------------------------------------------------
--------------------------------------------------
--------------------------------------------------
--------------------------------------------------
--------------------------------------------------
--------------------------------------------------
--------------------------------------------------
--------------------------------------------------
--------------------------------------------------
--------------------------------------------------
--------------------------------------------------
--------------------------------------------------
--------------------------------------------------
--------------------------------------------------
--------------------------------------------------
--------------------------------------------------
--------------------------------------------------
--------------------------------------------------
--------------------------------------------------
--------------------------------------------------
--------------------------------------------------
--------------------------------------------------
--------------------------------------------------
--------------------------------------------------
--------------------------------------------------
--------------------------------------------------
--------------------------------------------------
--------------------------------------------------
--------------------------------------------------
--------------------------------------------------
--------------------------------------------------
--------------------------------------------------
--------------------------------------------------
--------------------------------------------------
--------------------------------------------------
--------------------------------------------------
--------------------------------------------------
--------------------------------------------------
--------------------------------------------------
--------------------------------------------------
--------------------------------------------------
--------------------------------------------------
--------------------------------------------------
-----------------------------MQREELKAKTLEELKSSLD--
-------------IQHTQNNQLSIALKHEQMAKENLKKELQIEYSRCEAL
LFQERNKLLELQKTLET-----EK-NHSAELSEALNHERVLTEQLSKRAN
ETCALKEAQSQQTLLRKLKEEKSRTMELQAALEKAQQQAIRSKKKLEAEI
QMHREEIKKEK----------------ERQLEVQHQRDEHK----IKELQ
QMLVKLE-EKE--------RNFASTKNCPEAAAKTSCN------------
---------------------------PDSNLG-LAFLP-----DSERFE
SQQ--LEKIRQQLLYVAVLLTN-FINQTIDRTINDWSTSNDKAVFSLLHT
LEELKSELCISSTPQK--TAQVQISLVDSLLKENGSLTKTLTTLTQEKVQ
LT-QTVHKLEKTLKHHLQKGCGQMNKYVDRIDGGPLQKPEKNVWKRQKIS
LKHAEPGPVKSVLRNEPSPVVRTSNVKVEKLYLHF-L-RAESFRKALIY-
QKRYLLLLI-GGFQESEQETLSMISRLG--------VFPSKAD---HKAI
PPRPF---------------------------------------------
------TKFRTAVRVVIAI--LRLRFLVKKWQAVDRKGV-----------
-------LTGGTELDTVPGEILE---VTKQPLPDARDSPPTRDVSL-CHT
ANG-IQVTKPQPAPINRFWE-RSISSP-SPVSEKS-VACSQ---------
---DPERSLTEYIHHLEIIQQRLGGAQSEFASKNPAIKRPKK--------
--------------------------------------------------
--------------------------------------------------
---------
>9258.ENSOANP00000025820
--------------------------------------------------
--------------------------------------------------
--------------------------------------------------
--------------------------------------------------
--------------------------------------------------
--------------------------------------------------
--------------------------------------------------
--------------------------------------------------
--------------------------------------------------
--------------------------------------------------
--------------------------------------------------
--------------------------------------------------
--------------------------------------------------
--------------------------------------------------
--------------------------------------------------
--------------------------------------------------
--------------------------------------------------
--------------------------------------------------
--------------------------------------------------
--------------------------------------------------
--------------------------------------------------
--------------------------------------------------
--------------------------------------------------
--------------------------------------------------
--------------------------------------------------
--------------------------------------------------
--------------------------------------------------
--------------------------------------------------
--------------------------------------------------
--------------------------------------------------
--------------------------------------------------
--------------------------------------------------
--------------------------------------------------
--------------------------------------------------
--------------------------------------------------
--------------------------------------------------
--------------------------------------------------
--------------------------------------------------
--------------------------------------------------
--------------------------------------------------
--------------------------------------------------
--------------------------------------------------
--------------------------------------------------
--------------------------------------------------
--------------------------------------------------
--------------------------------------------------
--------------------------------------------------
--------------------------------------------------
--------------------------------------------------
--------------------------------------------------
--------------------------------------------------
--------------------------------------------------
--------------------------------------------------
--------------------------------------------------
--------------------------------------------------
--------------------------------------------------
--------------------------------------------------
--------------------------------------------------
--------------------------------------------------
--------------------------------------------------
--------------------------------------------------
--------------------------------------------------
--------------------------------------------------
--------------------------------------------------
--------------------------------------------------
--------------------------------------------------
--------------------------------------------------
--------------------------------------------------
--------------------------------------------------
-------------------------------------------APWERVD
VAELKSQLAQVRLELAAALQARHRQAQELEALRAELRGKKDEVDAANDSL
AAEQ-----RKGRELRWALEKAEAQAARSQDRGREELEDLRLSLEDQAQR
NVELSRLVAQQRQQLSDLREKTESRETLHAAQLSAERGWSAELQRLLD--
-------------SEKAREPEGSAVAEQ------------GGTHAPPPAR
DGEAAEEAAAELRRQVQ-----EQQRRLAELVREAEASRLESLRAGQQLE
RERQAQGAALRAAQEAQAQGRQRLQASQARLEELQAQLDGRTQQVRSLER
ECRR-------------------SQGIVQDLRNQLRARE-----------
--------------------------------------------------
--------------------------------------------------
--------------------------------------------------
--------------------------------------------------
--------------------------------------------------
--------------------------------------------------
--------------------------------------------------
--------------------------------------------------
--------------------------------------------------
--------------------------------------------------
--------------------------------------------------
--------------------------------------------------
--------------------------------------------------
--------------------------------------------------
---------
>9258.ENSOANP00000026533
--------------------------------------------------
--------------------------------------------------
--------------------------------------------------
--------------------------------------------------
--------------------------------------------------
--------------------------------------------------
--------------------------------------------------
--------------------------------------------------
--------------------------------------------------
--------------------------------------------------
--------------------------------------------------
--------------------------------------------------
--------------------------------------------------
--------------------------------------------------
--------------------------------------------------
--------------------------------------------------
--------------------------------------------------
--------------------------------------------------
--------------------------------------------------
--------------------------------------------------
--------------------------------------------------
--------------------------------------------------
--------------------------------------------------
--------------------------------------------------
--------------------------------------------------
--------------------------------------------------
--------------------------------------------------
--------------------------------------------------
--------------------------------------------------
--------------------------------------------------
--------------------------------------------------
--------------------------------------------------
--------------------------------------------------
--------------------------------------------------
--------------------------------------------------
--------------------------------------------------
--------------------------------------------------
--------------------------------------------------
--------------------------------------------------
--------------------------------------------------
--------------------------------------------------
--------------------------------------------------
--------------------------------------------------
----LEQELLRAGNRLQELEAERQQVQEEKALLSRQKE---ALSAEAGPA
EQRLLGAAVHAALQAEFLQETEKLAKEKL---DVQRQAEKERDDLQKQVR
TLEVDVEEQVSRFLELEQEKNAELADLRQQNQALEKQLE--KTRKFLDRN
SVGRHVPAHKKLTDHRGRQTLKQIKDRGKKQKCSAHS-------KHSVEQ
LTEQLKEKTDRCSEGLLAAEQLQRDLQERDDQLDRLGCRLRELEQA--LV
LGPHGRPEAEEQQRAGAADGKGELALEAQLQVEREAVDRKEKEIANLEEQ
LEQFREELENKNEEVQ-QLHMQLEIQKKE-------------STTRLAEL
QLDNQLFKEELGRLGLAVQGSEGTVA---PDPHLIVGKFARILQEKELEI
QELNEQMAKLQQQLET----------------------------------
-AADNKVIEEKNELLRELEAQVERLKSDREWVKKRSQE--EVEQLNDVIE
KLQQELAGLDQKEPVGGALPPGGADSLKRQLEAALA--------------
--------------------------------------------------
--------------------------------------------------
--------------------------------------------------
--------------------------------------------------
--------------------------------------------------
--------------------------------------------------
--------------------------------------------------
--------------------------------------------------
--------------------------------------------------
--------------------------------------------------
--------------------------------------------------
--------------------------------------------------
--------------------------------------------------
--------------------------------------------------
--------------------------------------------------
--------------------------------------------------
--------------------------------------------------
--------------------------------------------------
--------------------------------------------------
--------------------------------------------------
--------------------------------------------------
--------------------------------------------------
--------------------------------------------------
--------------------------------------------------
--------------------------------------------------
--------------------------------------------------
--------------------------------------------------
--------------------------------------------------
--------------------------------------------------
--------------------------------------------------
--------------------------------------------------
--------------------------------------------------
--------------------------------------------------
--------------------------------------------------
--------------------------------------------------
--------------------------------------------------
--------------------------------------------------
---------
>9606.ENSP00000348573
--------------------------------------------------
--------------------------------------------------
------MEDEERQKKLEAGKAKLAQFRQRKA-----QSDGQSPSKKQKKK
RKTSSSKHDVSAHHDLNIDQSQCNEMYINSSQRVESTVIPESTIMRTLHS
GEITSHEQGFSVELESEISTTADDCSSEVNGCSFVMRTGKPTNLLREEEF
GVDDSYSEQGAQDSPTHLEMMESELAGKQHEIEELNRELEEMRVTYGTEG
LQQLQEFEAAIKQRDGIITQLTAN-LQQARREKDETMRE--FLELTEQSQ
KLQIQFQQLQASETLRNSTHSSTAADLLQAKQQILT-HQQQLEEQDHLLE
DYQKKKEDFTMQISFLQEKIKVYEMEQDKKVENSNKEEIQEKETIIEELN
TKIIEEEKKTLELKDKLTTADKLLGELQEQIVQKNQEI---KNMKLELTN
SKQKERQSSEEIKQLMGTVEELQKRNHKDSQFETDIVQRMEQETQRKLEQ
LRAELDEMYGQQIVQMKQELIRQHMAQMEEMKTRHKGEMENALRSYSNIT
VNEDQIKLMNVAINELNIKLQDTNSQKEK----LKEELGLILEEKCALQR
QLEDLVEELSFSREQIQRARQTIAEQESKLNEAHKSL-STVEDLKAEIVS
ASESRKELELKHEAEVTNYKIKLEM--LEKEKNAVLDRMAESQEAELERL
RTQLLFSHEEELSKLKEDLEIEHRINIEKLKDNLGIHYKQQIDGLQNEMS
QKIETMQFEKDNLITKQNQLILEISKLK---DLQQSLVNSKSEEMTLQIN
ELQKEIEILRQEEKEKGTLEQEVQELQLKTELLEKQMKEKENDLQEKFAQ
LEAENSILKDEKKTLEDMLKIHTPVSQEERLIFLDSIKSKSKDSVWEKEI
EILIEENEDLKQQCIQLNEEIEKQRNTFSFAEKNFEVNYQELQEEYACLL
KVKDDLEDSKNKQELEYKSKLKALNEELH-LQRINPTTVKMKSSVFD---
EDKTFVAETLEMGEVVEKDTTELMEKLEVTKREKLELSQRLSDLSEQLKQ
KHGEISF-LNEEVKSLKQEKEQVSLRCRELEIIINHNRAENVQSCDTQVS
SLLDGVVTMTSRGAEGSVSKVNKSFGEESKIMVEDKVSFENMTVGEESKQ
EQLILDHLPSVTK--------------ESSLRATQPSENDKLQKELNVLK
SEQNDLRLQMEAQRICLSLVYSTHVDQVREYMENEKDKALCSLKEELIFA
QEEKIKELQKIHQLELQTMKTQETGDEGKPLHLLIGKLQKAVSEECSYFL
QT-LCSVLGEYYTPALKCEVNAEDKENSGDYISENED--PELQDYRYEVQ
DFQENMHTLLNKVTEEYNKLLV-----LQTRLSKIWGQQTDGMKLEFGEE
NLPKEETEFLSIHSQMTNLEDIDVN--HKSKLSSLQDLE--KTK-LEEQV
QELESLISSLQQQLKETEQNYEAEIHCLQKRLQAVSESTVPPSLPVDSVV
IT---ESDAQRTMYPGSCVKKNIDGTIEFSGEFGVKEETNIVKLLEKQYQ
--EQLEEEVAKVIVSMSIAFAQQTELSRISGGKENTASSKQAHAVCQQEQ
HYFNE-MKLSQDQIGFQTFETVDVKFKEEFKPLSKELGEH-GKEILLSNS
D-PHDIPESKDCVLTISEEMFSKDKTFIVRQSIH-DEISVSSMDASRQLM
LNEEQLEDMRQELVRQYQEHQQATELLRQAHMRQMERQREDQEQLQEEIK
RLNRQLAQRSSIDNENLVSERERVLLEELEALKQLSLAGREKLCCELRNS
STQTQ-------NGNENQGEVEEQTFKEKELDRKPEDVPPEI-LSNERYA
LQKANNRLLKILLEVVKTTAAVEETIGRHVLGILDRSSKSQSS-ASLIWR
SEAEASVKSCVHEEH-------TRVTDESIPSYSGSDMPRNDINMWSKVT
EEGTELSQRLVRSGFAGTEIDPENEELMLNISSRLQAAVEKLLEAISETS
----------------------SQLEHAKVTQTELMRESFRQKQEATESL
KCQEELRERLHEESRAREQLAVELSKAEGVIDGYADEKTLFERQIQEKTD
IIDRLEQELLCASNRLQELEAEQQQIQEERELLSRQKE---AMKAEAGPV
EQQLL-------------QETEKLMKEKL---EVQCQAEKVRDDLQKQVK
ALEIDVEEQVSRFIELEQEKNTELMDLRQQNQALEKQLE--KMRKFLDEQ
AIDR--EHERDVFQQEIQKLEQQLKVVPRFQPISEHQ-------TREVEQ
LANHLKEKTDKCSELLLSKEQLQRDIQERNEEIEKLEFRVRELEQA--LL
VSADTFQKVEDRKHFGAVEAKPELSLEVQLQAERDAIDRKEKEITNLEEQ
LEQFREELENKNEEVQ-QLHMQLEIQKKE-------------STTRLQEL
EQENKLFKDDMEKLGLAIKESDAMST---QDQHVLFGKFAQIIQEKEVEI
DQLNEQVTKLQQQLKI----------------------------------
-TTDNKVIEEKNELIRDLETQIECLMSDQECVKRNREE--EIEQLNEVIE
KLQQELANIGQKTSMNAHSLSEEADSLKHQLDVVIAEKLALEQQVETANE
EMTFMKNVLKETNFKMNQLTQELFSLKRERESVEKIQSIPENSVNVAIDH
LSKDKPELEVVLTEDALKSLENQTYFKSFEENGKGSIINLETRLLQL-ES
TVSAKDLELTQCYKQIKDMQEQGQFETEMLQKKIVNLQKIVEEKVAAALV
SQIQLEAVQE----YAKFCQD--N--QTISSEPERTNI-QNLNQLREDEL
GSDISALTLRISELESQVVEMHTSLILEKEQVEIAEKNVLEKEKKLLELQ
KLLEGNEKKQREKE------------KKRSPQDVEVLKTTTELFHSNEES
GFFNELEALRAESVATKAELASYKEKAEKLQEELLVKETNMTSLQKDLSQ
VRDHLAEAKEKLS-ILEKEDETEVQESKKAC-----MFEPLPIKLSKSIA
SQTDGTLKISSS-NQTPQILVKNAGIQINLQSE--CSS---EEVTEIISQ
FTEKIEKMQELHAAEILDMESRHISETETLKREHYVAVQLLKEECGTLKA
VIQCLRSKEGSSIPELAHSDAYQTREICSSDSGSDWGQGIYLTHSQGFDI
ASEGRGEES-ESATDSFPKKIKGLLRAVHNEGMQVLSLTESPYSDGEDH-
-------SIQQVSEPWLEERKAYINTISSLKDLITKMQLQREAEVYDSSQ
SHESFSDWRGELLLALQQVFLEERSVLLAAFRTELTALGTTDAVGLLNCL
EQRIQEQGVEYQAAMECLQKADRRSLLSEIQALHAQMNG----RKITLKR
EQESEKPSQELLEYNIQQKQSQMLEMQVELSSMKDRATELQEQLSSEKMV
VAELKSELAQTKLELETTLKAQHKHLKELEAFRLEVKDKTDEVHLLNDTL
ASEQ-----KKSRELQWALEKEKAKLGRSEERDKEELEDLKFSLESQKQR
NLQLNLLLEQQKQLLNESQQKIESQRMLYDAQLSEEQGRNLELQVLLE--
-------------SEKVRIREMSSTLDRERE----LHAQLQSSDGTGQSR
PPLPSEDLLKELQKQLE-----EKHSRIVELLNETEKYKLDSLQTRQQME
KDRQVHRKTLQTEQEANTEGQKKMHELQSKVEDLQRQLEEKRQQVYKLDL
EGQR-------------------LQGIMQEFQKQELEREEKRESRRILYQ
NLNE-PTTWSLTSD---RTRNWVLQQKIEG-ETKESNYAKLIEMNG-GGT
GCNHELEMIRQKLQCVASKLQVLPQKASERLQF-ETADDEDFIWVQENID
EIILQLQKLTG---QQGEEPSL-VSPSTSCGSLTERLLRQNAELTGHISQ
LTEEKNDLRNMVMKLEEQIRWYRQTGAG--RDNSSRFSLNGGANIEAIIA
SE-KEVWNREKLTLQKSLKRAEA-------------------EVYKLKAE
LRNDSLLQTLSPDS---------EHVTLKRIYGKY-L-RAESFRKALIY-
QKKYLLLLL-GGFQECEDATLALLARMG--------GQPAFTD-LEVITN
RPKGF---------------------------------------------
------TRFRSAVRVSIAI--SRMKFLVRRWHRVTG--------------
-------SVSININRDGFGLNQGAE-KTDSFYHSSGGLELYGEPRHTTYR
SR-SDLDYIRSPLP-FQNRYPGTPADFNPGSLACSQLQN-----------
--YDPDRALTDYITRLEALQRRLG-TIQSGST---TQFHAGMRR------
--------------------------------------------------
--------------------------------------------------
---------
>9606.ENSP00000352572
--------------------------------------------------
--------------------------------------------------
--------------------------------------------------
--------------------------------------------------
--------------------------------------------------
--------------------------------------------------
--------------------------------------------------
--------------------------------------------------
--------------------------------------------------
--------------------------------------------------
--------------------------------------------------
--------------------------------------------------
-----------------------MEVEQEQRRRKVEAGRTKLAHFRQRKT
KGDSSHSEKKTAKRKGSAVDASVQEESPVTKEDSALC-GGGDICKSTSCD
DTPDGAGGAFAAQPEDCDGEKREDL--EQLQQKQVNDHPPEQCGMFTVSD
HPPEQHGMFTVGDHPPEQRGMFTVSDHPPEQHGMFTVSDHPPEQRGMFTI
SDHQPEQRGMFTVSDHTPEQRGIFTISD--HPAEQRGMFTKECEQECELA
ITDLESGREDEAGLHQSQAVHGLELEALRLSLSNMHTAQLELTQANLQKE
KETALTELREMLNSRRA------------------------QELALLQSR
QQHELELLREQHAREKEEVVLRCGQEAAELKEKLQSEMEKNAQIVKTLKE
DWESEKDLCLENLRKELSAKHQSEMEDLQNQFQKELAEQRAELE------
-------KIFQDKNQAERALRN-LESHHQAAIEKLREDLQSEHGRCLEDL
EFKFKES-EKEKQLELENLQASYEDLKAQSQEEIRRLWSQLDSARTSRQE
LSELHEQLLARTSRVEDLEQLKQ-------REKTQHESELEQLRIYFEKK
L--------------------------RDAEKTYQEDLTLLQQRLQGARE
DALLDSVEVGLSCVGLEEKPEKGRKDHVD--ELEPERHKESLPRFQAELE
ESHRHQLEALESPLCIQHEGHVSDRCCVETSALGHEWRLEPSEGHSQELP
WV-HLQGVQDGDLEADTERAARVLGLETEHKVQLSLLQT------ELKEE
IELLKIENRNLYGKLQHETRLK-----DDLEKVKHNLIEDHQKELNNAKQ
KTELMKQEFQRKETDWKVMKEELQREAEEKLTLMLLELREKAESEKQTII
NKFELREAEMRQLQDQQAAQILDLERSLTEQQGRLQQLEQDLTSDDALHC
SQ---CGREPPTAQDGELAALHVKEDCALQLMLARSRFLEERKEITEKFS
AEQDAFLQEAQEQHARELQL----LQERHQQQLLSVTAELEARHQAALG-
-------ELTASLESKQGALLAAR---VAELQTKHAADLGALETRHLSSL
DSLESCYLSEFQTIREEHRQALELLRADFEEQLWKKDSLHQTILTQELEK
LKRKHEGELQSVRDHLR-TEVSTELAGTVAHELQGVHQGEFGSEKKTALH
EKEETLRLQSAQAQPFHQEEKESLSLQLQKKNHQVQQLKDQVLSLS---H
EIEEC-------RSELEVLQQRRERENREGANLLSMLKADVNLSHSERGA
LQDALRRLLGLFGETLRAAVTLRSRIGERVGLCLDDAGAGLALSTAPALE
ETWSD-------VALPEL-----DRTLSEC--AEMSSVAEIS--------
-------SHMRESFLMSPESVRECEQPIRRVFQSLSLAVDGLMEMALDSS
----------------------RQLEEARQIHSRFEKEFSFKNEETAQVV
RKHQELLECLKEESAAKAELALELHKTQGTLEGFKVETADLKEVLAGKED
SEHRLVLELESLRRQLQQAAQEQAALREECTRLWSRGE---ATATDAEAR
EAALR-------------KEVEDLTKEQS---ETRKQAEKDRSALLSQMK
ILESELEEQLSQHRGC-AKQAEAVTALEQQVASLDKHLR--NQRQFMDEQ
AAER--EHEREEFQQEIQRLEGQLRQAA-KPQPWGPRDSQQAPLDGEVEL
LQQKLREKLDEFNELAIQKESADRQVLMQEEEIKRLE------------E
MNINIRKKVAQLQEEVEKQKNIVKGLEQDKEVLKKQQMSSLLLASTLQST
LDAGRCPEPPSGSPPE-GPEIQLEVTQRA-------------LLRRESEV
LDLKEQLEKMKGDLESKNEEILHLNLKLDMQNSQTAVSLRELEEENTSL-
--------------------------------------------------
-----KVIYTRSSEIEELKATIENLQENQKRLQKEKAE--EIEQLHEVIE
KLQHELS--LMG------PVVHEVSDSQAGSLQSELLCSQAGGPRGQALQ
GELEAALEAKEALSRLLADQERRHSQALEALQQRLQGAEEAAELQLAELE
RNVALREAEVE------DMASRIQEFEAALKAKEATIAERNLEIDAL-NQ
RKAAHSAELEAVLLALARIRRALEQQPLAAGAAPPELQWLRAQCARLSRQ
LQVLHQRFLR----CQVELDR--RQARRATAHTRVPGA-HPQPRMDGGAK
AQVTGDVEASHDAALEPVVPDPQGDLQPVLVTLKDAPLCKQEGVMSVLTV
CQRQLQSELLLVKNE----------MRLSLEDGGKG-KEKVLEDCQLPKV
DLVAQVKQLQEKLNRLLYSMTFQNVDAADTKSLWPMASAHLLESSWSDDS
CDGEEPDISPHIDTCDANTATGGVTDVIKNQAIDACDANTTPGGVTDVIK
NWDSLIPDEMPDSPIQEKSECQDMSLSSPTSVL--GGSRHQSHTAEAGPR
KSPVGMLDLSSWSSPEVLRKDWTLEPWPSLPVTP-HSGALSLCSADTSLG
DRADTSLPQTQGPGLLCSPGVSAAALALQWAESPPADDHHVQRTAVEKDV
EDFITTSFD-SQETLSSPPPGLEGKADRSEKSDGSGFG-ARLSPGSGGPE
AQ---TAGPVTPASISGRFQPLPEAMKEKEVRPKHVKALLQMVRDESHQI
LAL-SEGLAPPSG-EPHPPRKEDEIQDISLHGGKTQEVPTACPDWRGDLL
QVVQEAFEKEQEMQGVELQPRLSGSDLGGHSSLLERLEKII--REQGDLQ
EKSLEHLRLPDRSSLLSEIQALRAQLRMTHLQNQEKLQHLRTALTSAEAR
GSQQEHQLRRQVELLAYKVEQEKCIAGDLQKTLSEEQEKANSVQKLLAAE
QTVV-----RDLKSDLCESRQKSEQLSRSLCEVQQEVLQLRSMLSSKENE
LKAALQELESEQGKGRALQSQLEEEQLRHLQRESQSAKALEELRASLE--
-------------TQRAQSSRLCVALKHEQTAKDNLQKELRIEHSRCEAL
LAQERSQLSELQKDLAA-----EK-SRTLELSEALRHERLLTEQLSQRTQ
EACVHQDTQAHHALLQKLKEEKSRVVDLQAMLEKVQQQALHSQQQLEAEA
QKHCEALRREKEVSATLKSTVEALHTQKRELRCSLEREREKPAWLQAELE
QSHPRLK-EQEGRK---AARRSAEARQSPAAAEQWRKWQRDKEKLR-ELE
LQRQRDLHKIKQLQQTVRDLES-KDEVPGSRLH-LGSARRAAGSDADHLR
EQQRELEAMRQRLLSAARLLTS-FTSQAVDRTVNDWTSSNEKAVMSLLHT
LEELKSDLSRPTSSQKKMAAELQFQFVDVLLKDNVSLTKALSTVTQEKLE
LS-RAVSKLEKLLKHHLQKGCSPS-------------RSERSAWKPDETA
PQSSLRRPDPGRLPPAASEEAHTSNVKMEKLYLHY-L-RAESFRKALIY-
QKKYLLLLI-GGFQDSEQETLSMIAHLG--------VFPSKAE---RK-I
TSRPF---------------------------------------------
------TRFRTAVRVVIAI--LRLRFLVKKWQEVDRKGA-----------
-------LAQGKAPR--PGPRAR---QPQSP-PRTRESPPTRDVPS-GHT
RDP-ARGRRLAAAASPHSGG-RATPSP-NSRLERS-LTASQ---------
---DPEHSLTEYIHHLEVIQQRLGGVLPDSTSKKSCHPMIKQ--------
--------------------------------------------------
--------------------------------------------------
---------
>9615.ENSCAFP00000002847
--------------------------------------------------
--------------------------------------------------
------KESDSKDTCFFHSDGKLAQFRQRKA-----QSDGQNPSKKQKKK
RKTSSSKHDVSTYHALNIEHSQSDEMYINSSQRVGTTVTPESALIK----
-----RDEVFSVEPESEISTTADDYSSE------------------EEEF
GADDSYSEHGAQYNQTHLEMMENELAGKQHEIEELSRELEEMRATYGTDG
LQQLQEFEAAIKQRDGIITQLTAN-LQQARREKDETMRE--FLELTEQSQ
KLQIQFQHLQASETLRNSTHSSTAADLLQAKQQILT-HQQQLEEQDHLLE
DYQKKKEDFKMQISFLQEKIRAYEMEENRKHTNLNVSRIL----LSSAFS
LFHIYIDRFISNILDNFELCNTVLRGF--LLSSENQEI---EQLRLELSQ
KQMNLKKCSEEIKQLMGTVEELQKKNHKDSQFETDILQRMEQEAQRKLEQ
LRAELDEMYGQQIVQMKQELIKQHMSQIDELKIQHKGEMENALRSYPSVT
VNEDQIKLMNMAINELNIKLQDTNSQKEK----LRGELGVISGEKSVLQR
QLKDLFEELSFSREQIQRARQTIAEQENKLSEAHKSL-STVEDLKAEIVS
ASEYRKELELKHEAEVTNYKIKLEM--LEREKNAVLDRMAESQEAELERL
RTQLLFSHEEELSKLKEDLEIEHRIDIEKLKDNLGIHYKQQIDGLQNEMS
QKIETMQFEKDSLITKQNQLILEISKLK---DLQQSLMNSKSEEMTLQIN
ELQKEIEILRQEEKEKGTLEQEVQELQLKTELLEKQMKEKEDDLQEKFTQ
LETENSTLKDEKKALEDMLKMYTPVNQEE-LIFIDSIKSKSQDCKWQKEI
EILTEENEDLKKQCIQLTEEIERQRNTFSFAEKNFEVNYQELQEDYACLL
KVKTDLEDSKNKQEVEYKSRLKTLSEELHHLQRINPTILKMKSSVFD---
DDKTYIGEPLETVEVVEKDTTELMEKLEVTKREKLELSERLSDLSEQLKQ
KHGEISF-LSEKVKSLKQEKEQVLLRCRELEIIINHKRTENINVCDDQLD
SLKDGVMTITSKDSGGSISKINKDCGEESKIMEEYKIPFENTTVGKESKQ
EQLFLDHLPLVRN--------------GSLLGTTEPNTNDKLQWELSVLK
SEQNDLRLQMEAQRICLSLVYSTHVDQVREYMENEKDKALCSLKEELISA
QEEKIKELQEIHQQELQNIKAQETGGKAKPLQMLIGKLRKAVSEECSYFT
QT-FCNVLGEHYTPALKCEVNVEERESSGVHTSENQE--LELQDYKYEVQ
DFQENMQTLLNKVTEEYNKLLV-----LQTRLSKIQGRQTEDVKLKFAEG
NLPKEETEFLS-ASQMTSLQDIDIDVSHKSKLSTLQDSE--KIKQLEGQV
QELENLISSLQQQLKETEVNYGAEIHCLQERLQAVSESTVQPSFSIDSMV
IT---ESDVQKTIYPGSCVNQNIDGTIEFCNDFGVKEETNVVKLLEKQYQ
--ERLEEEVAKVIVSMSIAFAQQTELSRISGEKENTTLSKQAHAFCQQER
--LNE-VKLSQG----QTFEAMEMKFKEEFKPLSKELGED-GTEVLLSNS
DNLDDILESKDRELTISEEMFSKDKTFLVREPIH-DEILVSSMDASRQLM
LNEEQLEDMRQELVRQYQEHQQATELLRQAHMRQMERQREDQEQLQEEIK
RLNRQLAQRSSIDNENLVSERERVLLEELEALKQLSLDGREKLCCELRNS
STQTQ-------NGNENQEEIEEETFKEKELDRKPEDVLPDI-LTSERFA
LQKANNRLLKILLEVVKTTAAVEETIGRHVLGILDRSSKVPSS-ASLIWR
SEAETPVKSCIHEEH-------TRVTDESIPSYSGSDKPRNDS-MWSKVT
EEGTDLSERLVRSGFAGTEIDPENEELMLSISSRLQAAVEKLLEAISETS
----------------------SQLEHAKVTQTELMRESFRQKQEVTESL
KCQEELRERLHEESRAREQLAVELSKAEGVIDGYADEKTLFERQIQEKTD
IIDRLEQELLCAGNRLQELEAEQQQIQEERELLSRQKE---AMKAEAGPV
EQQLL-------------QETEKLMKEKL---EVQCQAEKVRDDLQKQVK
ALEIDVEEQVSRFIELEQEKNAELMDLRQQNQALEKQLE--KMRKFLDEQ
AIDR--EHERDVFQQEIQKLEQQLKVVPRFQPINEHQ-------TREVEQ
LTNHLKEKTDKCSELLLSKEQLQRDIQERNEEIEKLEFRVRELEQA--LL
VSADTFQKVEDQKQCGAVEAKAELSLEVQLQAERDAIDRKEKEITNLEEQ
LEQFREELENKNEEVQ-QLHMQLEIQKKE-------------STTRLQEL
EQENKLFKDEMEKLGYAIKESDAIPT---QDQHVLFGKFAQIMQEKEIEI
DRLNEQIAKLQYQLKI----------------------------------
-TTDNKVIEEKNELIRDLETQIECLMSDQERVKKNREE--EIEQLNEVIE
KLQQELANIEQKTSVDANSFPEEADSLKHQLDMVIAEKLALEQQVETTNE
EMAFTKNVLEETNLKMNQLTQELCSLKRERENMEKIRSVPEKSVNMAMDD
LSKIHPELEVVLAENALKPLENQTYFTSFEENSKGSISSLETKVLQL-EG
TVSEKDIELTQCYKQIKDMQEQGQSETEMLKRKIVNLQNILEEKVAAALV
SQVQLEAVKE----YAKFCQD--E--QAVSSELERTNV-QNLNQVTDNEM
ESNVLALTLRISELESQVVEMQTSLILEKERVEIVEKNALEKEKKLLELQ
RLLE-EEKKQGNKE------------RKRSPE------------------
-----------------------------------VKETNMASLQKDLSQ
VRNQLTEAKEKLSYFLEKEDKTKVQENRIVC-----VSEPLPTNMGASLA
SQTEGTLKVNSS-SQPPQVLVRNAGTQIDLRSE--CSS---EEVTEIISQ
FTEKIEQMQELHAAEILDMESRHISETETLKREHYVAVQLLMEECGTLKA
VIQCLRSKEGSSVPELTHSDAYQTREICSSDSGSDWGQGIYLTQSQGFDT
ASEERGDEG-ESSTDSFPKKIKGLLRAVHNEGMQVLSLTESPYSDGEDH-
-------SVQQVSESWLEERRAYLSTISSLKDLITKMQVQRDAEVYEGSQ
SHETFPDWRGELLLALQQVFLKERSVLLAAFQTELTALGTKDAVGLLNCL
EQKIQEQSIEYQAAMECLQKADRRSLLSEIQALHAQMNG----RKMTLKR
EQENDQPNQELLEYTMQQKQSQMLEMQVELSSVKDRAAELQEQLSSEKMV
VAELKSELAQTKLELETTLKAQHKHLKELEAFRLEVKDKTDEVHLLNDTL
ASEQ-----KKSRELQWALEKEKAKLGRNEERDKEELEDLKFSLEGQKQR
NIQLNLLLEQQKQLLNESQEKIESQRVLHDAQLSEERGRNLELQVLLE--
-------------SEKVRIQEMSSTLDRERE----LHAQLQSSDDSGQPR
PSLPSEDLLKELQKQLE-----EKHSRIVELLNETEKYKLDSLQTRQQME
KDRQVHRKTLQTEQEANTEGQKKMHELQSKVEDLQRQLEEKRQQVYKLDL
EGKR-------------------LQGIMQEFQKQELEREEKRESRRILYQ
NLNE-PTTWSLTSD---RTRNWVLQQKIEG-ETKESSYLKLIEMNE-GGT
GCNHELEVIRQKLQCVASKLQHLAQKASNRLQF-ETADDEDFIWVQENID
EIILQLQKLTG---QPGEEPGL-VSPGTSCGSLTERLLRQNAELTGHISQ
LTEEKNDLRNTVMKLEEQIRRYRQIGAG--RDYSSRFSFSGGASIEAIIA
SE-KEIWNREKLTLQKSLKRAEA-------------------EVYKLKAE
LRNETLLHNLSPDS---------EHAAIKRIYGKY-L-RAESFRKALIY-
QKKYLLLLL-GGFQECEDATLALLARMG--------GQPAFTD-LEVITN
RPRGF---------------------------------------------
------TRFRSAVRVSMAI--SRMKFLVRRWQRVTS--------------
-------SGSININRDGFGLNPGAE-KTDPFYHSSGGLELYGEPRHTTYR
SR-SELDYPRSPLP-FQNRYPGPPADLNPSSLACSQLQN-----------
--YDPDRALTDYITRLEALQRRLG-TVQSESS---TQFHAGMRR------
--------------------------------------------------
--------------------------------------------------
---------
>99883.ENSTNIP00000020348
--------------------------------------------------
--------------------------------------------------
--------------------------------------------------
--------------------------------------------------
--------------------------------------------------
--------------------------------------------------
--------------------------------------------------
--------------------------------------------------
--------------------------------------------------
--------------------------------------------------
--------------------------------------------------
--------------------------------------------------
--------------------------------------------------
--------------------------------------------------
--------------------------------------------------
--------------------------------------------------
--------------------------------------------------
--------------------------------------------------
--------------------------------------------------
--------------------------------------------------
--------------------------------------------------
--------------------------------------------------
--------------------------------------------------
--------------------------------------------------
-----------------------------------EMDEDERQRKLQAGR
AKLASFQQKRAKGDIAGASKKTQKRKGQAVTQIHS-------TTQDCPVK
SDSCQAGDPNLSKTSHEEVERKGREEEREEKEMQLQELQTQFSSIQTPPE
QS-HSSVIQALQLKLEEARTTSLTTSALLDERTKELNEALKALETTHAQL
QKVQTEENLTNLEDVQTQALLE-----KEDHKKKEAKMDEQIKKLEQVME
EELEQFEHLLKTKDDEE--------------LKTIELEALRQSLSAMSEL
EQAQVNFQQKE-----LESTKVSVFQTNTTLTVARITLSQTQSELQESQE
RL---DGDLEDLVSSHKTVLQQKGQQALHLEEKAKELQKEVLRLQEEKKL
LKQNSEEEVGQLWTQLESMRASRQELGELKEQLLARSSRVDDLERLKAEF
NNQKREIKEQNEAELESLRRYFEQRLRVTEENYREDIALLQLRLLEEKHQ
LELANLQSSLSISFKEELEQVRS--------KLTEHYYDELQEMKSRHAL
ELEQLKAKLSERHLQVQLNQEFPEELIRFEETLKQERRHVQDEMKRLK--
EELQEKHKAELSCLKAELEKEMTKETTDLKNTLMQEKEKLQSLQTALEND
EMLPK-------SK-IPKMFKEEK-----KELEQRLTQKCEICLVELNKK
HQAELENERVTLVNKHKEEITKLHDKHNAQLESLGASHRAELAAMVGKLE
SKHNTELVAVEAALN------------SKRKKTNQAQLEALEAELAHKHQ
EEKDELEKRMLANMDIVEATYLKEVQALRDEMVQLENKHQEELSRQKSEY
----------------------RQLIECHTAEQLSFKEALKK-----EQA
QVHMEKFSAMAAELSHLHKRELSQSYNSEKEQLVKQHQLQLQELRSVSAR
ELEACRRELEEESSRQRQHFLEEAELLKVQSEERLQDRINLLKQTEIGCL
QEELK--------------GKRAQMETLD---TLLQRRERESQEGGNLLK
MLTDDLQSVKQENDILRHNLDRANEKFKKVLVEMIRGTI--AIEELIGRK
LNAGAKLTEES--QRNLTGNKDLQES-----------------------G
MSAGDFSSEDPELTHMLCESLLVSDIQISPDGEEAAQNACARLRQT--VE
TLLDLLNQANAQLEQTHRVHLSLEEKFSKAKEDSAHLLEQHKIILEQLNQ
EAKQKSELQVELHKAEEGLLDGYVAEKAN-------------LDEMLQQK
EAQEEGLVEELEDLKVKMHQMQALSA----ELDSLRSKHQELAEEHAALL
RQ------------------------------------------------
---KDHLSAGLGEREKALLEETERLVQDKLDLQRQAEK--DHSSFMQRLK
AMERDLEEQETQGLEMEQHHKSQTEDLNQRVQALEKQLKHDRQFIEDQAV
EREHERDEFQQEIIRLEAQLRQPNNVDNKGHR------------------
-------------------------------EKNQEIDHLTNEIQRL-EQ
ELEN-TRDAKVGLQVKIDFRDNALVELETINRQLKAENQ-----------
------------------------NLQEELATQEEELA-CQKR-------
--------------------------------------------------
--------------------------------------------------
--------------------------------------------------
--------------------------------------------------
--------------------------------------------------
--------------------------------------------------
--------------------------------------------------
--------------------------------------------------
--------------------------------------------------
--------------------------------------------------
--------------------------------------------------
--------------------------------------------------
--------------------------------------------------
--------------------------------------------------
--------------------------------------------------
--------------------------------------------------
--------------------------------------------------
--------------------------------------------------
--------------------------------------------------
--------------------------------------------------
--------------------------------------------------
--------------------------------------------------
--------------------------------------------------
--------------------------------------------------
--------------------------------------------------
--------------------------------------------------
--------------------------------------------------
--------------------------------------------------
--------------------------------------------------
--------------------------------------------------
--------------------------------------------------
--------------------------------------------------
--------------------------------------------------
---------
>99883.ENSTNIP00000020680
--------------------------------------------------
--------------------------------------------MEDEER
QKKLEAGKAK------------LAEYRQRKAYADS-------------ED
PEGDSQERVEVC----VGGEESSGAGQDGSQEENKEPPSSEFTFTRVLQS
GETVKHRQNYTIEPESEVSTTAEDCSSE----------------------
--QDEVEPLQQMKKAGTIQAMEVELAAKTKVVEELTLELEEIRAAFGTEG
VQQLQDFEAALKQRDGIITQLT-ANLQQAREEKDETMKE--FLELTEQSQ
MLQIQFQQLQAGETLRNTSHSSTAADLFQAR-QQLSLYQQQVEELNAELK
KHHESSREQLENIEQLQNKLKEAEVKSGRKTEEFLTQSINEKDRLIAEQE
KVILSQEQSLTRLGLTEESCAQALKEKNQE--EERTEFETCK---AELAT
SRQKERMSSNEIMQLMGTIEDLQKRVHQGNLSESDAIQKMQEDTVRKLEV
LRAELDEMYGQQIVQMKQELHLQHAARVEQMTTQHRAELELLKENHLSQI
SAATAVEMD--TMNAKIQELQFLLDESHAKHNKTRHELSQVSEEKINLQV
KVEALLQDLDSAKEKVEQVSKSVISQESHHIELHRLQ-EVIENLKGELAL
AREDAQEMEAKHDSEITNYKIKLEM--LEREKDAVLDRMAESQEAELERL
RTQLLFSHEEELTGLREELQRENFLNTENLLNEAAVRHERVTDELRAGYE
KKLHLSENEKASCVLEREELLHQILELK--EDLKIALHSSKADELVQQLQ
ELQVELEELRKRGAKQAQMENEMQQLAKKTEVLESKSRDQEKCWENRWRE
QEEEKRRLMESNNSLEE------------------------ELAAKRLMI
ETLEADNIQIHQQVAELAEEIKKQRTTFSFAEKNFEVNYQELKEEYTCLI
EAKAQLEERALKETLEFEAKIARLQSQLQELEESSRDTETEG--------
-----------------KHTTELMEKLNVTLREKESLVGKISEATEQLML
SQSRVKE-LEEQRLRAREENEGVTTLNESLAKMLE-----EKQMESQVMS
HSQERDGEADST-----------RGCQGDGDSISKPF-VKRLSEQQHEMG
C--------------------------DMEEEETTTEHVSITHPALVRRP
LQKNCKTCKLFSEEII-VELGTLSFSQGECRLQMEAQRISLSQIHAAQLE
LLQEETEARTHSLELR-LQQKSSQEDPAEPKLLQSINISQAVQKECADII
ED-FR---KIFGEKLLESIEVEGWKPSPSKRKDTTGSTSVLMEARALYK-
DLQQVRETIEQEHLRLSQLQSL-----LKDDVNKVKTGHKSRIKKNEKQT
VAVVVQLKKKTSAKHVKEQSGTPPACMSEELQRLRAEEQEKQLKLEESHR
EEVERLRAHYQQQATETEERYLTELLMLQQQLQDVTGPHRSRSRTVDY-V
VV---RGILAESN---VRVSLSSWKMVLPG--CSGENIASVGQKVQGKKQ
DWERIEEEVAKAIVQMSVQFAQQTELLRLNKGACQKSTSMQTMQSGEDE-
-------MQE---EELTLRASPSLSSRLEEV--ERLKRELEERNVVISML
KEELLKIKSGPEQVCG--LCEPV-TARVG-FKGYRVRV--LVA----QTE
IFICIVQRK--AKNTQKHKKATAVVLYLHQRVALFARPDRHCVSGAPVAM
AA-----EAHCSSGLQWELASAS-YDFKMTGFLSVFSLLPIQNQKQRENG
QAEDS-------DERDSQGLERKQDNEGKVTFHDISGSTDRNCFSHLETS
LLKANKNLSHVLVEVLKTTAAAEETLGLHMQSR-SPSS--APTSHIIFKR
KSADLNLLRSPPLTVPEY-----STECYESS---ETTTEDADLCSMEMKA
DESLKMSHQMIESLLLGVGSQLENEDYLVGISCRLQTALEKMLMVITDTS
----------------------NQLEHARLTQTELMRESFRHNEEINGLL
QKQEELQERLTEEARAREQLALELHRAEGLIDGYTGERAALEEQLHQKEE
FRLNLEQELQVTSSRLHELEQERLQMQEERELLSRQQD---AMREHAGPR
ELHLL-------------EETEKLMKEKV---EVQRQAEKENADLLKHNK
LLEAELEEQVSRVFELEQAQMTERRDLQQQIQALEKQLE--NNRKFLDEQ
AVDR--EHERDFFQQEIQKLEQQLKNQQKQQAGSEHRNQEVERLTSQLKE
K-ADWCSELLLSS--E-QLRREVQERDEEIDKLESRIRELEQALLA--SA
ESLEE-VKQKNQHATIAEAEQSTLES--QLQTEREALERKEKEICNLEEQ
LEQFREELENKSEEVQ-QLHMQLEIQRKE-------------ISSQQDYL
ENRDSLLQVDKD-AVTGAWHSILSLF-VASMAKIHSCPMCNVMEAKDREI
ALLNEQIIKLQHKET-----------------------------------
-TSDNKELDGREEVIKELESQVECLRSEQERLKRNNEE--EVDQMSAVID
KLQQEMTNIEQK------RVTEEDEDTRPELESSTWAL--NKEEYAEMKQ
RMDLATEELRTLKTEHSKLLESYLCLKESAKALAET------EQQRSPDT
ELEDALLQKTA------GLVVMQAQVQALEQSASSRLEELGLRVQEL-ED
TVNEKECELRHCRLQLEQTERRAEGLQQKASELEVNLRDKVTEAFTIQQQ
PEGSKETAER-------------PGHYDFDI-VIPKMD-SSDIGRLRPVS
TGKVFHLTQRLQELEVGLSGIQKDQELQKQLLSSSEEEVLEYEKRLSVLM
DLLG-QMKN-RTHQR---------ASPA----------------------
------------------------------LEDLHLRDLSVSELQQELQK
LRENLNTTEEEFSIYKEH------------QG------RTSNQASGKSHS
TRPSSRSEQPTVAVAHSSTQTEHVHLS-DLRPE--AKTHTSDEMEEVIAE
FQEKIVQMQELHAAEILDMEARHISESDSLRRDT-QALEEECKALQAVID
KLRSPEARKLLPKLKLKASCSCGLCDSVADSSSDYSQRTGFDIPSLQQEL
RTTPEGARR-DPD-DPLPDRIKTLLREVHQEGMQVLS-LSELP-ISEGE-
------SGR---IQGWVKERDDLLTTVESLKGLVAHMQMK--------VA
TSA-SENWRAQLLDAVRRVFSSERNVLKSALYRQLDALDTSDAIIHLNQL
ERRLAEQDAQHREAMDSLHIADRASLTSEIHQLRSQLEHAH--RGESAGY
SLIERRGGGGGMKPDDKIRKIYSNVVGGGGGGEEQVVESDRLLMEELKGE
LSQTKLELETTLKAQHKHLK--ELDTLSCWGNRAEVSQKAAEVDALNDRL
TEEK-----KRSRDLQWAMEKERCESGRSEESKREELEDLQLSLEEQEGR
VAQLAATLEEERQASARLSQRAE----EERLG--LHR-RLQELQVRLE--
-------------TEQAKALEMSAALGRERELR-----RSGLSSELEEDE
AGQEVDG--RLLDKLQR-----EL-DDKQAQVVNLLSQLEVQRLGAVQKE
EELSTGRQKLRREQEALRVARAQLEALEAQMSESQEQLGRELEKSRSLEE
EREQ------------------LEEKLCWLRE---QSGRREVVGGDRGMV
ELRKDAVWPGGSTE---RTKDWVFQQKSAS----AQSPS-----------
-FGAADAVLSKLYSISSKVGSMAAPPAGSSAAA-VQPAELSWVQSSLEEA
ISVLQQAAGPPSVPESLSLLAG-GSSS----SLTQRLLRQNAELTGFVSR
LTEEKNHLRNQTLRLEEEIRRHRQAGPGTGDGFG--KGIAKSDSSGTLLS
QE-REAWAREKVRLERALHQAQA-------------------QVARLRGE
IR-SDTLREITGPQ--------ADNAALKRIYGKY-L-RSESFRKALVY-
QKKYLLLLL-GGFQECEEATLSLLTRMG--------GQPALSS-LGPLSQ
RRRGL---------------------------------------------
------VRFRSAVRVSIAL--SRMRFLVKRWQKTMGTSA-----------
-------TTSGAASKPQAGQTAGTDARD-SPYLRPGSLETYRD-G-GGGV
PGGRGRSGRESPRSAASSALHRFHLAGEHGALTCSHLQS-----------
--YDPDRALSDYISRLEALQRRLGSVTSGAA--SYAQLHFGLRR------
--------------------------------------------------
--------------------------------------------------
---------
