# Supplementary material for: Coiled-Coil Proteins Facilitated the Functional Expansion of the Centrosome
Source: PLoS Comput Biol. 2014 Jun 5;10(6):e1003657. doi: 10.1371/journal.pcbi.1003657 (PMC4046923; doi:10.1371/journal.pcbi.1003657)
Supplement: Dataset S1 — Multiple-sequence alignments. This file contains alignments for the protein families spd-5, AKAP9/PCNT, PCM1, HAUS7 and HAUS8 in FASTA format and as HTML pages with highlighted coiled-coil domains. (ZIP) [file pcbi.1003657.s021.zip › alignments/HAUS8.fasta]

>7739.JGI69118
------------------------------------------------------------
------------------------------------------------------------
----------------------------------------------------------MA
SKRSLYKPAPEESSAGAKHRRPLAQGRLATA-----EPATAVPNVPQEQLAQGSRNTADL
TRQALSYRQSGTDDTISREDIFSTPRRNPPRGSMSPARPKPTMTDELAVSD---------
------------------------------------------------------------
----------------------------------------LESSIGENGSTQSKDSAPVL
YV--------------------------DASRGPKSPENTEVDIVTSVVQS---PIKVVC
HTPAAVQSDIRNTGDPRQTAKVNVDAVPSVLLEGDTDHTMGMTDLQQSVPRH--------
----------------KMPLVIRE---------------------------------KDI
AGGAVDPFSSSRPVEVPEADTDEVPV----------------------------------
--------------------------------R---------------------------
----------------------------------DSDSLSVRPKIRQQKQHGIIVESRYM
QKAKAAVLPDKPKIGKS-T-----------------------------------------
----------------------------------------------------QSSAVQTP
------------------------------------------------------------
------------------------------------------------------------
------------------------------------------------------------
------------------------------------------------------------
------------------------------------------------------------
----------------------------------KP----------------APSRTTST
AKRKVAQSSSFSRDKSVRKESQHGS--------TPILAGNKRPTSTPVVAG--SKRAAST
PM--GGTHPHTPGSMTL-----------GDISAIPTADSILVAPSTATSASKGKPKKKQY
CYALWEKNEDLRKKITEGKQRIHCLKYQNLLDRMLKMQEAALQPLVDSAPKMQQDYSEFA
HALDTTRHHLATISVSDDVDNEDYIK--KLYESVNEIEQLLGQLSVMTSRQLPKVTK---
--------FSKELEELQKTTSAEGVLLKRMEELVAAAETIMT----QEVSLISQEVQLNR
AGESSSDLTSQGLL----------------------------------------------
-------------
>400682.Aqu1.224157
------------------------------------------------------------
------------------------------------------------------------
-------------------------------------------------MSSSFNKLSLY
KPAAVSERFMSPELVNPRNKEPMPSPSLHST--------------------------PPP
PTQSLSLSDNEHSLLSNEAPLNSTLQNSRISSASAGDDKTMLMVQTIESQT---------
------------------------------------------------------------
----------------------------------------YLTSPEVQVNTIETPSLARV
VR--------------------------------HSPPPLPPPSLPVSNSR---QHRFSS
NFVPLSSFKEPLSASKDGGT----------------------SVREKPSLSL--------
----------------LQHIEEGNTDLSDEEVDGAG---------------------TNL
VSATSSSSTLKELLGDKEHQNNGGHE----------------------------------
------------------------------------------------------------
----------------------------------EIKPTPVESLQEQASTDVKENEGKRP
KKKSSRVVASRYMSGIS-S-----------------------------------------
----------Y-KKNQFPP---------------------------------SNTSSVIT
------------------------------------------------------------
------------------------------------------------------------
------------------------------------------------------------
------------------------------------------------------------
------------------------------------------------------------
----------------------------------KP---VKRGTLSQSVSNVSFNPTHRH
TSTPAVKPAPVLKTNELSKRTATTN--------QTNQMKKRQQQQQPLQHS--NRTANPA
IR----VSGKPLDPTSK-----------QGLLNARLLQMTYLRVMALKNKRAEESQAQLQ
LYDLWEATEEKRREVTELKKEIEYCARTQAIDESLSYQLKGISELEEKLAAIEPDHKTLS
ESLDATLHELPTKDILIPNED-------ELVHGISEAESSSKEIHLRIGDSALTVDT---
--------LAENVESLAKIVKKEQNETPGALA----------------------------
------------------------------------------------------------
-------------
>225164.jgi|Lotgi1|231693|estExt_fgenesh2_pg.C_sca_210089
------------------------------------------------------------
------------------------------------------------------------
------------------------------------------------------------
MASKGKRDLYKPAQKSVPKRNRKPLAQG--------RLVTEPVCNIVKKTLSGAQVSDDI
EDHDTDTLSVTPSKLTPSYHDQVSPQPTSSLDLSDIDTEVIDDINKSVIVM---------
------------------------------------------------------------
----------------------------------------DATENLLNPENSAEVSVNIG
MK-------------------------------------------KSPVRV---VCHLDT
DALRERNDNVVVEKKSRSVTKVKQSSTLQAISPLHKDRPKSASKGRTPVRKI--------
----------------AGTPSKIKPNYPQPNFNDSDESGSMKGDIEDDLQSIISETDTVC
SIDEYIPVIKSKALQNQKTSSKGPKM----------------------------------
--------------------------KMKTAPT---------------------------
----------------------------------IIPSRYLQVSSKSSASFNEKPTSRVK
KSSNKSLPVTKSASNSR-T--------------------------------TPTLPR---
----------------------------------------------------KNLASTTV
------------------------------------------------------------
------------------------------------------------------------
------------------------------------------------------------
------------------------------------------------------------
------------------------------------------------------------
----------------------------------SN--------NQQQTRAVTPSQLSSQ
AGGGKTSTPCPDNLPNQTQDIDASAIHAEISAISADLSAMNSTRKVNSPYL--NRKQRPN
KK-------DIKSSQQR-----------LEVLYSRYLQWLYLDSKSKMVFKEQEKTAMSQ
LNALWEEVESLREKESALRLDLVRLQHLNQLDDQLEIQKNGLGPVMTNLPVIDKDYNKLA
ESLDTTRHQISTRGIYIPEDEDTFQA--ALESSLKESEYLLGEISCLVRQEVPKTSL---
--------FSKSLQTTQKLVDTECTELKKCTELLSAIQSLTV----QESSLKIQAIQSS-
------------------------------------------------------------
-------------
>69293.ENSGACP00000015326
------------------------------------------------------------
------------------------------------------------------------
-------------------------------------------------------MQAAE
KTSLSKSNSLTNESIAAPPRPSSPKPSGVKP-----------------------------
------------------------------------------------------------
------------------------------------------------------------
------------------------------------------------------------
------------------------------------------------------------
------------------------------------------------------------
------------------------------------------------------------
------------------------------------------------------------
------------------------------------------------------------
----------------------------------RVGTPPRRSMAHQTPGTSMMSRENEP
SLLGKSILQS--------------------------------------------------
----------------------------------------------------TFSDGHYF
------------------------------------------------------------
------------------------------------------------------------
------------------------------------------------------------
------------------------------------------------------------
------------------------------------------------------------
----------------------------------RP------------------------
-----NFDISVIKEKTIVENAV-------------------------------EHDRNPE
NT--------------------------KRIVEMQTFLLAYITAKMESNTAKAEAEAEAR
IMQEMEEEEALHNEVQEKKRQYLLMEQDRLLNELLDLQIAALTPVVETAKQFTKDYKSFA
TAVDTTRHELPVQNFYIDGDRMEFLD--KAEACLKESEMLLLQCTDGDLKDNSTSLE---
-----------SLRDMKTTSKTISQQLSGTFSELLELSSLVC----RHTIHVQQATEEEQ
LGTARTHELFCPKR----------------------------------------------
-------------
>10116.ENSRNOP00000043408
------------------------------------------------------------
------------------------------------------------------------
--------------------------------------------------------TVHF
SSLSCRKPAASGAGVVPKTKGSKVKRGRVVE-----------------------------
------------------------------------------------------------
------------------------------------------------------------
------------------------------------------------------------
------------------------------------------------------------
------------------------------------------------------------
------------------------------------------------------------
------------------------------------------------------------
------------------------------------------------------------
-------------------------------------SQYLQYDKKTKAVVSVPVKGEKP
PEGRKSSTVPRSAEESK-------------------------------------------
----------------------------------------------------VMGTGNLQ
------------------------------------------------------------
------------------------------------------------------------
------------------------------------------------------------
------------------------------------------------------------
------------------------------------------------------------
----------------------------------SI--------MLEGHDLNPPDL----
-------GLSDIDEESMSRKAPQLE-----------RKVAGNDKPTSLLRP--DKQDILK
EE-------MGQDLQET-----------LDMMESQMLLMTLLSVKVENNLALLEEKAEKD
LAAMCHEKERLQRQALELRCQLLLRQKHQELAAALDAQIEVLSPLQPVLLPRGIQYSGQS
PGHHPT------------------------------------------------------
------------------------------------------------------------
------------------------------------------------------------
-------------
>10090.ENSMUSP00000040802
------------------------------------------------------------
------------------------------------------------------------
--------------------------------------------------------MADS
SERDAGKSAAAGACAVPKTKGRRVQGRRVVE-----------------------------
------------------------------------------------------------
------------------------------------------------------------
------------------------------------------------------------
------------------------------------------------------------
------------------------------------------------------------
------------------------------------------------------------
------------------------------------------------------------
------------------------------------------------------------
-------------------------------------SRYLQYDKKAKKVSGAAKEEKPP
EGRKASTVPRSREESQ--------------------------------------------
----------------------------------------------------VMGTGNLQ
------------------------------------------------------------
------------------------------------------------------------
------------------------------------------------------------
------------------------------------------------------------
------------------------------------------------------------
----------------------------------ST--------MLEGHGMNPPDL----
-------DLSAIDDKILSRKASWPD-----------REMTDKAKSTSFISC--DKKRILR
KK--------RRDLQET-----------MDMMESQTLLMTLLSVKMENNLALLEERAEKD
LAAMCHEKERLQRQALELRRQLLLRQKHQELAATLDAQIEVLSPLQPVLERFKEEYMTLG
RALDTTRHELPMQAVHMEGSGQELLD--DLEPALRITLQLLGDLSICSPYATAQVQGASA
QEPGASTQLSCLLKELKGLVTEKDLELRRLVSQVVELSSQAS----KEAALMNQEVWEEA
EGALTSSQWYFSPDACRDDSPS--------------------------------------
-------------
>10116.ENSRNOP00000038415
------------------------------------------------------------
------------------------------------------------------------
--------------------------------------------------------MAGA
SERDAGKPAASGAGAVPKTKGRKVQGGRVVE-----------------------------
------------------------------------------------------------
------------------------------------------------------------
------------------------------------------------------------
------------------------------------------------------------
------------------------------------------------------------
------------------------------------------------------------
------------------------------------------------------------
------------------------------------------------------------
-------------------------------------SRYLQYDKKTKKVSVAAKGEKPP
TEGRKASTVPRSREESK-------------------------------------------
----------------------------------------------------VMGTSNLQ
------------------------------------------------------------
------------------------------------------------------------
------------------------------------------------------------
------------------------------------------------------------
------------------------------------------------------------
----------------------------------ST--------MLEGHGLNPPDL----
-------DLSAIDDKSMSRKAPQLE-----------RSVAGTDKSTSLLRP--DQKRTLR
KK--------RRDLQET-----------MDMMESQTLLMTLLSVKVENNLALLEEKAEKD
LAAMCHEKERLQRQALELRRQLLLRQKHQELAAALDAQTEVLSPLPPVLERFKEEYKTLG
RALDTTRHELSMQAVHMEGSGQELLD--DLEPALRTTLQLLGDLSICSPEDSAQVQGAST
QQPGASAQLNCLLKELKGLVAEKDLELCRLVSQVVELSSQAS----KEAALTNQEVWEEA
QGTLTSSQGYFSPDVRKDHSPTQDRTNSSSLDP---------------------------
-------------
>13616.ENSMODP00000018784
------------------------------------------------------------
------------------------------------------------------------
------------------------------------------------------------
-------------SSSERKDKQIESGRIIES-----RYLQ--------------------
------------------------------------------------------------
------------------------------------------------------------
------------------------------------------------------------
------------------------------------------------------------
------------------------------------------------------------
------------------------------------------------------------
------------------------------------------------------------
------------------------------------------------------------
---------------------------------------CEKKKVVKGKAGSANRKGKQN
DGGVKSSLQVKLERDNS-------------------------------------------
----------------------------------------------------QVEKDDLQ
------------------------------------------------------------
------------------------------------------------------------
------------------------------------------------------------
------------------------------------------------------------
------------------------------------------------------------
----------------------------------ST--------LLDGHRTAPPDL----
-------DLSAINENSILKNSCSLG-------------------PSSFVPL--AITIWHP
RK--------KPESIPE-----------IIRMESQTLLLTLLTVKMKKRLAVIEEKAEGN
LIMLCEEKDRLQKKVQELKRKLIFHQKEQELMDILATQSELLTPFVTMSECFKKEYKTFA
TAVDSTRHELPVKSIHMEGDRDMFLD--NLQHQLRITQSLLAEVTTDHLGQNAKVLD---
-----------VLGEFKEVVRKKDLELKRSFAQVLNLSSEVS----KEAALTNQEVWEDT
QGTQNLSQWYFNQE----------------------------------------------
-------------
>9606.ENSP00000253669
------------------------------------------------------------
------------------------------------------------------------
-------------------------------------------------------MADSS
GRGAGKPATGPTNSSSAKKKDKRVQGGRVIE----SRYLQ--------------------
------------------------------------------------------------
------------------------------------------------------------
------------------------------------------------------------
------------------------------------------------------------
------------------------------------------------------------
------------------------------------------------------------
------------------------------------------------------------
------------------------------------------------------------
--------------------------------------YEKKTTQKAPAGDGSQTRGKMS
EGGRKSSLLQKSKADSS-------------------------------------------
----------------------------------------------------GVGKGDLQ
------------------------------------------------------------
------------------------------------------------------------
------------------------------------------------------------
------------------------------------------------------------
------------------------------------------------------------
----------------------------------ST--------LLEGHGTAPPDL----
-------DLSAINDKSIVKKTPQLA--------------KTISKKPESTSF--SAPRKKS
PD-----------LSEA-----------MEMMESQTLLLTLLSVKMENNLAEFERRAEKN
LLIMCKEKEKLQKKAHELKRRLLLSQRKRELADVLDAQIEMLSPFEAVATRFKEQYRTFA
TALDTTRHELPVRSIHLEGDGQQLLD--ALQHELVTTQRLLGELDVGDSEENVQVLD---
-----------LLSELKDVTAKKDLELRRSFAQVLELSAEAS----KEAALANQEVWEET
QGMAPPSRWYFNQDSACRESGGAPKNTPLSEDDNPGASSAPAQATFISPSEDFSSSSQAE
VPPSLSRSGRDLS
>9615.ENSCAFP00000022866
------------------------------------------------------------
------------------------------------------------------------
-----------------------------------------------------MADSSGR
GAGKPSSGGPSTPGGGAKVKGRRPQGGRVVE----SRYLQ--------------------
------------------------------------------------------------
------------------------------------------------------------
------------------------------------------------------------
------------------------------------------------------------
------------------------------------------------------------
------------------------------------------------------------
------------------------------------------------------------
------------------------------------------------------------
--------------------------------------YEKKTTKKASAADTLKTIGKMP
EGGRKVHLLQRSRGPTD-SS----------------------------------------
----------------------------------------------------GIGKGDLQ
------------------------------------------------------------
------------------------------------------------------------
------------------------------------------------------------
------------------------------------------------------------
------------------------------------------------------------
----------------------------------ST--------LLEGHGTAPPDL----
-------DLSAINDKSMLRKTPQLE--------------KTMSKKTESMSF--SASQRKS
PD-----------LSEA-----------MEMMESQTLLLTLLTVKMENGLAQFEEKAERN
LLIMCKETEKLQKKAHELKRKLLLCQRKRELADVLDAQIEMLSPYEPVAERFREQYKTFA
TALDTTRHELPVKSVHLDGNGQQFLD--DLQRELTTTCHLLGELGISSLEENVKALD---
-----------LLSEIREMTQKKDLELRRSFAQVLELSAEAS----KEAALVNQEVWEDA
QGLEASSQWYFNQEGACGEASGEVRTPLLLGTGEPHAV----------------------
-------------
>9258.ENSOANP00000025246
------------------------------------------------------------
------------------------------------------------------------
------------------------------------------------------------
------MEDGPSIPDNPKTQAKKTQGRLVKS-----RYM---------------------
------------------------------------------------------------
------------------------------------------------------------
------------------------------------------------------------
------------------------------------------------------------
------------------------------------------------------------
------------------------------------------------------------
------------------------------------------------------------
------------------------------------------------------------
---------------------------------------QYEKKAVGKTSVADQSTNCSG
KSFSNAKIPTRKCKTTS-E-----------------------------------------
----------------------------------------------------STTKNNLQ
------------------------------------------------------------
------------------------------------------------------------
------------------------------------------------------------
------------------------------------------------------------
------------------------------------------------------------
----------------------------------ST--------LLEGHSIAHPDL----
-------DLSAINDKSLFRGKVP---------------DVKHINTSKPLQT--DQNVGPK
TL----KKEQTSTPEDI-----------IRMIESQTLLLNFLSLKMEKNLTRLEEKAEKN
LLIICEEKDKFQQKVYEMKRRLQLRQRDQQLAEIV-------------------------
------------------------------------------------------------
-----------------------------------------T----KQVSLI--------
------------------------------------------------------------
-------------
>59729.ENSTGUP00000000475
------------------------------------------------------------
------------------------------------------------------------
------------------------------------------------------------
------------------------------------------------------------
------------------------------------------------------------
------------------------------------------------------------
------------------------------------------------------------
------------------------------------------------------------
------------------------------------------------------------
------------------------------------------------------------
------------------------------------------------------------
------------------------------------------------------------
------------------------------------------------------------
------------------------------------------------------------
------------------------------------------------------------
------------------------------------------------------------
------------------------------------------------------------
------------------------------------------------------------
------------------------------------------------------------
------------------------------------------------------------
------------------------------------------------------------
------------------------------------------------------------
-------------------------------LESETLLLTFLRLKIEKKVAKMEEKAEEN
LLMLCEEKRKEQEKLWELKREILLEEREQKLNETLEKQIEVLSPLIAVCEKFKEQYKSFA
ASLDATRHELPIKNIHIEGDKQTYLD--ELGKQLMITQELLTEVMPNHSEDSAKALG---
-----------ALKELQEVSQQLSKELQRSFTDVQNLSFEAS----KEVSLHNQYVCEEN
HGVDDVKRWYFN------------------------------------------------
-------------
>9031.ENSGALP00000005905
------------------------------------------------------------
------------------------------------------------------------
------------------------------------------------------------
----------MSALADGETSQNKRKGRRVVK-----------------------------
------------------------------------------------------------
------------------------------------------------------------
------------------------------------------------------------
------------------------------------------------------------
------------------------------------------------------------
------------------------------------------------------------
------------------------------------------------------------
------------------------------------------------------------
-------------------------------------SRYLQYDKKGSSKNSSTKSFLSS
TSSSSSTARTSSLLS---------------------------------------------
----------------------------------------------------QKSETAGL
------------------------------------------------------------
------------------------------------------------------------
------------------------------------------------------------
------------------------------------------------------------
------------------------------------------------------------
----------------------------------AS------------------GLLNQS
SFEKGDLQSTLLDGDKITRPDLDLS--------AINDKAVRQKATSPKASC--KTDKGTC
VN----KQKSKNNPVVV-----------GAELGSQELILTYLGVKQRKDVAQLEEKAEEN
LLMLCEEKERQQEKLYELKREILLKEREEKLDEELVKQMELLSPLVPLLGRFKEQYKSFA
VALDATRHKLPIKNIHIDGDMPTYLD--KLQEQLTVTQELLAEVMPDSSEESAKAFS---
-----------ELQDTEDVFKKLEKELQRSFTQVQNLSYEAS----KEVSLHNQRICEDN
HGVEVVKHWYFN------------------------------------------------
-------------
>10228.JGI60793
------------------------------------------------------------
------------------------------------------------------------
------------------------------------------------------MADQAR
KKQLYRPAVLHQHIPSSPTRKTLSQGYLIAQISNGDNAFPEDQNKTETKRSLFQSVNTSV
QPIVKGNDNYQDDVSLFSDEEESQQDPKDLTVIEGTALSKDAMRSNIQSNI---------
------------------------------------------------------------
----------------------------------------MANQNANDERYRDTSSDDAN
FS-----------------------------------KQTRAALSSLMANS---PTPKVG
NSPVLIVDALGRTADPQATEVAVVTTVAKSAA----------KVVCHSPSEK--------
----------------NSNKDDSVHVTAVPRVRIKIADRIAEEERKHEEVVD---NVLAL
ESASSVDNTKVKINDIEAQARYVASR----------------------------------
------------------------------------------------------------
----------------------------------YLSGISTNRTKTTTVGKSHSKAEKGP
MIGRHDLHATRTTPKTS-N-----------------------------------------
----------------------------------------------------TGITAKSF
------------------------------------------------------------
------------------------------------------------------------
------------------------------------------------------------
------------------------------------------------------------
------------------------------------------------------------
----------------------------------SR------------LGKKQDVMASTP
SDRQQASKLRTVRTPQDFSIRRSRN--------TKTPIASASKRKPPIKVL--PTDKKET
ANTTVDNKAETRIQMEKKKGSIEVTQSELDLVYARLMQWVFAYQKLKHTVNTQEKEAMNQ
IFSMWKYLHQQNRKLTQLKLELQLAKHTSLLDDVLDMQKSELQVIGDLLPRVKSDYSNLA
KGLDAVSHVLRTKGILYMDDHD------EVISALGESEELLGEIISITRHNQENVTA---
--------VSQSMCGLADKATVEGKELHRCEELLGALSTLVV----QESSLRVQEIEESR
ADSNEIDNLSLHSMHF--------------------------------------------
-------------
>45351.JGI242019
------------------------------------------------------------
------------------------------------------------------------
--------------------------------------MAADKRSLYQLAPTQTPSPHVR
KTLVQGRLESQISSPVRLQSPRSFLGYPQEAYDPIAQVSRQSEMPGTESIGIHSVIPNIR
MSLGLNNTSQQNPKISQSTQQSLLSHPIPVVSPSALQPSSSLSLSDNDDEN---------
------------------------------------------------------------
----------------------------------------LAQPLPTTPPKSPKQGTSQP
VI------------------------LTDASSRHKTPEKREVPVVTSVVTS---PVRVVC
HSPRRDKGVTSNGTSVTGHTESARKVEVAGVQRINVERRKEANNWAAPLNIS--------
----------------QDSLDSDDDERHIPTIAGSPVDPHSKAIRVALDKND----KKNG
VSDPPYDPQQYKSFMGEVDENQGGPV----------------------------------
------------------------LAGFNNVKQ---------------------------
----------------------------------NLFDYSVADVSIASDTSKVSETGEKK
KKKSKTRIVPSRYMSTS-A--------------------CQSSAMKVASKKTTSVQRKQK
VSFASTSKTKN-RSLHDSSKLDITAPL-------------------------QNPNARGN
------------------------------------------------------------
------------------------------------------------------------
------------------------------------------------------------
------------------------------------------------------------
------------------------------------------------------------
----------------------------------NI--------MTSTPAVGSIGIIPGH
PGGDLAAPTPILPPQSVYNTGGLGY--------KDKTKKTQKIRAQPFDNI--AAEGTHP
QE---APAGQGEVSQRQ-----------LELQYARLVQWIFLESKAKSSFAAQEKQAQSQ
LYSMWQENEKLRRGIAELELEVEAQQKMEELDKQLNLQQSGLEAVDVNLPKLKQEYPKLS
NALDTTRHYMPVNGVLIPDSHG------ELLGALDESENLLGEIEALTRHQTNKVSN---
--------FSKEISTLDKITGTEVEEHSRCQELLAATLTLAT----QERSLQAQIIQSS-
------------------------------------------------------------
-------------
>283909.jgi|Capca1|224384|estExt_fgenesh1_pg.C_2150004
------------------------------------------------------------
------------------------------------------------------------
--------------------------------------------------------METL
KEFRSTVDGKKPELARALFSGSMNESREVSI-----------------------------
-----------------------------DSKRHSIDDESRVSESPAKSID---------
------------------------------------------------------------
----------------------------------------CSSEVKKKKKKAVRLIASRY
MS----------------------------------------------------------
------------------------------------------STSRPSAPTS--------
----------------HSTSNHRQPMRATDRDILKK------------------------
------------------------------------------------------------
------------------------------------------------------------
----------------------------------SVPCKRPQPNVLAPKRTGGSARKLAP
KVTRHRSVERTPDVSKP-------------------------------------------
------------------------------------------------------PGPKAS
------------------------------------------------------------
------------------------------------------------------------
------------------------------------------------------------
------------------------------------------------------------
------------------------------------------------------------
----------------------------------TP--------EIEMSSHLAVDISAID
SHHSHHSHSSHLSTPGAPPQTNCKS---------------NRSNSTSMKKA--DESSLPS
SK------TEEFSQTH------------VDILYARYLQTVYLEARAKHDFKLQEKHSMSQ
LHGLWLQNEQLQKRSAELKLQLSKLKHLNSLDTAVDDQLRGLSPVLPHLDVVQQQYSALA
GALDTTRHQLSTKDVYLPDDELSFHE--NLTAALLESERLLGELSVMIRTKTPEISR---
--------FAQTLSSCTETVMKQLRHIDTCSDLVSSAHKLST----QECSLKIQDMQLKD
IH----------------------------------------------------------
-------------
>645134.SPPG_04048T0
------------------------------------------------------------
------------------------------------------------------------
------------------------------------------------------------
--MDPRRRAGPMQPHLRVASGLGSAGGKVSK-----GVIQKP------------------
-----------KQPKPRSTETPPSSHPSPSSPHTSSSPDTPSPTLRLQRSR---------
------------------------------------------------------------
----------------------------------------MSSPSGTPRYMSSTQSFAAK
VD----------------------------------------------------------
--------SSPRPGSPRGG-----------------------SPHASSPSRS--------
----------------SRNTTPRAIVRDSPASVDLQVDVSPVSSVADSVRGE-----GRK
RKVRYVASRYMASTTSAVSKPAPQPV----------------------------------
------------------------------------------------------------
------------------------------------HRPVSKPVTVRSTLTKSVVESRPE
RPNVRKVLGEQNLLRER-N-----------------------------------------
-------------VMATPG---------------------------------VELKRKSM
------------------------------------------------------------
------------------------------------------------------------
------------------------------------------------------------
------------------------------------------------------------
------------------------------------------------------------
----------------------------------GP------KSVVKGGLRASELDAPRS
SLRRTMAETRPSKSSSQMLAKAAAV--------PLPASPVPSLAPPSARKQ--SSLTQSN
PS----RTNSSTPIEDT-----------ILALENRLLQWTFLRANAQKAFEEKKRQAEAE
IYTFWQRVTELREEVHGEEETVRQMEELVKVIGPLREQ-------EKAITEAAQALEAFS
KGYDTFMNGLRRSVDWLPMKGVMISDAEELRNVLKDTTEEMRHVLQDENGHIEQIAM---
--------LSNRLAALRDAIQQTTTEMDECVKLAQELARMEL----VEKSFVIGRLQMNE
KKREGWAWEGD-------------------------------------------------
-------------
>7668.XP_001186511
------------------------------------------------------------
------------------------------------------------------------
------------------------------------------------------------
------MSVDDHRGSESTKKKKKVKGKFVQS-----RYMQ--------------------
---------------SQAKPAASEPNVSMTGARPNVSGTRSNISGGTGA-----------
------------------------------------------------------------
----------------------------------------RSNISGSRSNTSGAGARPAS
VS----------------------------------------------------------
------------------------------------------------------------
------------------------------------------------------------
------------------------------------------------------------
------------------------------------------------------------
----------------------------------TTGVKLTRPGAVGTSRFKSSSSRTNN
ISVKRTDRSKSTSDKAV-------------------------------------------
----------------------------------------------------PMRATRSF
------------------------------------------------------------
------------------------------------------------------------
------------------------------------------------------------
------------------------------------------------------------
------------------------------------------------------------
----------------------------------AP--------APSTTTTGPAVASSHP
RQHPSTGGDSQFSTPVTAKKGKRFA----------STPAVNTSMLPGASHI--NASAIGA
ST-----SILGANMSAI-----------AHVDSSKLMPDKMRDSHDIRDRSRRERGMSGD
MTGPYSGLS-VSPNHDSAYSSLGHKMKKIVADKEKETRETGLGPVTANLAQFKQEHSTLA
HALDTTRHQVEMTDILLPQDKDAYHD--ALERVLSESEHLLGEISMATRNKQPRVEA---
--------FSSAISMLENTVASESEELRRCQELLAATSSLAT----HETSLRVQDLEQRS
ES----------------------------------------------------------
-------------
>39947.LOC_Os03g38480.1
------------------------------------------------------------
------------------------------------------------------------
-----------------------------------------------------------M
SSSSSSRRWASASVTDLSSAGRSPLPAAALS-----------------------------
----------PVRPSARRSPAVSRPDPAPSIARTIWPSSSSSNSGNTSTRK---------
------------------------------------------------------------
----------------------------------------ASPSPSSPAPAASTPSSSSS
VA--------------------------------TTLADHLAEDSLDAPPA---ALSRQR
SCTELPRFADADAEARKVVVARS-------------------GGHASAIGRS--------
----------------MRLLPSTRPAGVTLTPGR--------------------------
-----VAPSDLRRLDAGADVAS--------------------------------------
------------------------------------------------------------
------------------------------------SGSECSDASRGGGGSTPRTTTKLP
KPPPSPLIARTNSTRLL-G-----------------------------------------
----------------------------------------------------SSNTQWAL
------------------------------------------------------------
------------------------------------------------------------
------------------------------------------------------------
------------------------------------------------------------
------------------------------------------------------------
----------------------------------SP-----------GRRSGSPLKTTLA
TVPELKGKTKSLIGLGWGHLFSRRK--------AAAAETATGAQATATLSS--PASRRSG
GG-------GNREIGHQ-----------MKMMHCRLLQWRFANAKAEAVSKNKLSIFEPK
L-SASNTCSSVNSEI--LKPPLEIKHQFIKWWNSWVHGLGYQSCKMRGLESWGQLESKHA
VALDSTVVCTQAAICKLPLTNGAKISLPSMGIILQQALDLTMTTKTIVRSFTPMAHD---
--------TTLLITELVAVAREEHALLQECLELLGRVSALQTIVALEINELVNDIIVSYR
RGHSALALPPPPDLTYRRRR----------------------------------------
-------------
>3702.AT4G25190.2-P
------------------------------------------------------------
------------------------------------------------------------
------------------------------------------------------------
----MATTGRRLRPPSPNNNRSRTISSSISL-----------------------------
--------------------------PVSLNASLSSSTSSSSSSSPSNSSK---------
------------------------------------------------------------
----------------------------------------RVMITRSQSTTRSSRPIGSS
DS----------------------------------------------------------
------------------------------------------KSGENIIPAR--------
------------------------------------------------------------
------------------------------------------------------------
------------------------------------------------------------
----------------------------------NSASRSQEINNGRSRESFARYLEQRT
RGSPRSNASSRGVKPGA-------------------------------------------
----------------------------------------------------SSPSAWAL
------------------------------------------------------------
------------------------------------------------------------
------------------------------------------------------------
------------------------------------------------------------
------------------------------------------------------------
----------------------------------SP---------GRLSTMKTPLSSSAP
TTSMCMTPPESPVSKAKIRSGGGGA------------------VAGVLKYF--MAQKKVS
PV--------QEEDYHR-----------FRIFQNRLLQWRFVNARTEATMANLKINVEDQ
LFWVWLRIYKMRNYVVENLIEIQRLRQDIKVREVLSLQ-------MPLLNEWSKIDAKNS
EALSKLTRKLHALSVRLPLVHGATIDMVSIHEEMVIAIEVMDEIEDVIIKFLPRQVE---
-------IILYELTELIGMFNQELLYFEEMDESLLSIPLFTA----KESSLRVHILQKTE
EQR---------------------------------------------------------
-------------
>39947.LOC_Os09g11440.2
------------------------------------------------------------
------------------------------------------------------------
----------------------------------------------------------MA
IAAPPPPPPPPQRTDMPAAADLPPPPPPLAI-----------------------------
-----------PLPETTRRPRRRTREVSSRYLSSTTPGPVPSSPRLSTSSS---------
------------------------------------------------------------
----------------------------------------RTPSPRAHRPRAATPFANEN
HP--------------------------------PPPPPPSTASRRRAVLK---LFDDGS
GGANPRASAAAAAGTPR-------------------------ALHRSTSGPA--------
----------------AAAASTARRGYPRMPTPAR-------------------------
------------------------------------------------------------
------------------------------------------------------------
------------------------------------AASCPSSSSAAAADDAASCCSSDT
GSTFTDLSEVDGIALPA-A-----------------------------------------
----------------------------------------------------PCESPPLL
------------------------------------------------------------
------------------------------------------------------------
------------------------------------------------------------
------------------------------------------------------------
------------------------------------------------------------
----------------------------------GP-------ASCRGGRLSSELRSSVP
ESGGSVRALNPLCYRSLNSALSGCP--------APAGKAAVNAARPPQPHGVKAAESKKV
AMIGGRKVPGKQEDVHQ-----------LRMLENSYLQYRFMNARAEAVARAKASVAEKS
LFGLEERITALRVSVAEKKMEVERMRREQTLRSVVDAQ-------VPHLDQWCDLEGDHS
SSLIGLTSALYNSSLRLPVIGNVRANSEEITEVLNSSVQLLEPVSSCVKNFLPKVQE---
--------VDDVAAKLAQVIASERVAIEECGNLLYQAHNLQM----REYSLRSQVMQLKQ
QDEPK-------------------------------------------------------
-------------
>39947.LOC_Os10g40620.1
------------------------------------------------------------
------------------------------------------------------------
------------------------------------------------------------
----MESNGVGGGAARPLTASRRLLARSAST-----------------------------
-------------------------------TASRAGGAGAFVYDGMRPAP---------
------------------------------------------------------------
----------------------------------------LF------------------
------------------------------------------------------------
------------------------------------------------------------
------------------------------------------------------------
------------------------------------------------------------
------------------------------------------------------------
------------------------------------SSTNFARSLRKAASFGGGGKKQYS
ADDDGAVAVKAAAPPRR-A-----------------------------------------
----------------------------------------------------LSSKENTV
------------------------------------------------------------
------------------------------------------------------------
------------------------------------------------------------
------------------------------------------------------------
------------------------------------------------------------
----------------------------------HE------------------------
--LGTAAARGPWEPARRPRRSSSGG--------SSSPENAGSTRGSAVLRD--MMTRRKE
EP-------EKEEAAHR-----------ARMLAARLLQWRFANARMEKAMARATAAAENK
LFYTWLRVAELRNIQAAKRIVAQRRRQKLKLARLLRPQ-------LSLLASWDSLAKPHA
DAVDDLGAVLAAACTALPLADGAQGDMESLHEAMFACVGTVNDIEANADMFFATAGV---
--------TSSTLEELSTTIKQEVEGLQEAMKLARIVTSLQV----QEVSLRANLIQIQA
KQKVDMGASVPAIATSGWCF----------------------------------------
-------------
>3702.AT2G20815.1-P
------------------------------------------------------------
------------------------------------------------------------
------------------------------------------------------------
----------MKSCEHELLKTRRGKSREVSS-----RFLS--------------------
-------------------------SPSASSSPNRRNSTSNSSRDDQNNNG---------
------------------------------------------------------------
----------------------------------------VKGHLGLKKHDRMSDGTRVC
FG---------------------------------LPNQSSIEVDTKENRM---PSPWI-
------------------------------------------NDEDNVILPG--------
----------------RFSVDECALYRASSRRNSCS-----------------------L
LYESFNDETDSELSDVSCASSLSTNR----------------------------------
------------------------------------------------------------
------------------------------------SSWNHKPGIKVSSKYLHDLTAKPS
KGNNKTKLRSQDDSQ---------------------------------------------
----------------------------------------------------RTNSSKGI
------------------------------------------------------------
------------------------------------------------------------
------------------------------------------------------------
------------------------------------------------------------
------------------------------------------------------------
----------------------------------EN----------RLQRNNSVSRYGSS
MSQWALSPGRSLDTQAVTVPSSKLK--------PPRGKGVGKLINLGFDFF-RSKNKSSP
FTSPLKPKTCDTESAHQ-----------LKLMNNRLLQWRFVNARACDVNKNVASQEKNQ
LLCAWDTLIKLNNLVLQERIKLQKKNLEMKLNYVFLSQ-------VKHLEAWEDMEIQHL
SSLSIIRDSLHSVLSRLPLKEGAKVNLESAVSIIKNAEAVTDAIISTVDDYAPTMEG---
--------IVPLASQLAEVVVQEKLMLEKCHDLLRMISELEM----QERSLKCCFLIQHK
QTFDTNLLKH--------------------------------------------------
-------------
>595528.CAOG_05450T0
------------------------------------------------------------
------------------------------------------------------------
----------------------------------------------------------MS
GRQAPASSSAAAAAAIAARYSYTGGSSGSSSGASTTRTKPVDPGSARKPRLSREALAERL
AASRAALLANRANAAPAPAPAPDDPPPSWIASSSSTNGTTLAASSALPPPS---------
------------------------------------------------------------
----------------------------------------ATKSKTQASSAPTTQLSAAT
VA--------------------ALARARLSVQANESSSSRTLPTSSRAPRP---TSPAAS
EASDVSNVSSMSFPSNSNAASSSATAQINQRGREIAAKYLARSAAGSGTSAP--------
----------------SASSANRPPAGAPPGSASRSRQLFMQPTQASQASQG---PITSS
SSGLKTPQSARKSLGAVNAGSVSLAV----------------------------------
--------------------------------P---------------------------
----------------------------------STPQSARKTSTVSSTPQSVSSRSSAA
ILGARAAPATGGKAVLP-P------------LSVSRPAAVAKTPSSAAQPSLSRPRSSSI
SSQSYSLPTAS-SSLSHPAKTPTLASRSGLGSAATAKTPKT-----------PNLDESSM
------------------------------------------------------------
------------------------------------------------------------
------------------------------------------------------------
------------------------------------------------------------
------------------------------------------------------------
----------------------------------AN--------APRSASRRPALPVNRA
LFAGSQTPTSNKAPGAGARATSSSA--------AAAGSARPSSAASRSSHA--SLPVAPM
PT-TTSSGKLLITLKNE-----------IELLQCELYQWSYIASASQQAFAAREVQAEQQ
IYALWQRVEQLRHDVSLLRQQLWSIEHTQRAEELVMSEHDLLIQLEAELSDFVSAYTALA
NSISATTHTIPTRGIHLGNQDDIAIE-------LRQSAALLSELTQISAVDQQPIHE---
--------LAIQSAVLHDTITAEADSLRKCREVMAALEYLAA----EEVSLRLSEVKFTA
S-----------------------------------------------------------
-------------
>3702.AT2G44190.1-P
------------------------------------------------------------
------------------------------------------------------------
-----------------------------------------------------MEARIGR
SMEHPSTPAINAPAPVPPPSTRRPRVREVSS-----RFMS--------------------
--------------------------PISSSSSSSSSSSAGDLHQLTSNSP---------
------------------------------------------------------------
----------------------------------------RHHHQHQNQRSTSAQRMRRQ
LK-------------------------------MQEGDENRPSETARSLDS---PFPLQ-
--------QVDGGKNPKQ------------------------HIRSKPLKEN--------
----------------GHRLDTPTTAMLPPPSRSRL----------NQQRLL--------
------------------------------------------------------------
------------------------------------------------------------
------------------------------------TASAATRLLRSSGISLSSSTDGEE
DNNNREIFKSNGPDLLP-T-----------------------------------------
----------------------------------------------------IRTQAKAF
------------------------------------------------------------
------------------------------------------------------------
------------------------------------------------------------
------------------------------------------------------------
------------------------------------------------------------
----------------------------------NT---------------PTASPLSRS
LSSDDASMFRDVRASLSLKNGVGLS--------LPP--------VAPNSKI--QADTKKQ
KK-----ALGQQADVHS-----------LKLLHNRYLQWRFANANAEVKTQSQKAQAERM
FYSLGLKMSELSDSVQRKRIELQHLQRVKAVTEIVESQ-------TPSLEQWAVLEDEFS
TSLLETTEALLNASLRLPLDSKIKVETKELAEALVVASKSMEGIVQNIGNLVPKTQE---
--------METLMSELARVSGIEKASVEDCRVALLKTHSSQM----EECYLRSQLIQHQK
KCHQQECTTSV-------------------------------------------------
-------------
>3702.AT3G60000.2-P
------------------------------------------------------------
------------------------------------------------------------
-----------------------------------------------------------M
EAKTSGPKQIQPSTPAPPPSTRRPRVREVSS-----RFMS--------------------
-------------------PVTSSSSSAGDLHSLTCNSPKQHHLQHHQIQR---------
------------------------------------------------------------
----------------------------------------SVSAQRLRRQLKMADGDENR
SS----------------------------------------ETAARSLDS---PFTLS-
------------------------------------------QSRKSSKPSH--------
----------------LKPLNENSHRLETPT-----------------------------
------------------------------------------------------------
------------------------------------------------------------
------------------------------------PMVPPPPSRSRLSQQRLPTATRLL
QLSGISACYEKEGIINI-Q-----------------------------------------
----------------------------------------------------EKPKSNGS
------------------------------------------------------------
------------------------------------------------------------
------------------------------------------------------------
------------------------------------------------------------
------------------------------------------------------------
----------------------------------DQ--------FPTLSCRTHLKVFNNP
VPSSLNRSVSSPSSSCNVRESSSFS-------------RLGLPLPPMAPKV--PADTKKQ
RK-----VTEQLEDVHS-----------LKLLHNRYLQWRFANANAQVKTQTHKTQTETM
IHSFGSKISELHDSVQRKRIELQRLLKTKALLAITESQ-------TPCLEQWSAIEEEYS
TSVSQTIQAFSNASLRLPLDGDIMVDSKQLGDGLVAASKIVDGITQNVGNYMPKAKE---
--------MESLLSELTRVARSERSLTENCVVALLKTQASQI----EECSMRSQLIQQTT
KEESSSK-----------------------------------------------------
-------------
>39947.LOC_Os07g02470.1
------------------------------------------------------------
------------------------------------------------------------
------------------------------------------------------------
MAADAAARAVSVAFQDASYCLDGGKAKQVPH-----------------------------
-------------------------APSPEKKRASFAAGAAAVRAKVCDAR---------
------------------------------------------------------------
----------------------------------------WPASAAAANSAPYGFRGGVA
TR----------------------------------------------------------
------------------------------------------SVAFDEMTPR--------
----------------RASVDVPNPLRAALSSDDTE------------------------
-----SATSSAGSPDGDAD-----------------------------------------
------------------------------------------------------------
------------------------------------ADAKLAARARPSPRSIMASPARFS
RDAMGSRSERFADHSTP-F-----------------------------------------
----------------------------------------------------MSRTPRFL
------------------------------------------------------------
------------------------------------------------------------
------------------------------------------------------------
------------------------------------------------------------
------------------------------------------------------------
----------------------------------AS--------PSPKTTPTAPPPPTTT
KKKSVKSLFNGLLSSPFTRPSPKQP--------PPTKPAAISPASPSPARC--SATAAAS
AVPGRLQAQGKAEEEHQ-----------LRLLHNRHLQWRLANAVAGAAISAQELNAEKQ
LCGAWVSILGMSKSIALKKLELQLLRQNCKVMNTLKGQIYLPVQMMAYLEEWSLLENKYA
NSLSGTVEALNATVLRLPVSDGAVADFQSVKNAVGSAVDVMQTMRNSMSYLLPKLAR---
--------TNVLVSQLSIITRQEQVLMAQCRELLSTLALMHV----KYSSLQGQMIQLSD
LKRAKSVSSSEYPY----------------------------------------------
-------------
>39947.LOC_Os03g55470.1
------------------------------------------------------------
------------------------------------------------------------
------------------------------------------------------MVAAGA
AAAAAAAPRVNPSPSPHRRRASSALSPSKSA-----NSNANANADAARGGGGGGGKPKGK
AVPSRYLLAPSSKSTSTSSSSTTTTNSSATSNSTSTSASTPSRRFASPLPR---------
------------------------------------------------------------
----------------------------------------RSSSVDRPRPTSNAAAAGGD
AL----------------------------------GPNGATTTTTRSLSV---AFQGRA
YFL-----ETSKAKPATSP-----------------------SPVRRPVAAA--------
----------------STTPERRRPSMGTVPERGKVFEGGH-----SQQRWP----MSAR
AAHGFEGNPLTKSLDCSLDKRGAAVL----------------------------------
------------------------AAVRSLRQS---------------------------
----------------------------------MVFEEGVRRASFDSGDYLMSSDTESV
SSGSNSGSQDAGMGRAR-S--------------------SPKGMSVPARFLQDAAASR--
----------P-NRLADPSTPFM-----------------------------THSSGFAS
------------------------------------------------------------
------------------------------------------------------------
------------------------------------------------------------
------------------------------------------------------------
------------------------------------------------------------
----------------------------------SPRTAPVKKSLLNGFVSSPLNRPIRQ
PSPSKLVGSRRMSSPSQPRGSVGVS--------ASYGDQHGRSSSGYGLDS--QVKRRWL
GC-------SKVDCEHL-----------LRILCNRHLQWRCVNAQADAALAAQKMTAEKY
LSDAWITTLGMRKSVALKRFQLQLFRNNWKLMTVLKGQ-------MDFLEEWSFLERDHA
NSLSGIVEALTATILCLPVTDGAKADIQDVKNAVGSAVDIMQTIGSSICTLLAKLSG---
--------TSILVSDLAKIATQERTLMDQSRELLSTLASMHV----KYCSLQGQRVQTTT
HRRRVRS-----------------------------------------------------
-------------
>3218.JGI172159
------------------------------------------------------------
------------------------------------------------MCTIRTDGAEWQ
SSILFVWPGPVKRERETTGKAERGELSVGWLVLELELEDVVHHEMMFERSSSGDVKRRMV
AAVASSSPSAPVDNVLEAQIERKKEGKNVQNYGGLPPAEKVKVVRKARTMEITSRYKTAT
TALHTPVTPASRRPSPIRQ---SSPSRQPSPVRNRSCSSNSSIVGASECLL---------
------------------------------------------------------------
----------------------------------------RHPSPNLGRSNNVPDVTKRA
LSAERTRRPWPAAISSESKSTSMSSTAVGLASSIKSRPHFRGPELWPSMSASKQGADSNG
DSASDRSDCLSEGGSEKEAISKTLNNAPRPAADGNGIGKISGSTSRPGSPMR--------
----------------RQSIDQSDTARSTENSHSKP----------DHQRWP------GM
STVKVSSGAMNRSVDVGVDRERPLAR--STTTTTPTRSGTPSSRIKAAISRSYIRSGCSD
GSVAPSSQVAPRRNPTPPRGRTGTTESVAQGTL---------------------------
----------------------------------ANSNGNDDSAHPSGNGTGGGDHASHA
RRLSQESVATADSLSRPVDNVSDTESESVISAGSAPGSRVVRGTTVPARVWQDMNNRLRR
FSEGDQNRTSGASDLPAVAIAPVKTVRRSKVVPHQSAVSTLMNQSMNQSMN-GSTSAWAF
------------------------------------------------------------
------------------------------------------------------------
------------------------------------------------------------
------------------------------------------------------------
------------------------------------------------------------
----------------------------------SP------GRLPVNSSSSTPHPPSSP
SHSKGTSPLRGLPSPQRSRPVPGAA---------VALAGSARNLGSTTVNF--GIDGRNK
GK----KVLTQQEEAQL-----------LRILHNRWLQWRFVNARAEAVMSAQKAAAERQ
LYNVWLRTSELRTSVAMQRIKLQQARQAHKLRSILSVH-------AIHLENWETLEEEHS
NALTGCMEALESAILRVPVTGGARADVHAVKEALNAAVDVLNAVEGSVHVLLPKTQA---
--------MEALLLQLAETAAQERALLEECGDLLSIAASLEV----EERSLRTHLIQLEN
ERQSLFKA----------------------------------------------------
-------------
>3218.JGI172191
MCTILSARVAVWTHPRHDIVDVSDQQQQPGCALQLDEVGGHEPGNASITRSPLKSSGVMP
VELQHPPLGALRLHTDCGGDVRCEGEVIDVEALEGEVEGSGRPRRRRGGNVEGDDERRSG
AGGVLEWHQERVGGKARLRLRLRLGGGNWRCCIDVRQIIERLCEVVMTLRIRDCGLGESS
SAVVSSSPPSSVANVQEAKTGKKKEPVNVQNYGGLPPTEKVKLVHKPRTMEITSRYKTAT
IASPTLTTPASRRPSPLRQSSPSSRQSSPARNRSSSSGSSNGTKGGLESHL---------
------------------------------------------------------------
----------------------------------------RHPSPNTGRSTNAPELTKRA
FSTERTRRPWPAVIPSEIKPVSTVSSSVGLASLTKARPQSRGPELWPSMSVVKQSVDTNS
ESASDRSDCQSEGGKEKDLTNKVSKHTPKSTGSGTVNGNISGSPSRKGSPMR--------
----------------RQSIVQSENARPTENSHSKP----------DQQRWP------GM
STGKILNTSMNRNSDLGVEKERPLARSVAMTTQSRPGTPSSRIKATLSRSYSRSGDSEGP
VAPSGQVALRRNPTPTRGGAGTTGSAAREPVIN---------------------------
----------------------------------NNCSGNADAAHVSGNGTGATDHATHA
RRLSQESVATVDSLSTP-A-ETMSDVESVSSAGSVPGSRNVRGTTVPARVWQDTNTRLRR
LSEGERNRTSDAADLPAVAIAPVKTFRRMKVLPHQSAVSLLMNQSMNQSMNGSTTSAWAL
------------------------------------------------------------
------------------------------------------------------------
------------------------------------------------------------
------------------------------------------------------------
------------------------------------------------------------
----------------------------------SP-------GRMSGSVPSTPHPPSSP
SHSKGTSPLRRLPSPQRSRPVNVAA---------AALAGTARSLGSTTLNF--GIDGRSR
GK----KALTQQEEVQL-----------LRILHNRWLQWRFVNSRAEAVMSSQKAAAERQ
LFNVWVKTSELRTSVAMQRIKLQQARQAHKLRSILSTH-------ATYLENWKTLEEEHS
NALTGCMEALESAILRVPMTGGARADVQAIKEALNSAVDVLNAIEGSVHFLLPKTQN---
--------MDALLSQLAETAAQERALLEECGDLLSVAASLEV----EERSLRTHLIQLEN
ERLRAS------------------------------------------------------
-------------
>3218.JGI100775
------------------------------------------------------------
------------------------------------------------------------
-----------------------------------------------------------M
QTEKKREAGNVHNYGSHPPVEKVKVVRKSRTMEITSRYKSSIASPSPLVTPAGNRRNPSP
LSL---------NPSPARQPPSAPSSRQSSPVRKDSIVPSSCAKGPSESVV---------
------------------------------------------------------------
----------------------------------------RHPSPNLGRSSNASEVLKRS
YSTERRRPWPAVSPPSEKKTTSLSSTTEGLTSSVKAPPLSKGPELWPSMSA---AKQSAD
SNEDSVSSCQAKRGREKETTGKHPNHTLKPAGNGNGTAHVPGTPCRKGSPMR--------
----------------RQCADQAEIARPTENSHSKL----------DHQRWP------GM
RRGKNFGGNMTRSTDLTVERKLSLVR-----SPTMTGQSRPVTPLSRTKSISSRSFNRSA
NDGPIATPGQVALRRNPSPSRSRTGTTESAAQV---------------------------
----------------------------------SVASSDSDDVHPCSNTTFQGDHATHA
RRLSQESVATVDSLSVP-L-ENMSDTESVSSGSSAPEVRVGRGATIPARVWQDMSNRLRR
FSEGGRNRSSG-VDLPAVAIVPVKTIRRTKVLPHQSAASMLMNQSMN-----GSTSSWAL
------------------------------------------------------------
------------------------------------------------------------
------------------------------------------------------------
------------------------------------------------------------
------------------------------------------------------------
----------------------------------SP------GRVSGNSAPSTPHPPSSP
SHSKGTSPSRGLPSPQRSRPVNGSA---------AALAGTARNFAGTTLNF--GIDGRSR
GK----KALTQQEEAQL-----------LRILHNRWLQWRFVNARAEAVTRAQKATAERQ
LYYVWVKTSELRTSVAMQRIKLQQARQAHKLRSILSTH-------ATHLEDWETVEEEHS
NALTGCMEALESAILRVPVTGGARADVHAVKEALYLAVDVLTAIEGSVYVLLPKTES---
--------MKALLSQLAETAAQERALLEECGDLLSVAASLEV----EERSLRTHLIQLER
ERQSSYKADPPNGTSSMSASSHLFTP----------------------------------
-------------
>3218.JGI82152
------------------------------------------------------------
---------------------------------------------------MRCAGTGPE
EECCWSGLKSGQDELRSFCGRSLSLEAVLVGRAGDATADVKQPGKFTRKGREQADIRSWS
PRWRLPPPQLLQNYGGLPPAEKVKVVRKTRTMEITSRYKSAITAPSPPVAPAGSRRNPSP
LSRNPSPLSRNPSPARQPSPASSSRQPSPVRNRST--SSSSSIKGASESLV---------
------------------------------------------------------------
----------------------------------------RHPSPTLGRSINAPEVLKRS
YSTERRRPWPAVTPSSESKSTPTSSTTDGLASSTKVRPQTRGPELWPSMSA---AKQSAD
SNDDNVSDCLSEGGTEKEAPSKIPKPALNSAGNGNGNGHVLGSPSRKGSPMR--------
----------------RQSIDQAETTRPTENSHSKP----------DQQRWP------GM
STGKVSGGTMTRSMDLNVDRERPLAR-----SSTMTAQSRPGTPSSRIKATPSRSFNRSV
NEAPVATPGQTLSRRNPTPTRGRTGTTENAARE---------------------------
----------------------------------PGPSTNGNGAHPSSNATGPGEHATHA
RRLSQESVATVDSLSTP-Q-ENMSDTESVSSGGSIPGSRAGRGTTVPARVWQDMNGRIRR
FSEGDRSRSSD-VDLPAVAIAPVKTVRRTKVLPYQPAASMLMNQSMNG----STTSAWAL
------------------------------------------------------------
------------------------------------------------------------
------------------------------------------------------------
------------------------------------------------------------
------------------------------------------------------------
----------------------------------SP------GRASGNSAPSTPHPPSSP
SHSKGTSPLRGLPSPQRSRPVHGSA---------AALAGTARNFAGTTLSF--GIDGRSR
GK----KTLTQQEEAQL-----------LRILHNRWLQWRFVNARAEAVMSAQKAAAERQ
LYNVWLKTSELRTSVAMQRIKLQQARQAHKLRSILSTH-------ATHLEDWETLEEEHS
NALTGCMEALESAILRVPVTGGARADVQAVKEALNSAVDVLNAVEASVHFLLPKTDS---
--------MEALLSQLAETAAQERALLEECGDLLSVAAALEV----EERSLRTHLIQLEN
ERQRLFKAESLNGTLNASSSYLSTP-----------------------------------
-------------
>3702.AT2G24070.1-P
------------------------------------------------------------
------------------------------------------------------------
------------------------------------------MQVGSKKASMGKQQQSVS
DATSPRPPLAPSEKNNVGSVTRRARTMEVSS-----RYRS--------------------
-----------------PTPTKTRRCPSPIVTRTAPSSSPESFLKRAVSAE---------
------------------------------------------------------------
----------------------------------------RNRGPSTPTTPVSDVLVDLP
VS--------------------------SRRLSTGRLPESLWPSTMRSLSV---SFQSDS
VSVPVSKKEKPLVTSSTDRTLRPSSSNIAHKQQSETT-----SVTRKQTPER--------
----------------KRSPLKGKNVSPGQSENSKPMDGSHSMLIPPQHRWS---GRIRG
NRSFDLGDKAVRRVSLPLSNKSSRHK----------------------------------
--------------------------------K---------------------------
----------------------------------SSSDITRLFSCYDNGRLEVSSSTTSE
DSSSTESLKHFSTSSLP-R-----------------------------------------
----------L-HPMSAPGSRTASPSRSSFSSS-------------------SSSNSRGM
------------------------------------------------------------
------------------------------------------------------------
------------------------------------------------------------
------------------------------------------------------------
------------------------------------------------------------
----------------------------------SP--------SRGVSPMRGLSPVGNR
SLVRSSTPPSRGVSPSRIRQTAQSS-----------------STNTSVLSF--IADVKKG
KK------ATYIEDVHQ-----------LRLLYNRYSQWRFANARAEGVSYVQSLIAKET
LYNVWHAISDLRDLVTTQRICLQQLKLEIKLRSILNDQ-------MVCLEDWAMVEREHI
SSLAGAIGDLEANTLRLPLAGGTKADLGSLKLAMSSALDVMQSMGSSIWSLHSQMEE---
--------MNKLVSDLAVIAKTENFLLDKCENLLASTAVMEI----EERSLKTHLIQKKQ
EEEVRDDAESSPLLPLSKFQWP--------------------------------------
-------------
>3702.AT4G30710.2-P
------------------------------------------------------------
------------------------------------------------------------
---------------------------------------------------------MDV
ATDTTRRRLLPSDKNNAVVATRRPRTMEVSS-----RYRS--------------------
-----------------PTPTKNGRCPSPSVTRPTVSSSSQSVAAKRAVSA---------
------------------------------------------------------------
----------------------------------------ERKRPSTPPSPTSPSTPIRD
LS--------------------IDLPASSRRLSTGRLPESLWPSTMRSLSV---SFQSDS
VSVPVSKKERPVSSSSGDRTLRPSSNIAQKHKAETT------SVSRKPTPER--------
----------------KRSPLKGKNNVSDLSENSKPVDGPHSRLI-EQHRWP------SR
IGGKITSNSLNRSLDLGDKASRGIPT----------------------------------
-------------------SGPGMGPSLRRMSL---------------------------
----------------------------------PLSSSSRPLHKTSSNTSSYGGLVSPT
KSEDNNIARTSGAQRLL-S-----------------------AGSLDRATLATAVAR---
----------L-HPLPAPGSRPASPSRTSFLSSSSISR--------------GMSTSRGV
------------------------------------------------------------
------------------------------------------------------------
------------------------------------------------------------
------------------------------------------------------------
------------------------------------------------------------
----------------------------------SP--------SRGLSPSRGLSPTRGL
SPSRGLSPSRGTNTSCFARPSTPPSRGISPSRIRQTTTSTQSSTTTSVLSF--ITDVKKG
KK------ASYIEDVHQ-----------LRLLHNRYLQWRFAIARAESVMYIQRLTSEET
LFNVWHAISELQDHVTRQRIGLQQLKLEIKLNSLLNDQ-------MVSLEDWATLERDHV
SSLVGAISDLEANTLRLPATGGTKADTESLKAAMSSALDVMQAMGSSIWSLLSKVRP---
--------MNIMVTELAVVVTKESSMQGKCEDLLASTAIMQI----EECSLRTHLIQTRR
EEGEDAETPPPLLPLSKFPWP---------------------------------------
-------------
>39947.LOC_Os09g25500.1
------------------------------------------------------------
------------------------------------------------------------
--------------------------------------------------MDVLKSDVKK
TGILNETLRPPLVPSEKHNASPVNRGRDVAS-----RYKN--------------GLSAHS
AATTARRCTSPSPGRTSANECTPEPKRAQSADRRRPSTPSSRVSTPSTPAS---------
------------------------------------------------------------
----------------------------------------RSVTPVRNTVTEGHKSSRRI
TS--------------------------------TRNTDGLWPA-MRNLSS---SFQSES
VVTPGNKKDKVVPSGSLDQTKGQASVI---------------AERKRSPLRR--------
----------------KNIGEQCENAQPSEDQPRRVI---------EQHRWP------AM
QSGRVASNILSRSIDMSDKAGRSVPS----------------------------------
-----------------TNISRGVSPRKTLASE---------------------------
----------------------------------GTGKGFNKSLDEVARRLAIHAGGRDD
KVDSRCHAYSQSTERCK-S-----------------------------------------
----------------------------------------------------VSRPSRAV
------------------------------------------------------------
------------------------------------------------------------
------------------------------------------------------------
------------------------------------------------------------
------------------------------------------------------------
----------------------------------TL-----------PVPVLHRSSSPSK
ASSVTSSISRSFQSPSRTRPSTPSR--------SQSAGSIQSGVASPIISY--MVDAKKG
KK-----NSSQIENIHQ-----------LHLSYNRYLQWIFVNAYAEDTMSFQKVTAESI
IYNVLRNTSNLRDVVNMRRIMVQCIQQELKLHGILKEQ-------IDYLEQWPALEKENS
ISLFHATEALKASTLRLPVTSGAKADVVALKNAVSSAVDIMQGLGSAVRCMLPKVED---
--------RTYLVSELSVIARQEKAMLDECRELLAMAAKLQV----QESSLRTHLTQLRP
GIAHMI------------------------------------------------------
-------------
>39947.LOC_Os08g34320.1
------------------------------------------------------------
------------------------------------------------------------
----------------------------------------------MDAVKTEGRKAAGT
VDCALRQPLVPPEKNIAAPAGRRR---EVAS-----RFKSGGTPAPQAAASSVRRCTSPS
LSRAS---------AAEGTASTNRAQSAERRRSSTPSSSSTPSGGGGGAAS---------
------------------------------------------------------------
----------------------------------------RPRTPVRVAAATEVHGISRR
AA-------------------------------STKPPDGLWAS-ARSVPP---LLQKES
MAMATSAKKRHKLADGSSSDQTKVQARNVTE-----------TERKRSPLRG--------
----------------RNIGNQCENARPSETPNKRVV---------EQHRWP-----AAM
MGGRGSAVLTSRSNGVANTPIRSVTP----------------------------------
-----------------------SNPTRGLSPR---------------------------
----------------------------------RICPAEVKANGLNQPLNGLAKRLATH
ESRREDKTESGSDVSSQ-T-----------------------------------------
----------------------------------------------------SENSKAAT
------------------------------------------------------------
------------------------------------------------------------
------------------------------------------------------------
------------------------------------------------------------
------------------------------------------------------------
----------------------------------RP-------SRTLSSPVLHRSSSPNK
VLSAASPASTAFQSPLRTRPSAPCR--------SRCCSTSQSGVAPLVFNY--IVDARKG
KK-----SASQFENIHQ-----------LRLLYNRCLQWQFVNARSEDTLTFQKSSIESI
LYSVWKSIVQLRDSVTVRRIDVQLLQQELKLYYVLKEQ-------IAYLQHWPKLEGENG
STLIGAIEALQACTLRLPVTSGAQADAVAVKNSISSAVDVMQALSSSILYLLSKVEG---
--------RTSLVSELSDMARQEKVALGECRELLATAAKLQV----QESSLRTHLMQLK-
EGVLG-------------------------------------------------------
-------------
>39947.LOC_Os02g55110.1
------------------------------------------------------------
------------------------------------------------------------
---------------------MDACGIRAPGDVLLRKSELSSAAAAAKNYGNGHDDAAVR
RKAAAGSPATPRRHPSPNAGRSSAAAAEAAGSQARRSQSTERRPATPSRLSPGGSRAAAP
SSRISAPTSPSSAPSSPSSSSSSSSTPVRDAVAAESQSAPRRLAGGRAPPDGLWPSMRSL
SSSLQLEAKGKRSNGGSADQAKARDAGDRKRSPSRGRSAAEQQPENPHAKVIDHHRWPAM
MGGRVSVSAMSRSVDLTDKISRPALSSIPSRGVSPKKATMASTTNALARSIDLADKIDRL
VSLSVSSPRTPTASNGAADESKSMSVSKGTKPAAVAIPSRVSAIITATSGGIRALSKSMD
LTEKDIGTLSSAASSPGISPSVSVSSMSNATSQTTAKSTRGLSPRRTSTSIGSGALSRNI
DLPENDKRPASSSASLRGNSPRRRLASDSVNAVVKNIDFAEKDSRAAISSTSSRGFSPRR
RLASDGLDAISRSTDFSDKDSRPSTSSSSAQRGISPLRRLTISKGTDFTDKSYRPSTSSA
ASRGVSPRTRLASDSAGNILKSMDLADRDNKPSTSSASLRGMSPRRRLASDGISKNITFT
EKDDRTMPSSVASQEISTIRRLPSDGADSISKNIDLPEKVTRPATSSAASRGLSPRRRLA
SDGVNAISKSIDLADKDTGPARSTAALRGVSPRRQLASDRVDSISKNTDFTEKDKDTRPS
TSSGASRGISPRRRLASDGVDDLSKGINFSQKSIRPSTSSMASRGTSPRRRLASDGVNAL
LKSTDFTDKDHRPSTSSAALRGMSPRNRVTSKSIDAKSLDFSDKDSRPFTPSGASQGTLQ
EVALASDGINALSEAVDTAVIGSLQSTSSVESGETSDARLNNGSGTVVNRIDFAQEVNIA
TPDGCNGHISESMDSHDIGTSAPSMSITSQEQSPSRTVSNGPKTLSEDINATKKNNRAMT
VKIPSRGASPRRRLASEGFGTIYKSMDFSEKDRTSINMATPSRGMSPRRTARSGIVDMSK
SMDFSEKCNGPISSIAPSHVVSARRILGPDGANAMSRSMDLTDKIRQPISSTVRKMSLAD
SRAKAPDLLSGDIESPGSANGNESQEENAGSSLDAPSNDSEKSAPPKRLARTLSSPSPTK
ASSISSFTPRRMPSPSRNRPSTPVS----------PCSSTRSDSASSILSY--MGDVTRG
KR-----SPSHMEDAHQ-----------LRLLYNRSLQWRFTNAYVDEMQSVQKMSAETM
LYSVWDANSSLCDSMVMKRSYVQRLRQEVKLGVVLKEQ-------MDYLTHWAALETEHS
TSLSSAIEALRASTLRLPVTGGAKADVFTVKNAVSSAVDIMQAMGSSVCYLLSKLQA---
--------THSLVTELSAVAANESSMLNEYRELLGTAAALQV----LESSLRTQLIQETE
------------------------------------------------------------
-------------
>39947.LOC_Os03g10820.1
------------------------------------------------------------
------------------------------------------------------------
-------------------------------------------------MRSLSVSFQGE
SFFYQTSRAPRAASPSSPGGRRGPTPERRKS-----------------------------
--------------------VSSVPEAENTRPQHRWPAAKPKASDPLARSL---------
------------------------------------------------------------
----------------------------------------DCSLDRKDSILAAVHLLRRS
MA----------------------------------------------------------
------------------------------------------------------------
------------------------------------------------------------
------------------------------------------------------------
------------------------------------------------------------
----------------------------------FDSTTSLSPSDPAAAAAAAHDLSASS
DTDSVSSGSNSGAGDPP-R----------------------RGISVPARFWQETNSR---
----------L-RRLPEPGL--------------------------------PLPSSSGR
------------------------------------------------------------
------------------------------------------------------------
------------------------------------------------------------
------------------------------------------------------------
------------------------------------------------------------
----------------------------------RS------------FSDSQMSPRLPG
RSPSPSRGSRGMASPARGRSGEAS---------PNGHTMQAPANAPSIISF--AAEVRRA
KK-----GENRIEEAHR-----------LRLLDNRHLQWRCINARTDAALLVQSFNAEKT
LHSAWKEISKLRDNVSSKRSKLQLLKQKLKLFAILRRQ-------IYYLDEWSHIEKHHS
SALSAAIEALKASTLRLPVVGGAKADAQGVKEAVNSAVDVMHTMASSMCTLLSKVEG---
--------TSSVVSELAKLATQEQMLLDQSRDLLSMVAAIHV----KQCSLQAHMLQRKQ
KQSQTRV-----------------------------------------------------
-------------
>39947.LOC_Os10g20510.1
------------------------------------------------------------
------------------------------------------------------------
----------------------------------------------------------MA
ATLAQEPRHHPSRPPLAPAAAHAPNSAAAAC-----------------------------
--------------------------STPRRGKTSPHASSRHASSSSSSSS---------
------------------------------------------------------------
----------------------------------------LPSCSAARVAVTPAPHATAT
AP---------------------------------------VTMRMRSLSV---SFQGES
FVYETPRAAAPRRAPAAA------------------------AARPRPTTRR--------
----------------RGEAENERPSPPPASKAT--------------------------
-------DALARSLDCSLHRKE--------------------------------------
------------------------------------------------------------
------------------------------------SILAAVRLLRSSISPGNAAAAAAP
DADAATDTDTDAAPPSI-P-----------------------------------------
----------------------------------------------------TQTRFWQE
------------------------------------------------------------
------------------------------------------------------------
------------------------------------------------------------
------------------------------------------------------------
------------------------------------------------------------
----------------------------------TN---------------------SRL
RRLPESGLPHPISTSRKPFLDGPIS--------PTLLETSPA-NAPSIISF--ATAVRRA
NK-----GEDKIEEAHR-----------LRLLDNRQLQWRCLNAHADAAAVARSCAAEKA
LHSAWKDISTLRDNVSFKRSKLQLQKQKLKLFGILKGQ-------ISYLEEWSDVENNHS
SSMSEAIKALEASTIRLPIVCGAKADAQGVKKVVSSALTKMDTMASSMWSLLSKVEG---
--------MSSMVFELAKVVSQEQMLLDQSRDLFSAVAVMHV----KLCSLQACILQRN-
------------------------------------------------------------
-------------
>3702.AT5G43160.1-P
------------------------------------------------------------
------------------------------------------------------------
------------------------------------------------------------
------------------------------------------------------------
------------------------------------------------------------
------------------------------------------------------------
------------------------------------------------------------
------------------------------------------------------------
------------------------------------------------------------
------------------------------------------------------------
------------------------------------------------------------
------------------------------------------------------------
----------------------------------------------------MNAALSSP
RGTSIARGLSPSREVVP-------------------------------------------
--------------------------------------------------------PRGV
------------------------------------------------------------
------------------------------------------------------------
------------------------------------------------------------
------------------------------------------------------------
------------------------------------------------------------
----------------------------------SP------------------------
---------SDRMSPLRVRSSLSKN-------------------TPLIPHF--AVDGKEK
IR------DNGVADAHL-----------LRLLHSRLLQWQFANARANAVISSQKMREERR
LYNAWRSISNLYNSVSMKRIEMQHLKQNLKLISILNMQ-------MGHLEEWLVIDRNYM
GSLVGAAEALKGSTLCLPVDCGAMVNVQSVKDAICSAVDVMQAMASSICLLLPKVGK---
--------ISSLAAELGRVNAKDEGMLDVCRDLLNTISALQV----TECSLRTQVTQLQ-
------------------------------------------------------------
-------------
>3702.AT1G49890.1-P
------------------------------------------------------------
------------------------------------------------------------
-----------------------------------------------------MVAAAIS
TTDPRNPPRDRPQSLTNNGGQRRPRGKQVPS-----RYLS-----PSPSHSVSSTTTTTT
TTTTTTSSSSSSSSSAILRTSKRYPSPSPLLSRSTTNSASNSIKTPSLLPK---------
------------------------------------------------------------
----------------------------------------RSQSVDRRRPSAVSVTVGTE
MS----------------------------------AATKMLITSTRSLSV---SFQGEA
FSLPISKKKETTSTP---------------------------VSHRKSTPER--------
----------------RRSTPVRDQRENSKPV--------------DQQRWP--GASRRG
NSESVVPNSLSRSLDCGSDRGKLGSG---------------------------------F
VGRSMLHNSMIDESPRVSVNGRLSLDLGGRDEY---------------------------
----------------------------------LDIGDDIQRRPNNGLTSSVSCDFTAS
DTDSVSSGSTNGVQECG-S---------GVNGEISKSKSLPRNIMASARFWQETNSR---
----------L-RRLQDPGSPLSSSPGLKTSSISSKFGLSKRFSSDAV----PLSSPRGM
------------------------------------------------------------
------------------------------------------------------------
------------------------------------------------------------
------------------------------------------------------------
------------------------------------------------------------
----------------------------------AS--------PVRGSAIRSASP-SKL
WATTTSSPARALSSPSRARNGVSDQ-----------MNAYNRNNTPSILSF--SADIRRG
KI-----GEDRVMDAHL-----------LRLLYNRDLQWRFVNARADSTVMVQRLNAEKN
LWNAWVSISELRHSVTLKRIKLLLLRQKLKLASILRGQ-------MGFLEEWSLLDRDHS
SSLSGATESLKASTLRLPIVGKTVVDIQDLKHAVSSAVDVMQAMSSSIFSLTSKVDE---
--------MNSVMVETVNVTAKEKVLLERCQGCLSRVAAMQV----TDCSMKTHIIQLSR
IPITSSLTPQL-------------------------------------------------
-------------
>3702.AT3G19570.2-P
------------------------------------------------------------
------------------------------------------------------------
----------------------------------------------------------MV
AAIPQGAAISNTDSKNPPPRDRQDKPQLTANNGGLQRRPRAAKNVPSRYLSPSPSHSTTT
TTTTATSTSTSSSSSVILRSSKRYPSPLLSR---TTNSASNLVYTPSSLPK---------
------------------------------------------------------------
----------------------------------------RSQSVDRRRPSAVSDTRTEM
SA-----------------------------------ATKMLITSTRSLSV---SFQGEA
FSFPISKKKETATP----------------------------VSHRKCTPER--------
----------------RRATPVRD-----QRENSKPV---------DQQLWP--GASRRG
SSESVVPNSLSRSVDSDSDDGRKLGS---------------------------------G
FVGRSMLQHSQSSRVSGDGRLNLGFVGGDGMLE---------------------------
----------------------------------MRDENKARQSTHPRLASSVSCDFTAS
DTDSVSSGSTNGAHECG-S------------GEVSKTRSLPRNGMASTKFWQETNSR---
----------L-RRMQDPGSPQCSSPSSRISSISSKFSQSKRFSSDSP----LTSSPRGM
------------------------------------------------------------
------------------------------------------------------------
------------------------------------------------------------
------------------------------------------------------------
------------------------------------------------------------
----------------------------------TS----------PIRGATRPASPSKL
WATATSAPARTSSSPSRVRNGVSEQ------------MNAYNRTLPSILCF--SADIRRG
KI-----GEDRVMDAHL-----------LRLLYNRDLQWRFANARADSTLMVQRLSAEKI
LWNAWVSISELRHSVTLKRIKLLLMRQKLKLASILKEQ-------MCYLEEWSLLDRNHS
NSLSGATEALKASTLRLPVSGKAVVDIQDLKHAVSSAVDVMHAMVSSIFSLTSKVEE---
--------MNSVMAEMVNITGKEEVLLEQCQGFLTRVAAMQV----TDCSMKTHIIQLSR
L-----------------------------------------------------------
-------------
