# Supplementary material for: Coiled-Coil Proteins Facilitated the Functional Expansion of the Centrosome
Source: PLoS Comput Biol. 2014 Jun 5;10(6):e1003657. doi: 10.1371/journal.pcbi.1003657 (PMC4046923; doi:10.1371/journal.pcbi.1003657)
Supplement: Dataset S1 — Multiple-sequence alignments. This file contains alignments for the protein families spd-5, AKAP9/PCNT, PCM1, HAUS7 and HAUS8 in FASTA format and as HTML pages with highlighted coiled-coil domains. (ZIP) [file pcbi.1003657.s021.zip › alignments/PCM1.fasta]

>121224.XP_002423829
--------------------------------------------------
--------------------------------------------------
--------------------------------------------------
--------------------------------------------------
--------------------------------------------------
--------------------------------------------------
--------------------------------------------------
--------------------------------------------------
--------------------------------------------------
--------------------------------------------------
----------------------------------------------MQMM
--TKELEQTTAAMKEERDKLEAARVELQNMA-----------RKLPLNKS
RVDSLSPDDDDSEME-----------------------PPCLKLSSVDSG
YR-PLSRENIHSPHSSHNNATTSTNKGKIRQQTGN---------------
------GNVPSSSGLDRQSKNDTLS-RCSHPSSSVGGSHNLT--------
------------------------RESRWSPLSSVTNTNDRTNFSLQAQN
QMEMSGNFCDYALMETIKPDEISLQGMFQQHQMLTKTVAQC-S-----QL
L-------------------------------------------------
-------WIQ----------------------------------------
--------------------------------------------------
--------------------------------------------------
--------------------------------------------------
-------------------------------------------------Q
-KQIIELRNALMFQNENYSNIN-----FPTFPTSSYYHGAS---------
-----------------------------------HSNYTNQFSTFPPH-
-VQQQQHHHHHHQNPLNNKSNYRGGGGE----------------------
---------SSTSSSNVPNQEIQEQQQ-----------------------
-------------------QQQYLNQGLINFSVPDIMDYDMNRMGNVNRI
N-------------IPSHGNQNQNSGMNNRNPNGIGCLNPDDSGLALNNQ
VPPGNRANNYWDN------------FRSYSRQNLLSHTK-----------
----------------------------------------SNEGAEALRR
PTSVATQMRQQRDLLSSHNNQSAGIGTSQHP-------------------
---------------------------------------------SQTIG
N-----------------------AESSTHRDHQYLFSSSQNVGMNHHG-
--------------------------------------------------
------------------------HISRTRSSDSQGNNDSRHFNTASRKN
EGIGVGGGGGGGGGGGGIARTRNPEPGCSDNLRSVRNDVNQNLNTTAHN-
----------SSQMVERTRGRKESSAATTHLN------------------
--------------------NRGYNNS---NLWDNISSEVSNFIRSNEAR
PQFLIQLFRGLQQITTDPLRERTLESIQE--TVCANNLSDRS-----SNT
SGNLNLIENRNNIRENRSNLNRNLSEDPNRIEALFCQLRENQNTIRQNIG
ISSFVLGGYNNLENPNISNIRDLANPRS----------NNIVNEDL--RD
LRTYFEAT-----LCNFGGNHSTLENPNVSNIRENLTRGQGMSDNEHHVP
KNSYLNICDNPTLDLRRNLEPSVASSGLEFTN----DPVRLSNNQVESGS
NFGEMRGNRDHHFPLENEGRNSSNARQFLAN---ANDSGIDINFN-----
---NEERK-----RNYGNDESSSCNDTNNKHKKNEERTEGAGHHSSMMMA
PP-QWDRNQPGIRENNAFESS---TFNPVGENSFIPVSFLPSSDRTDLAE
ADQSRNDENSGAESDNDMLLASASEPDNDIGNAQ----NRHNFDNSSIPR
SVAQSESSATSTKRNQGFEDCMQNFPMAEPTNDFSISGRSRESSENNFFH
IIPESERNFTEARNYESNENAVAAAAAALDFIMKKNSSSGGQSE------
-------------------------EMKIGLDEAASTNNHSSNNNNNNNH
QTIHNHLYPSSESETSLTGTKYQTAACSAGATGGEDCVEESGGSETKEED
IGNGGYMSNSVLEHYVGGTSSNGL-IIQQDYKLSNSKPLTHSNALGQGDG
SEETYSDWEYS---SGLDEVPTKLKKKKKKIATK----------------
------
>109871.jgi|Batde5|86359|GP3.01
--------------------------------------------------
--------------------------------------------------
--------------------------------------------------
--------------------------------------------------
--------------------------------------------------
--------------------------------------------------
--------------------------------------------------
--------------------------------------------------
--------------------------------------------------
--------------------------------------------------
--------------------------------------------------
--------------------------------------------------
--------------------------------------------------
-----MDSSNLSIP---VAAENHLITSDIPIGYNN---------------
-----STCLINSDNYEFGVKLNLLLQQEADLALAEQQLKALEKLKLDMMM
TG--------------PFN-----STITTDEFALKSSHNDSVANVIPKPH
WNPRFASLSCP------IAPDILLQSNSLVSEHSSQNTNLV---------
--------------------------------------DPNTVEDHAK--
-----NVWSD----------------------------------------
--------------------------------------------------
---------------------------------KQLEMYS----------
--------------------------------------------------
-------------------------------------------------S
LTALTQELE-LLE-RRQMN-------------------------------
---------------------------------------------LMNNN
VLSDSNHASTNPLSLLKNENGAVQGLMD----------------------
---RLAAASVHDQLGPNILTQYSSN-------------------------
---------------------PVSTQGVPVCEEMSPNPCQSTDTTVLS--
--------------IQQTSPDSVHQLCRHDSIDSIQTPLAANNLLKSAVS
LAEPVS------NNLNQ--MTTALGVDVDETNAEIQDGMN----------
---QINSQIMILEK-----------------------ARAYARNPTEIAQ
IDGMLEKLVTQAHELHTVEKSLAQYHKLLAEQQS----------------
-------------------------------LQALLSATENIQLLNANDS
VFLSSNVMVTDMP-------DSLPKLPAKKLAHSLPLLKHNMNLESSKSI
KKKPLGRASTK---------------------------------------
--------------------VAALQSISPLAHATSIANIDHCNASVSTKH
SASVFDSNPIKSKTHGTLFKKTVASPSAPLTQIPIADIEPESYINMS---
---------IQSINDMTDVPSSANPATDSFVF------------------
--------------------ESDHINRLFAQHKDEIYRRAADTISTHDAS
PYFLLSVFKTLSKLDSQYARERVMIALDE---IVDQVQDIKT--------
------------------DSSISTKPTMKSVGSQ----------------
--------------QKKTQDANIKLKPNL----------PIHSNSLPPHS
VSINQDQP------------KPLK--------------------------
--------------------------------------PRLSD---KS--
---QLQQLIHQA---LQDHITQICNQAILSASTTAKSAVFTLPILED---
-LMIQTHSSIYSYVSMLHIKADGTTGEDAHS-HAMKSVASQRSAVESVLG
K---FK-GLSVEKYCHELSNT----VSTLLNTMFDKELNGNNKDEVASQF
CTQPSSESTSNVAWKAVR------NASIPSNPTP----------SAPSLV
LLKSDSEIDAECEID-DFYDDTYASRYNH-ETGSHPFDDVEHDSNGDQIE
S-RSNPSDMYTSVNTGLATTDYDCEANLNYANDDCSELESDED-------
---------------------------------------------YEDEY
DAECQLGFDVTDNNKSNSSITLPCTISINDETEMDREDERAADLLEERVE
LVKQQMEIDLALDDMIRKEHVAGT------FTDLQSPQKIKSARHYINVD
CNNPIDPNVIIVEGGKIQSKPNAMVDSVYTGSAL----------------
------
>81824.JGI33155
--------------------------------------------------
--------------------------------------------------
--------------------------------------------------
--------------------------------------------------
--------------------------------------------------
------------------------MSLMFFQDDSEPRDRDRETETER---
----------------------------------ETKQQQQQQQQQQQQE
QYLFNMAATAPHT-------------------------------------
------------------------------LPSSRRGTSGQPPR------
--------------------------------------------------
------------------------------------RLSFQDRPPQESAV
DRRPELMQFLANELSRMSAAADDNQG----E-------------ADAVIE
VLDESTTASQGERPSATQ--------------------EAADENDD----
-QGDDEDADTDIDWDTIQMIQN--MPDEVFAQLDP---------------
--------NTRQQVMHLRGKFADLQQKQAQLQALRDQMAMLTLMAERAAA
EEAQNQDIDYDEEEEQPPEYAEDEANADDDEADMAALVAAQDLTSNFDDM
LSGAAAQGASPEQLAVLREKFEQLQRLKQEAQRLFELKDHLTR-------
--------------------------------------QAAAMQDMQD--
------------------------ADEEEG-----DEDVD----------
--------------------------------------------------
------------------DEEIDEEEEAFANANDPTTRI-----------
--------------------------------------------------
--------------------------------------------------
RAMLAEAQQQ----GQQLQQLR------SHMASTADATAS---------A
AAVDRGDATEED--------------------------RQVLMAELSRQR
ALKDQLEDKLKQLHALQAEADRLRRVKQEAD---TRYKSQLEEYEEQLAA
TEAQGTPERRRVRYAADGPAASATSPS-----------TAAAAATLQR--
--------------------MEAMMSQLQGYKAMKRGEAPESRFASDAQW
AVL----------AQPIRPEEAFNEEHDGSQADFLPGRISPRSGSVSMAP
LTNATIHTQDLEELEEERVAQEQMQFDDVMASAYDDLESAMATQLV----
--AALESRSR--PN-----------------------GVAREPLAMYLEE
-DDYDVDEDDQDEDDQDEDDEEDDIILLDNE------------GDDADAS
-----EGDAYVAPHRRDS--------------------------LIADLG
ALRQRTSNLRNQIR---------------FVKSASIVDEDEFNDTSDSPA
PRHMDVYDPEERRREELHN-------------------------------
--------------------YNLAMSFASMLDPSDRADFFAMFFTRFRQN
PYGAFAEAACAYSLIAADLHQGQDSLCLNAAMHRRVEAGSNGDMAS----
-----SSLLVDAAVGPEPSQEDAQAQSYNEQR------------------
---------------------EQTA----QHLRMAVYDEVATVITLNEDR
PNFLLRVFHALQGMDNDYVRQRAIEALDA---IASDYLHDTT------ID
GTASYRGLYDEAL-------SAVEDGSMNSQDDNT------DRGSDVEA-
--------SPTPAQPRPSLPRVFGHSLDQ-------VIHTLQAPRE--GQ
DLAEEDES-----HMLVDEFRAELVLHREIMDVIHDAVDVAPEDAVVDAS
VIDAICHVIQRAGEALADVEEDADAR-----------VPAAATAEAEE--
---LSGESMEEIAE-VRTAIDGLKGDES-QL---LRRRFLDMKRLR----
---EERIR---RYQTLIEERRVALS-GTGSATAEGSSRPNTSAQNDASDS
EFDDVV-EEAWRRSGNDQGVD----EDCEYNFDGNNDDDDDDDEANEDDE
DVNDDIDDDVDDDVDDDE----DDDDDDD---------------------
--DDDDEDDEDDQVGELSGAMQAARKRAE-SYQLTQSELGEESGADSAEA
MSDGAPDGVQRGLFDITLDDLPADFRLDNDALDALTQSMALD--------
------------------------------------------------LA
ENPDLAALARADFGDAASPLAFGRAAGRTKKHDDDEDEDGE------EYD
EDEDEDQYGEEDEDEYDQEDAESDG--YFDHDEDFLDEHDSPVEGALDSA
STPATDGDPDMSSATVAEFKPPTNAIEPTVATEDD---------------
------
>7176.CPIJ000824-PA
--------------------------------------------------
--------------------------------------------------
--------------------------------------------------
--------------------------------------------------
--------------------------------------------------
--------------------------------------------------
--------------------------------------------------
--------------------------------------------------
--------------------------------------------------
--------------------------------------------------
--------------------------------------------------
--------------------------------------------------
--------------------------------------------------
--------------------------------------------------
--------------------------------------------------
--------------------------------------------------
----------MS-----ECLPV--------------------E-------
--------------------------------------------------
--------------------------------------------------
--------------------------------------------------
--------------------------------------------------
--------------------------------------------------
--------------------------------------------------
LVRLGYSRQ---------N----------LLSS---NSCKSN---EDSCA
LGGGGGG---------------------------------------GSTS
T---------------AHGSGGGANNGGGPALPVGGAATGSG--------
-------------SGNCTNNINNQIQQR--------NNSNVMNNNYGS--
------------------GGSTSSNKYPPN---FNRNNSFSNINQQQQQ-
----------------LDVGPNLQQPSCGSHQHYQSMPPEAAAASG----
--------------------------------------------------
-------------------------------------------SFQMSQS
AFVHQQQVQQQQQQVQP---------------------------------
--------------------------------------------------
--------------------------------HHTPLNQSSS--------
--------------------------------------------------
---------------------FDLGELQFHTNPIN---------------
--LGLANKSGHPK-GSAHKKYPLSLRSCRDANLAAAGEGSSNFYGVG---
-------------AHAEMVSDLNLASASNYQH------------------
--------------------DSKSTSKLFEALKENVYQEVKNLITANESR
PHFLIQLFRELQLISSDPLRQRTLQSIQE---LYNRYIESTLA-----QQ
QQQQGGDVQQQLQDGGVHVNNVGSNNLLSSGANEPV--------------
---------AGPSSQLA--AENVEVVD-----------------------
--MEVTQN-----YTNVRQQAQQQGFAFVPSAES-----TPIAGGSA---
--------KERDRN-------------------------DLG-LPSSE--
---IINIIMGDIVGVINSV--DYINDSVLYK---IAGVICNHATG-----
-----------ASNGLFHYQQQQQLPQQDQDRILGNPMLGPSMAAFLAQN
DSDVIS-QEDFLRHLESWNRT---DKDEFISNLENLLNNILLRSSAAEGD
SAAVSS--------------------------------------------
---SNLNGDEEAQMR------AQQ-QQHQ-HQHDSTLSAGDVSTDNN---
---ETFNP----SENPFSPPGVVTAAAAAAVPLSLTRRVYGAV-------
-------------------------------ASSTSESDKMSNGGGGVSS
SNGYASTTYDLAEADQICDTSLPGAGGAVGGAQPVAGPSGSSAGGVVGQE
GFEDRWRVMQKKLDDD----------LADIIERNRNAERVAQEQQQQDQR
HQQQQQQRRSNEGWQDENGEGNLDPEVRLRKWLEEL--------------
------
>7159.AAEL009976-PA
--------------------------------------------------
------MGDESCYFVPINSTSLE-------SVRQSDSEVRALNGPRPQSV
QSISTTHS---------------ATPVQTPSYDDLRFKMESQSKSMQALK
EQQAHLLRLQQAARQQLQEMEAIRNQTVT---------STIPLD-NFESV
EQVQDGIS------------------------------------------
--------G----IMERMRVLATFIQNQQELGNMLGVDNDDVLNEQVM--
-------------------------------------LQQKFQELRDKKA
QMHNLVSELQNLN-------------------------------------
------------------------VEASRQFEGAASKPVERNIP------
--------------------------------------------------
-------------------------------------IELTNAPASAADM
RQATKTFNHSSVDHGMMNGTGSRGGSITPKV----------ENVAGERVA
NLHEEEDDENAEAISGTAEMLN----------------EKINEINAMKSQ
LR-RLKEMMDTVKLIEMKTGESIDEEEDAPEENDENP--------DSVEN
SRSPSVASQISDHGAAVGGST---DPRREQLNQRVEALHAMT--RDLREQ
AKSIAAERDALKNAHTEIQRRRNNVTDLQHQAEAQTAEKLTNHVASFVSS
IPPGPKERQQMALKAELEQKKRELERIANMTQSIKKNTELSRHNTEVAPP
KVPSVSSADSLRSQ---------SQPPVIPPPPAASAVNNTAGSNITNHS
KNSADSGVTDIFANAHLESGSYQSSSTRSLNMVPPMPDICNRPERYRKSE
DVGTSTARTDRT--------------------------------------
-SPWPAHLFSGAGPSSSNTGPQSPHIHPFAGSDIHVSSAYPTYNTYPTYS
NL----------------------------LPPHTPNSAPHPSDPL----
--------------------------------------MFQHFMQTQQML
MNSITQCNQLLWIQQREINNLNNA---VLLLQERILNSANNSILINDSGL
VSGAGSHIRAES---------------------------TPPNNTLNSAP
SMSGSLYSRARSEQPAMVHQQGPTSPYHTIPPSVHQPVYGNLMPSNQFPS
FTPSSTQPQQPHLQQSNQQYSINQQIQR--------NNTNMSNSNATA--
------------------NSSSSSHRSYRNLRHVNINTANNAIYEQQHQL
HQQQLYDH-----HVPLHSNNYMNQNGTGTDDSNLQPPPQQQQFNNASAS
GAGSLGPSNMINNLANG--PTSGASMAPPPCLNNLNNSSNLNNVSTQQQT
TTQALNNQVLPGVRAN---------------------NYWDNFRSNINQQ
SNATDLGPNLQQPNVSSHNPTLSQHFQTISQSHQQQQQQQQQQAAQQDSS
--------------------------------------------QFQPVS
SQSTFLEHQSAPQQSQQHPLQQHHQQPPPQQHHHTPLSQSTS--------
--------------------------------------------------
---------------------FDLGELQFHTNPIN---------------
--LDLANKSGHPK-ASGNKKYPMSLRSCRDGN-NLGGESSSNFYGVG---
-------------AHAEMVSDLNLATASNYQH------------------
--------------------DSKSTSKLFEALKENVYQEVKNLITANESR
PHFLIQLFRELQLISSDPLRQRTLQSIQE---LYNRYIESTI------QQ
EQQEG------------HVNNVGSNNLLSS-SDVAG--------------
---------GGQTANGAGDAENIEVV------------------------
---EVAQN-----FTNVRQQQQQQ-FQFAPSAES-----TPITGGSASGT
GANLSAPTKDLEAN-------------------------DLGGMASSE--
---IISIIMGDIVGVINSV--DYINDSVLCK---IAGVICNHATG-----
-----------ASNGLF---QQLPAQQEPEQGLLGSPMLGPSMAAFLTQN
ETDVFS-REDFLRYLESWNRT---DKDEFISNLENLLNNILLRSSAAEGD
TAVVSS--------------------------------------------
---SNMNGDEEGQMR------SQQLQQQQ-HDSLSSFSNGNNNTTGDIST
DNNETFQPYAQGNENPF-PPQVATVSGAVGG--STTRRVY----------
---------------------------------ATSESDKMSNG---ISS
SNGYALTTYDLAEADQICD---------MDKVHPVGDMAGGAVGGVS-NS
GSDD-----QMAL---RNEDTRRWMLLIDRIEMKR-AEKAAQEQPSMDSD
DEELPIFY------------------------------------------
------
>7159.AAEL010873-PA
--------------------------------------------------
--------------------------------------------------
--------------------------------------------------
--------------------------------------------------
--------------------------------------------------
--------------------------------------------------
--------------------------------------------------
--------------------------------------------------
--------------------------------------------------
--------------------------------------------------
--------------------------------------------------
--------------------------------------------------
--------------------------------------------------
--------------------------------------------------
--------------------------------------------------
--------------------------------------------------
--------------------------------------------------
--------------------------------------------------
--------------------------------------------------
--------------------------------------------------
--------------------------------------------------
--------------------------------------------------
--------------------------------------------------
--------------------------------------------------
--------------------------------------------------
--------------------------------------------------
--------------------------------------------------
--------------------------------------------------
--------------------------------------------------
--------------------------------------------------
--------------------------------------------------
-----MQPTWDRIFSN----------------------------------
--------------------------------------------------
------------------------------------RTQSTS--------
--------------------------------------------------
---------------------FDLGELQFHTNPIN---------------
--LDLANKSGHPK-ASGNKKYPMSLRSCRDGN-NLGGESSSNFYGVG---
-------------AHAEMVSDLNLATASNYQH------------------
--------------------DSKSTSKLFEALKENVYQEVKNLITANESR
PHFLIQLFRELQLISSDPLRQRTLQSIQE---LYNRYIESTI------QQ
EQQEG------------HVNNVGSNNLLSS-SDVAG--------------
---------GGQTANGAGDAENIEVV------------------------
---EVAQN-----FTNVRQQQQQQ-FQFAPSAES-----TPITGGSASGT
GANLSAPTKDLEAN-------------------------DLGGMASSE--
---IISIIMGDIVGVINSV--DYINDSVLCK---IAGVICNHATG-----
-----------ASNGLF---QQLPAQQEPEQGLLGSPMLGPSMAAFLTQN
ETDVFS-REDFLRYLESWNRT---DKDEFISNLENLLNNILLRSSAAEGD
TAVVSS--------------------------------------------
---SNMNGDEEGQMR------SQQLQQQQ-HDSLSSFSNGNNNTTGDIST
DNNETFQPYVQGNENPF-PPQVATVSGAVGG--STNRRVY----------
---------------------------------ATSESDKMSNG---ISS
SNGYALTTYDLAEADQICD---------MDKVHPVGDMAGGAVGGVS-NS
GSDD-----QMAL---RNEDTRRWMLLIDRIEMKR-AEKAAQEHPSMDSD
DEELPIFY------------------------------------------
------
>7070.D2A1X2
--------------------------------------------------
-----------------------------------------MNRSSTGTV
PKIKCRN----------------N-TTSCPNER-DS--PRSWTNNLTGDF
HRLNLSDYLRNSRRNHCAMNVGTVEEQR--------------LNPALNGS
ITPSSSSSRRNSSGTVP---------------------------------
------KCDNITKYPDKRQIEDKLSQIQEYLQITTSLMSSMKNTDDQL--
--------------------------------GDANNLMQMINDLRDSEA
KLVNILGNIEAEEQ------------------------------------
--------------------------------------------------
--------------------------------------------------
------------------------------------VKADRNDNYSESAT
SHHNDLDEKIDHTNREMEMLRDQQMSLLCLQ-----------QKAE----
--------------------------------------NKLKDARQIQEK
LLTASQYDVNSSINQRNKNLSSVQ--------------------------
---------------DFDIAIRELEERSKRLNEPRGSNSNLQ--DKLLAE
MD------------------------SLQSQIVTMHNINDDRNQLIQVLD
-------NRDTELRAQHLELQNKLSELQNKKSQVDQLVAQLQVLEETD--
--------------------------------------------------
--------------------------------------------------
--------------------------------------------------
------------------EDDVGAQVRRIVTMKEQLSKLKDMLEIVKT--
--------------------------------------TELNSNAS----
--------------------------------------------QEEQDL
ACGICTKAENFLQKDGEKRRTPLN----KQVNKNACDRGFG---------
---GAKPKSRTN----------------------------------SNKV
ALQVELEAKKRELEEIMGKHKAGTSNLN------HDVGTDNKS-------
--EFSCSSNAYFDWAPIMSDHNRFDSSD---------SDEYSDPNQ----
-------------------QFVLPTLNYPKSDHDYVAHHLQDTTTDR---
-------------LSSIPRTPERRTPRAASEQGKNQVQKQLELIRSVCDS
MLDQQG---GTNVRNNL--TPSSLYFEPRPMNTTAIVDPNYQSWLA----
-------------------------------------TNTLQTQAFMLNT
LNQCCQMLWLQQRELISLRQTVNQLQDYGGNLAS---PLQSECRSRSNQK
-----GGNQVAAACSMPNLN-----------QYNIPPSVNLDP--SSSYQ
NNMQNARLLDHCLN--------NVSDHNNSVLHAVNANTNQIPPTHMWNG
QALNNQVAPGNRANNYWDNFRSYSRQNLLSTKS-----------------
---------------NEGFQNISNNPFTLVTTPKCNSD------------
---QMSSQENTPR-RRTQFRNNNSVVPPDVLNVNKVDQRNINECDYNNE-
----SNSTISEEHTIFKESASRRNEWHEEQVD------------------
--------------------DHHTKSKLFEELRENVYKEVVTLISANETR
PHFLIQLFRDLQMISSDPLRLKILQAIQT---IITHNLTTN---------
--------------------------------------------------
--------------------------------------------------
---HTNRQ------------------------------------------
-----------------------------------------D----DN--
---R---VIKEIIPFLNDHEDDSITHPFLVS---LKQVLLESESF-----
---QETVR-----DSVFKKHFSNVL-DEVLAQYQGKKVHDVKMHFIQTVS
DL-LRG-ELSFIQLIQDTCPD-----------------GGELETFETN--
--------------------------------------------------
-VNQEVTIQNGD---------------------LAEADQGRVEEDDGEVE
--EEGAVG-------GFWELPLEVSED-----------------------
--------------------------------------------------
--------------------------VEVPSTEFQNNAEAQTQFIKQG--
-----------------LDQVPTR--LPT---------KSPSNTPSKGI-
--------------------------------------------------
------
>10228.JGI62202
--------------------------------------------------
------MASNLKYSSSSEPRPKH-------LRVSRITNDRTLAQSAPKPS
S----------------------KKNATTPLATMQSAPSNESHRLKDTIN
RKIAF-DVDEEEINSMENGIDDIES-------------------FTTENQ
SDIS----------------------------------------------
------------EAIDSQMVYERLMQVRKFLKQVTQRYKELQTIEVNDDG
RK--------------------------NLYAQQKIRLAGFIKTLKGQEQ
GYLDLMRKVMNTEN------------------------------------
----------------------------------VRSEADT---------
--------------------------------------------------
------------------------------------ESNLSETLRYDDQI
ETNNPTNDLVIDDSKLLTILQLDCFFAYSLR--------------SKSNA
LLQADATEDAAEEMNALRNKY-----------------AIMQNILTQQKE
LNELRSRQAALVALQQRSQDRQNDLKDETDKSSEP---------------
-------ESANKRQAELLNKMLLLKHRQQHI----------Q--D-----
----------------------------TESMEKFADVNDDP--------
------------------ELLQKLRLLQESRSRVARLKELI---------
-----------------------------------------PEVVIDD--
-----------------------EEENAGSSSIDDSLAISTEDPEIQEKL
TKFAYWLLLISR--------------------------------------
---------------------------KLNVAKKRLQKLKELMKIVQEVS
S-------------------------------------INRPRLKK----
-----------------------------------SEKLHTEESNKSDDV
DHFQEEQLHKLQEKQEKLLHLKKV---LEELKSSLSDSLNLP--------
------PAPTDDLAAKSDKRNDLALNNSN----------SALWGELRKRR
ELQEELKSKRKQLQQLLAVEKAKEMEG----------LANGPSVNGTEEV
MGYGYDGATTQATWGGSTPDVGDFNAN-----------------------
-------------------LEDDLDDGYVATRGMEEDSASSESNEIES--
-------------DDRKEFKSDRNRSRDYRNVDNDLLSRKELLAVKRQYA
GLGKQMDG--MKSLLQS--LAVNLRVPSKSDEEMYLSEPNERPNFG----
--AVRKGQ-----------------------------DQVYMRQLEMSNT
LNQCLLQQMKQQQEIQEVQKQTNQL-------------------------
--------------------------------------------------
-----------------------------YWMFMDRRHKYTDQALGRLY-
--------------------------------------------------
----------------------SDSSLTSGPESTN---------------
----------------NERSFQRSKKGK----------------------
-------------SHEDLLRRIASDRESGITS------------------
----------------------ATDQSLFETLREPIYSEVAALISQNEDR
PHFLIELFRELQQLTTDYLRQRAIFSLQD---LTRRYLREDT-----IAT
REPQ---RNQRPWALSNATSEHTPSESIATIDDEEMQAQLGGRRSNRRHT
QD-DDISCLSYDYMEVVDSATSMATPPSNSSP----YDLPFASDSL--GD
TIIHLDKA-----LKEVRAVDERARRGTFTIETE---MAKEGVDKISKAS
SIESHKRKGDATLSNNSSAYDVESSSSLS-----DVPYPRVNTQELDR--
---RIHVILKELVPYIKEHSQESCSSPMLSA---ICARVLSLAQN-----
---QTENE---EFARFFHRQLNSTL-IDSLGKYIGRSHEKSSQE----IP
SY-LPS-GSGNQQYTSEDGND---NSEIDSETEAESAEDKPVDSVHEREV
KT------------------------------------------------
--AVDMLSKDKSDQS-------------------MDVEMEELGKDRDDAM
ANQFEERSIELMQETEFIDCTGDSAQT-----------------------
----------------------------------------EDFNKISTGN
NLDGKQHSTEGNSTISNETITDDNGNSADMEVKSFSKLDDED----DQHV
ANTGTADFENDE---LGVEHLPSK--LDV-MTKEQLLEKIEDENRQNDPV
VAVINTSSDKDRDTTGKCAFHTLFLIFNVVFKL-----------------
------
>225164.jgi|Lotgi1|153121|fgene
MAMASGGRKPFSLSKLPQSDSRPTRYSAGDDQNDAEPQMNSSKKNVPKEV
RINNWDF-ADWRPNSASTDSKRR-------KKSKGNPEREREQSLSLDSP
PQRDKKP----------------RTPSTFPRTKIGPSTPTSQKRALENLR
SRMTFSETDEGSTDGEPNNERVVSKRRLN-------PPNFSRQDTNSTEE
GASQANLTNRNNN-------------------------------------
-----RDNSVQDLGLDSNQIVGRLMQIRDYIKQANTMRDTLNKSKEARDK
EKVIKLKHVIDNLVKQEIYTLETLHQLSKSNKDDMDKLKKLVDNLKDQER
GYMGLLQRMLALRDEGVLENGNGTLHALLPDLEDNDYSDNNNDNDNDDDN
EDNKSESDDTVSVDLEVQTNASDTTTEERTNSSSSRPYIEDKLGDTDDEN
ESRRSSKESNNMDN------------------------------------
--------TLVAQRNAQAVEWDFGVDSIDGLDNLLPGSLDAMRANELAAL
QQQQNLLKILAEKQEQLRALQGRQDALVAMHKEAEKKLHIAQNKENKAKA
AVKTASEAVRHASNSNPNLTP---------------TDDVEEDPEAELSS
TQTQLEQLVRMKNRLEMLKNASTELAAEEEQAGNDMA-------------
--ILQTATDDEPGRQQLQDKLEDLQDKKDRMNDLLMELQTLR--SQRFET
LL---------QNDSEGAS----ATAPVVAPPAPNSRSSSQIKLTDALST
LDQADSTAESAEQVLSMMDAQTKLEKLQEVKGRLDQLRGLVQYYQGN---
-----------------------------------KTRSDGDGGEIRDQS
SAPTYSDYGDTESLEN-----ARRAPIDAEKIFQTGSQLNVLGSVPGATS
RRRADLDSQQSD-------------------------------------E
ENASVNDSQMSSLGPWGDEPEIREKVRQLKATKEKLQQLQDLVSMCQQSP
DLAQSLPDNITEDDRPS-------------LLTAQQTEERNISLSE----
-----GEIPNDSQSGLPEAES-------------------LFSVKEQIKE
LSELKKERERLLALQNQLQSLQGH--FDPEDNDNISDDGNDT---ETNKK
SRSQSEPGPVVT-----------------------FASNDELYSKMRKQR
MLREELRSKKKELEAIMKKDRNKRQYFK-----NQDNQSDTVSYSTD--A
FGASASADATMATWGGSTVDNLENITEGRDDNDDDDDNDDEDDAYPSDGI
VQVEEEEEVNGSDNNTYTIEADARQRRAARSKPTQPDVRPKARKIATFPR
SQSAREEVLMASQSGNVGKKGAVRKTKANKRTKQENYRSAEEIVRDVEVE
DSSRLDLIQQQVQQTYQ--LLQEQHHNNTLQGTLSPNTSGLTMG------
--NPMRPAAGMYPD---------------------MLQQQMYQQQMMMS-
INQCHQQLNLQQIEMSNLNHHIQQISLYIQEQQ-----------------
------HHHHHHPINSTTDD---------------RDHSRLTPLATSSQT
HISPHHHLPPPPTR---------QSTFTLNPQFPLSFAPVEGLSPRQHSS
HRITSSSPSRQ---------------------------------------
---------------------DVPQPQTNNLRPIPPPRLDSYQQNSNVNN
FLGRDSQRDARPK-TNGEYGKPKKSKDRPEEDYERSSQGHGGQAGKDGRY
RPGLSSGISGTAFSDSNSVTDALSARLGEPRN------------------
------------------RDGDAMELSLFETLRETIYSEVATLISQNESR
PHFLIELFRELQLLSSDYLRQRGLYAIQE---LVSKTLSSED------NP
YAVQSRWSRNGGG-DNLTASELTPSESLLTSEDESKE--FVEKKKKKLLL
NRGGSLKNNQYDYSEQAENTSTLSTPSTG------LAESPFANESL--GD
TVIHLDKA-----LERMREMEMKEIE-EGRLDEESLQVVYNRVREARQAA
RILEDNKLVPGSGTDNGSQGSIPDIM-----------YSRINSSQLDD--
---QVKEIIREIIPVIKEHTDDICSPQLLAY---IKRLVLSLTRQ-----
----NDSR--HEFTSFFHSQLGSIL-HDSLARFEGRKVRECGDDLLDSMS
DA-LYD-ELAFFRMMQDLNNP---NLNNKTKSNQSSKTSSPQKSPLHTRI
VNKADLISDDGNDVSSSDSDVDSQNNLRMLVAEEEN-LGKERDDELANEM
PIQDADEKDQQSESPYKTQGLKIELAVSE-TKPFTRIGSDEDDDNDSDES
HSAEDPSETAVS-----RDAKLSSQPD-----------------------
-------------------------------------------------R
AVEINGNLTSPSRPVTNNVTSQANGNINGIQSEEDGDVTADKPTVDNHTT
LMNGDVDNNNE----VTIDDLPTS--LNITVSK-EIEKKVVDEQNELTGE
NGILSTMEPQ----QELAGDGTALKDPDSFGNLN----------------
------
>400682.Aqu1.200968
--------------------------------------------------
--------------------------------------------------
--------------------------------------------------
--------------------------------------------------
--------------------------------------------------
--------------------------------------------------
--------------------------------------------------
--------------------------------------------------
--------------------------------------------------
--------------------------------------------------
--------------------------------------------------
--------------------------------------------------
--------------------------------------------------
--------------------------------------------------
--------------------------------------------------
--------------------------------------------------
--------------------------------------------------
--------------------------------------------------
--------------------------------------------------
--------------------------------------------------
--------------------------------------------------
--------------------------------------------------
--------------------------------------------------
--------------------------------------------------
--------------------------------------------------
--------------------------------------------------
--------------------------------------------------
--------------------------------------------------
--------------------------------------------------
-----------------------------MCP------------------
--------------------------------------HLVQ--------
--------------------------------------------------
--------------------------------------------------
--------------------------------------------------
--------------------------------------------------
--------------------------------------------------
--------------------------------------------------
--------------------------------------------------
----------------------------FEGLRDVIYSEVAALIAQNEER
PHYLIELFGKLQLLNTDYLRQRGLYAIQD---ITSRFLTEVN--------
-----------------------QGKASKRSNSA----------------
---------KFDYVEKVDSASSLSTP-------------PPP-NNN--NN
NNEDMEEP-----LHNVVVVDPLSVMVSGGS-------------------
--------------------------------------SDINS-LMDD--
---KIKIIMTEVIPLLKDHLNTICNVELLQY---IQESILNIVIKS--DK
EVLNVDESGGGQLKNMFLKQIEISL-SSAIGKYINKRLGDIGEDLLVDVS
EI-LFN-ELSYYQLLKEQX-------------------------------
--------------------------------------------------
--------------------------------------------------
--------------------------------------------------
--------------------------------------------------
--------------------------------------------------
--------------------------------------------------
--------------------------------------------------
------
>400682.Aqu1.222753
--------------------------------------------------
------------------------------MILLRLLSSELISARMAESQ
PL---------------------NTKAAAPTEEAPTEEIIDDDDTNQEIN
NS------------------------------------------------
--------------------------------------------------
----------------------------GYIEDAEELYEQLQDQSD----
------------------------------NEEQMERVSELIRQLKTQEL
NYLQVLLKVMEDND------------------------------------
----------------EDDDDVDEEISKENESLSLRDEINK---------
--------------------------------------------------
-------------------EEEEEEGEELVDDDDEEFDLLA--------L
QEQHQLLKKLLEQQQQMELLHAKQAQLLSMK-----------KEAEERLA
AVMIEKESLNTTTTS-----------------------QKEEEI------
-------------------------------------------------E
EET-----SVNIEELDIIQQLDEMKEKRAQVEKLLLQIQSIK--NSGGEG
DI-----------------------VPVSVSDADGTSER-----------
--------------VEPEDTSEKTKVFDDVKSNLRSMHDQLLKIESA---
--------------------------------------------------
--------------------------------PNLKATPGPGTG------
--------------------------------------------------
---------TDPIKRAASGPEVSAN-EELKRKRNELKNLEKMLN------
--------------------------------------------------
-------------------------------------------------E
LQSLTSDKVGDVSIQRKLEN------------------------------
--------------------------------------------ELIRQK
QLYTTLLKKTSQLQQLQKDIEKLSRG-----------------------S
DQESGVVDTTAGTWGGSSEDEIEQ--------------------------
--------------------------------------------------
-----------------------STATIENKAKTNDGQLFNYSVHKHSSK
LPQPTMANDNTNSQDEF--LRDQLRKSTDMCG------------------
--------------------------------------QLMDQQSLLLNT
LHQRLDSLPYIQEQMSQLQQYHSYLQG-----------------------
-------YNEYLNNAY----------------------------------
------------------------------WQVCSEATG----HMNSSTL
KEENETTANSSFQEG-----------------------------------
----------------------VIPPPPAPFPPMN---------------
-----------QYAGATPFSPFARPTN-----------------------
-----PHLQYTPLFKQQDVPPSVS--------------------------
------------------ASGKQVQ---FEGLRDVIYSEVAALIAQNEER
PHYLIELFGKLQLLNTDYLRQRGLYAIQD---ITSRFLTEVN--------
-----------------------QGKASKRSNSA----------------
---------KFDYVEKVDSASSLSTP-------------PPPPNNN--NN
NNEDMEEP-----LHNVVVVDPLNVMVSGGS-------------------
--------------------------------------SDINS-LMDD--
---KIKIIMTEVIPLLKDHLNTICNVELLQY---IQESILNIVIKS--DK
E-LNEDESGGGQLKNMFLKQIEISL-SSAIGKYINKRLGDIGEDLLVDVS
EI-LFN-ELSYYQLLKEQDDL---PVEWKPLPISPKKPASTVLHGISLSQ
--------------------------------------------------
-------------------------------------CE---EEEKEKLG
---------------NTRDDELAKSWHQPMTDEGNGAKINGIS-------
----------------------------------------DEVEGNPVTN
SSET----------------------------------------------
--------------------------------------------------
--------------------------------------------------
------
>6085.XP_002169154
--------------------------------------------------
--------------------------------------------------
--------------------------------------------------
--------------------------------------------------
--------------------------------------------------
--------------------------------------------------
--------------------------------------------------
--------------------------------------------------
--------------------------------------------------
--------------------------------------------------
--------------------------------------------------
--------------------------------------------------
--------------------------------------------------
--------------------------------------------------
--------------------------------------------------
--------------------------------------------------
---------------------------MTEQQGLNHNQSLPFPY------
--------------------------------------------------
--------------------------------------------------
--------------------------------------------------
--------------------------------------------------
--------------------------------------------------
-------------------------------------------------Q
--------------------------------------------------
--------------------------------------------------
----------------LR--------------------------------
----------MSEYN-----------------------------------
--------------------------------------------------
---------------PLSYQGNFAN-------------------------
--------------------------------------------------
---------------------------------------THTGNVMTMSR
MS-----MNNQHAETNISEHHEKTIWP-----------------------
--------------------------------------------------
----------------------------SFFKIEDPAMGGNDSELEKNK-
--------------------------------------------------
--------------------------------DITP--------------
--------------------------------------------------
------------------MTANAPESTG----------------------
----------------------AVNFSLFESMRDLIYSEVATLIAMNESR
PHYLLELFRELQLLNSDYLRQRGLYSLQE---LVTKFLTDSNTDSSPAKS
AFVQETVSNQQVY-DNWVESAQTPSESGTTTEDEG------ERHALQSLA
KQMENNEMYDYAEIVEQQSDGNFSTPRSS------IVDLPFASEDL--GT
TVINLDEA-----LQKMKLYELKMAETQKVFEQASNNLSEFIPYTKQSQK
Q-----CFNDAQNSNLSSEISFDCHN------------STLDAPLLNQ--
---TVKSLMMELVPFLNEHISEICTHDLLDA---IRCKIVHLAHQN----
ELQVLNKPESEQFHRFFHNQLESVL-KDSLSNFSSRKLKDCGEDILIVVS
EI-LFN-ELAFFRLMNNLDSH----------PNNKAEVVNNMQASKSSSN
SS------------------------------------------------
----------------------------------SNFVIVDSSELTDEEN
ESLRNFVKVELAVSEIHPTQSDRDDSE-----------------------
--------------------------------------------------
-----------------------------NEMSCARTAVPITSLNYYSQD
VNGTHFNTKDVNGTHFNTKDVNGT----------HFN-T-------CIVL
L-------------------------------------------------
------
>645134.SPPG_06502T0
--------------------------------------------------
--------------------------------------------------
--------------------------------------------------
--------------------------------------------------
--------------------------------------------------
--------------------------------------------------
--------------------------------------------------
--------------------------------------------------
--------------------------------------------------
--------------------------------------------------
--------------------------------------------------
--------------------------------------------------
------------------------------------MTAFIEDAKALASE
EYIATSSCPRSSNPSPDMKLIDAAEIDDIMKAIDA---------------
------IASSELEVSPALKQLVELKQMHEVRDTQLRQLQALR--EQYERN
E--------------------------------------ERANEQLSVFA
---------------------ERQAELEELRDQFAIVKAMRGY-------
--------------------------------------------------
----------------------------EGS-------------------
--------------------------------------------------
-------------------DDIDPGERDIVSGEQRTG--KQTLEMLTD--
-------------------------------AEQQD--------------
----------------------------------------HSKVAALRRE
LAFLEDIKRG---LDAKKKALQDA---YPAENVTVASVDQLAN-------
-------------------------------------LDSAMSDQHRVAE
AANVHFQQNEDPREFALEELMRRLEAAS--------VGGNGQ-------M
RRAEPRVPSHLHYYAGNAEQRVDQS-------------------------
--------------------------------------------------
----------------VPEDVSDADIQNIEQGMQEVLAQMGTVEKAREMA
TDEQKQ---QFDELFAR--LKGQLG-------ELVQVQNKVTYFRN----
---------------------------------------------LLKTQ
ASVGQSSL-QQERNIEQVQSAPSRARAGNGPSN-----------ANSKRP
-----------------------------------------GPNFPAVHN
---------------------------------LLPYDHRSASPGQYRS-
--------------------------------------------------
--------------------VEVDQAVRGLNQYKEGGFIE----------
-----------------NRGDASWVEAAEVDEYDIKEEVPDVYAEG----
-------------------TNMSGNDMETSIT------------------
--------------------PEAKR-FLFDQCKDKIYRCAASLISKHETE
PYFLLQLFRGAEKLGNTYLRQRLLLALDD---------------------
--------------------------------------------------
--------------------------------------------------
--------------------------------------------------
--------------------------------------------------
-------VLEE------------------A--------------------
---------------------------EGLERERGR--------------
--------------------------------------------------
--------------------------------------------------
----------------------------------------GEERPTKRGR
FFEENQV-------------------------------------------
--------------------------------------------------
--------------------------------------------------
--------------------------------------------------
--------------------------------------------------
------
>283909.jgi|Capca1|228845|estEx
MTSNSGASGGRLPPSDARNLAAMNRLINSVERADSAERGSA--GSSWLDE
RPNNWDF-SSWQPSTTFDNTGAR-------RMKKANEAKEQNHGVERERP
RDTEQRRPAAEHFTPEEGRGNHRHRPATFPRTK-GP---LSQKAALENLR
QELSYSDIEEVTMDTGEWNNERSMHRDVR--------SGLTPLQDMERNE
MDHKEAEEG-----------------------------------------
--------------PDSNQIVGRLMQIRDYIKQASTMMERLRKVPD-AK-
------------------------------SCEQFEKMSGIVCHLKEQEK
GYLSLLQKILVSREEDVLMRQNS--STLCQETP----------------S
ESEATTELDAFVINSSEDDENIARNAMSLNLN-NTRPMIEDRLGRHGDTD
NEEAINS-------------------------------------------
---ARSSNPGNDEELSWDDGNTFPAINELLSKKSELQSYLENKNGELAAL
RQQQELLKQMLQQQEQLKALHGRHAALTALQEEAEQGIDAQGATALNNEG
SVKSDNRDDLGDGACGGGDDE--------------LIPQQIVELRRQLEF
LKNTEQMNGHPSPPPAKKTP-PPPRPPPPHPPPASIQ--------PDQNA
AELEQLSIASTERR-QLQDKLLQLQHKKEHMDSLLQELHSMR--AERLVL
NN-----------------------EVENGSNCSSVGR---MADGMLATA
SADHT-AEEAEELLEML-EARNRLKKLQDVKERLNELKNLVQYYETG---
----NEFIHG-----------------------NQGQGQIEVHDLEEV--
-SSLVANDFEDLPPAK--------NMSLKKESENRRRSMNDGAGSSRQP-
--------IDPS--------------------------------------
DTTETTSQMSSSAEGWNEDPQVQEKVERLKEAKEKLRRLQELVAMVQHSP
DLAHALPNDLADLAA----------------SVQDDTESQFSSQARSPAA
AAVAAVSRANNISAADGAAALSFQDR----------EQLYQRKMDEQKDE
LHDLMQERDRLLRVQGELQHLHDALPAQPTERSRTESVNDS--SRRSVDK
CSKGRSEPPRPARQAPQDVTVTFQEPLET------VVSNEELFDRMRQQR
ILREELRERKKELEQFMRKGNDRPRR---HYGRNQDNQSDNVSYSNKSYQ
DGASASEDVTMATWGGSTAGNLESIEEGEAGRRMAHEDHDEDDAYPSDGV
VQVEEEEEANGDSD---RDTYTIEDED---------------YRLSAR--
---RDNRHQHQPMEQAPAPLGEASQQARRRQHREAESLSATAPFQDGSYT
FNNWSTNNQVLNNTRNT--RVKSARRRRRQQRGLSAEDNPILYKMQ----
--QDIRELRTQLDSQNSPSSS----------EGLQHQCSQLQQQQLLMGL
NHCYYQLLQQHQQLIERFGLLENYIVEQ----------------NSDSRS
-----PRAGRHPSDP-----------------------------------
----EPRYPFDVVS----------------ERLLATASIPRKVAPKRSPL
NDLSSQIPIDTIQARDMEVPLRLNLDEAVR--------------------
---------------------PKKQRSPKSKPQ-----------------
-----------DVVIGRRFPTPSRAGAAAMLAQQKTAAAPYR--------
-PGLSAGISGTAFQATSSVSSAVSSLPGPDNDR-----------------
----------------PVRREEDVPLSLFETLHETIYSEVATLISQNENR
PHFLIELFRELQLLSSDYLRQRALYSIQE---LVTRYLTDEK----VTQT
KEKPWEVHSNASN-LRQPDPTSTDDEDLKQTTKEICE----SGD------
---------RFDYAENVATTSSMSTPTSSTQPNGSWAETPFAQESL--GD
TVIHLDQLRHEYNIKRAAYFTRKALRRMRDYERK--LATAGQPDPQGASP
TVSSAPPPAVPSRDDPQSDGSMSDVP-----------YPRIDTQQLDK--
---QIKSIMTEIIPVLKEHMGDVCSQQLISY---IRRLVLSLAEHPPESP
AAMVQQPPHSQEFVRFFKNQLASIL-QDSLAKFEGRKMRDCGEDMLVEMS
EI-LFN-ELAFFRLMQDLDDP---KAKVKARLKQWREDSCTSQTSTETAV
TQDEPQFPISMANQETED------DEEEEEVSSLTSSSSRDED-------
-----------------------------------GLTS-ETEDNEKKLP
-----------------QPQDEEEELGKTRDDAFAMELAATAE-------
---------------------------------------EKKVNITLAPS
ETKPFTRIGSDEDDEAEDEVASNGEPSETAVSRDAERAAASAPSD-SQSE
EEKNDGEKDDDVEELLSPNDLPSQ--LSV-ISKDELASQMEAEQ--LTLE
NDLLTSLQD----VQELAGDPMALKAPGDDSTIANGSLTLNLTEEQPANN
SSEA--
>7739.JGI117108
---MAGK-SRQLISQSFTEGPSVPDRRPARHNLSDSDMLSL--SAAMMDS
RPNNLFSMGAIPRQSKSVNQPSM-------------NNDRRMMGRYPGGP
P----------------------LVDSLYRQAGLGPGVSPRSASAPLTMD
NQLNVGARMTVGANNAVANNERSATTQVK---PSHQGARVNQLSLPTRAP
ATATAAAVRREEASSVE---------------------------------
-----------SLEPDTSHIIGRLMQIRDYLKQAKGMLSQIENSTGTSW-
------------------------------NREQRDKLQELVGHLEEQEK
GYLGLLQRILAGDR--EGEAAGQ--ADDDTS---------VNG-------
-----SVAYSMSLDLGDARSDISEVTSEATYTARNRPQIEDHLGFH----
--------------------------------------------------
-----------------SSSEMEQDSNGNFGSWDNDGRPVSPGPGARR--
DHAARLLAWGMPPEEPERAVSPEPGARRPPR------LAWATPDPEELNN
QQDAARAADTTEKASGPEE-------------------EDLEGLRQQKEL
LRKMLEQQEQLRQLQDRQRM-LVQLQEEVQDTLQSSQ--------AAQGE
EGAQGGVIPEAVAD-RLKDKLQVLQGKQEHMADLMRQLHSLQ--HLRQMH
EL-----------------------DPTSSSVTSNNRQNESIEEAMKRRE
SGQQEPAARAPAVSAPRQDTENKLRKLQDVRERLNQLRELVRSYQAS---
-GFDDETITI-----------------------STTTSQQRDSDYLEN--
-GVEQDDDDDDDDDEE--------DDDDDDDEEDEDDDSDDEEDDKEEE-
EEEGDMGADGAR--------------------------------------
GQEDNVSLSSSTLATMAEDPVIKEKVRKLQEAKEKLRRLQDLVSVMQTSS
MPGITLPKELADLLG---------------ETEEEDAEEPPPHQAR-APP
SLPDS-----TASSQPGQSM---DDQV--------------RRMQEE--E
LASLLQEKERLMAIQQELLRLQDAKLTMATAHQQEARTDSAPSSARAYRD
RSTGEAPQPQPRVQYQGTSASQRQLPPRQ------RPTDRDTWEELRQQM
MLREEIRRKRTELEDLT--SAAEK--------GDFSVISDTSGFP----G
YSVMSGGDVTMATWGGSTQRSSDSVQD------QGMDFNSMDEGYPSDGI
VQAEEEEEED--GS---HATYTIERG-----------PGGNYLRLSPR--
-ADQDLGRIYDAPSGSRG----YSSSRDSWRNRQENYRSAEELMQEDVSG
WVVKE--CRRLQDLCGH--LQQQMGSTTNLCQALLADQQLLNRLVS----
--TSLNGSSGYGSGSASPQTPRT--------DLLAYFSGQLQQKQQLLAQ
LLQCYNQLSQQQHDLVVMQQTWEGAHSLQDPNH----------PAVTSPT
-----PTSAPFRPDSNPF------------SHPQLSPFASYPSQPRGS--
-FAFSPSFPANFPN---PDT-------TQSYRLPMPGSGYRGLHPTSEGM
QQTDITIPPEKLRRQSDVPARPPAAAPVSSGKG-----------------
--------------------RTAQAAAPTSVPKLDFTQLKKARE------
----------SSRMQGTPDSKTKKSKKRGHRGTMYEAEGDQLYQSF----
-PHVTAGISGTAFQDTTSISSKMSSVTGSERPD-----------------
--------------ADVLSSHAASEVSLFEALRDTIYSEVATLISQNESR
PHFLIELFRELQMLTSDYLRRRALYALQD---LVTRYLTEDS----IKQH
RPPISMPVNLRAW-LG-GNSEQTPSDSMVTSDNE-------GGEEGRTMP
G--------QYDYMEDAGSASSMSTPQSEGG-----FDP-FANDDL--GN
TVIHLDRA-----MHRMREYERLKAEAEGGDDAS--PHSSEPGQANTTSA
ATSTNSATSNSSAQDVGSESSISDGP-----------YPRVDTQQLDQ--
---EIKAIMTEVIPHLKEHMEEVCSPQLLAY---IRRLVMSLTRH-----
------RDDSKEFSRFFHKQLGTIL-QDSLQKFVGRKMRDCGEDLLVDIS
EI-LFN-ELAFFRLMQDLDSS---PSKNWLQPTQSGEEDQTTGSEAAAGG
EGEAKS-DSSSSTETGDE------DGDTTPKGTASHTTGTQAGWHRDKAS
SGVSTQGTGQGSRMYPEVPPVKFDLSVSE-LQPLTSYGSGEEDEEQETEQ
FEQVTDIPTGVQAERDVSDANTAPSANQPEQTASPQKAGSPAK-------
--------------------------PDQPGSPVRPAQGEESVVTGAEPD
QEVSFKPKSADVNEDGTAEAAGEGQNGEVAVPEQGEDKSEDKEEPIAENG
VPDGSEEAPAQVGQGDQVGEVSPR--SLTALSKEVLEQQQAEEDKEN---
VLVVEMIADGTM-NPQLAGDPNKLPEVESSA-------------------
------
>7739.JGI117115
---MAGK-SRQLISQSFSEGPSVPDRRPARHNLSDSDMLSL--SAAMMDS
RPNNLFSMGAIPRQSKSVNQPSM-------------NNDRRMMGRYPGGP
P----------------------LVDSLYRQAGLGPGVSPRSASAPLTMD
NQLNVGARMTVGANNAVANNERSATTQVK---PSHQGARVNQLSLPTRAP
ATATAAAVRREEASSVE---------------------------------
-----------SLEPDTSHIIGRLMQIRDYLKQAKGMLSQIENSTGTSW-
------------------------------NREQRDKLQELVGHLEEQEK
GYLGLLQRILAGDR--EGEAVGQ--ADDDTS---------VNG-------
-----SVAYSMSLDLGDARSDISEVTSEATYTARNRPQIEDHLGFH----
--------------------------------------------------
-----------------SSSEMEQDSNGNFGSWDNDGRPVSPGLGARR--
DHAARLLAWGMPPEEPERAVSPEPGARRPPR------LAWATPDPEELNN
QQDAARAADTTEKASGPDE-------------------EDLEGLRQQKEL
LRKMLEQQEQLRQLQDRQRM-LVQLQEEVQDTLQSSQ--------AAQGE
EGAQGGVIPEAVAD-RLKDKLQVLQGKQEHMADLMRQLHSLQ--HLRQMH
EL-----------------------DPTSSSVTSNNRQNESIEEAMKRRE
SGQQEPAARAPAVSAPRQDTENKLRKLQDVRERLNQLRELVRSYQAS---
-GFDDETITI-----------------------STTTSQQRDSDYLEN--
-GVEQDDDDDDEDDDD--------DDDDEEDEEDDDDDSDDEEDDKEEE-
EEEGDMGDDGAR--------------------------------------
GQEDNVSLSSSTLATMAEDPVIKEKVRKLQEAKEKLRRLQDLVSVMQTSS
MPGITLPKELADLLG---------------ETEEEDAEEPPPRQAR-APP
SLPDS-----TASSQPGQSM---DDQV--------------RRMQEE--E
LASLLQEKERLMAIQQELLRLQDAKLTMATAHQQEARTDSAPSSARAYRD
RSTGDAPQPQPRVQYQGASATQRQLPPRQ------RPTDRDTWEELRQQM
MLREEIRRKRTELEDLT--SAAEK--------GDFSVISDTSGFP----G
YSVMSGGDVTMATWGGSTQRSSDSVQD------QGMDFNSMDEGYPSDGI
VQAEEEEEED--GS---HATYTIERG-----------PGGNYLRLSPR--
-ADQDLGRIYDAPSGSRG----YSSSRDSWRNRQENYRSAEELMQEDVSG
WVVKE--CRRLQDLCGH--LQQQMGSTTNLCQALLADQQLLNRLVS----
--SSLNGSSGYGSGSASPQTPRT--------DLLAYFSGQLQQKQQLLAQ
LLQCYNQLSQQQHDLVVMQQTWEGAHSLQDPNH----------PAVTSPT
-----PTSAPFRPDSNPF------------SHPQLSPFASYPSQPRGS--
-FAFSPSFPASFPN---PDT-------TQSYRLPMPGSGYRGLHPTSEGM
QQTDITIPPEKLRRQSDIPARPPAAAPVSSGKG-----------------
--------------------RAPQAAAPTSVPKLDFTQLKKARE------
----------SSRMQGTPASKTKKSKKRGHRGTMYEAEGDQLYQSF----
-PHVTAGISGTAFQDTTSISSKMSSVTGSERPD-----------------
--------------ADVLSSHAASEVSLFEALRDTIYSEVATLISQNESR
PHFLIELFRELQMLTSDYLRQRALYALQD---LVTRYLTEDS----IKQH
RPPISMPVNLRAW-LG-GNSEQTPSDSMVTSDNE-------GGEEGRTMP
G--------QYDYMEDAGSASSMSTPQSEGG-----FDP-FANDDL--GN
TVIHLDRA-----MHRMREYERLKAEAEGGDDAS--PHSSEPGQANTTSA
ATSTNSATSNSSAQDVGSESSISDGPVYNYNVVYPRQYPRVDTQQLDQ--
---EIKAIMTEVIPHLKEHMEEVCSPQLLAY---IRRLVMSLTRH-----
------RDDSKEFSRFFHKQLGTIL-QDSLQKFVGRKMRDCGEDLLVDIS
EI-LFN-ELAFFRLMQDLDSS---PSKNWLQPTQSGEEDQTTGSEAAAGG
EGEAKS-DSSSSTETGDE------DGDTTPKGTASHTTGTQAGWHRDKAS
SGVSTQGTGQGS-----------------------SYGSGEEDEEQETEQ
FEQVTDIPTGVQAERDVSDANTVPSANQPEQTGSPQKTGSPAK-------
--------------------------PDQSGSPVRHAQGEESVVTGAEPD
QEVSFKPKSADVNEDGTAETAGEGQNGEVAVPEQGEDKSEDKEEPIAENG
VPDGSEETP-EVGQGDQVGEVSPR--SLTALSKEVLEQQQAEEDKEN---
VLVVEMIADGTM-NPQLAGDPNKLPEVESSA-------------------
------
>7668.XP_786223
MAA--SK-APQLHRSVMSE-PRGNAVPRYNFTQPMDDFLFNLIGGEKEES
KPNNY---YNWKPSSTFAEQPSTVVRSKKSKNKEREQNISVKADTQGAAM
MSNGPSRR---------------RTPATYPRTQHVS--SLLDREELENLR
QQLTYSDVDDQ-STDSQALGSVSIANRVN---NMRLGDDVASIESGTRRP
PSLLDTIFVNE---------------------------------------
-------------KPDRNKIVARLMQIRDYVKQANAMMSTLQNSIESPE-
------------------------------KDDQVGKLGRLQEHLQEQER
GYLALLERMLAEELSLAGSISGM--ESSVTSNDLNGLDAAVEGRSSQNSG
ESFATSVAESASINL-DARSDISEATTEGTFTARTRPKIESHLGNHSCAS
DNDISDSELDDIRSVSSYASGSFGLDTQELHEQYSSMLQKYQDGGEENLS
AAMERITLSRNEGQDESTSSHMSSNSSYSFQEGQQTKQNVSEQIETLEGL
RKQHDLLRKMLKQQEELRTLQNRQTALMTLQTQIESRLTNSEQERAEETG
SITSTQATTTTAGTSVTEDTEPLMTTAGRFATGVPLTAEDLQERR--RTL
MR-MLAEQSDTR-------------SGEIQQARALDW--------MEQAE
EEVSPPLVSSEHA--ELRDKLEALQQKKRQMDDLLIQLHALH--P--DMA
NM-----------------------VGDTSSVASTTSNANEYSGLMVPCE
----EPNESLDENEATLTNGTESIRKLHDVRERLTELRDLVQQYQDTSQV
LGDQDEDSQR-----------------------KQQMQQLGLGANYED--
-PVLMSNLRRLERGEP--------VGRPVQMRPNHMSYGGDSAHVQVGSG
QTTTTVTETETE--------------------------------------
TETETESNHSSILAAWGDDPEIKEKVRKLQEAKHKLRQLQSLVAMVQQTP
EVASALPDDLAELAAGLTAGLTADYSESNNEDDDEDEDEDEEDETEEGDE
TVEESGSELAVAGATGDHRMPNRDEQIPEEFVRETREAYYEAKMNQQRRE
LQNLMSERHRLLGVQQQLKELNEN---LPPVRKQPAKPG----------V
KTVNIIP---PTKRDASTNVQSVATPSRE-----------EVYSEMRRNR
ALQDELREKKSELSDLL--HIVKMNRERLRDGSEYPLQTDLAGYDNDLFR
LSMRSADITAAATWGGSTQVSED---------------EGLEDGYPSDGI
LQVEEEEEEQSIDT---SDTYTIESGDKPPSRRRKALPYPGVKRVTME--
-DDGETSSMDAARHGIRYPKHINSALDRQSHLRQENIRSAEELVSDGYED
PSMDDPTVQALQGHIGQ--LQRQLSNSMGMCQSLISDQQSMSNLLS----
--GSLNAGHGGLQPTPTPPNPFVPPGEGHLDDLVQNYDLRMQHQQLMLN-
LNSAYTQLYQQQNQIQGLRSQLEERHSEASFDVGRGGQGGMASTNTNSNN
-----NAPPMYRNQARPMGMGYPGQAPSFGRSPGMGPEAMYGPPPYNRGM
PFNVNPTFPPGFAQ---PSPGNYPSPYANPYASNNLNEGGSAGQRDTYNT
YARQPPHPQQRYGGNAASYHVPPNTAQVSNDDDEFETAYLNGAISSKQMK
MMGGYTLDSGIGDINDLLAREPTESREEIAVPPLDITSLLKRTDQQRRLR
DELGSQRSNTSSNRRGKHPMPSSASQARAQLSSQSTQPSARLAKLLGPKM
GTGLSSSISGTAFLDTASITSTVSMSSLPGDSDRGNNGAKSKGKGQQKRQ
QQIQQDTDRSIMSQTSELESDAGSEFSLFEALRESIYSEVASLISQNETR
PHFLIELFRELQMLNTDYLRQRALYALQD---LVSKYLTDDNNTNASASE
APTLPSERPMPAW-MNFAGSEQTPSESFITSDEEEIKARLFGANLQKPHE
SSYALLEDDQYDYIENVDSASTLSTPPSLGR-----AEFGFANEDL--GD
TVIHLDKA-----LKRMREYERMKAEVEAASGIS--SIDNTKEGG-----
AMSASDMTSNSSAQDMGSESSFSDLP-----------YPRIDTRQLDL--
---QIKGIMQEVIPYLKEHMDDVCSPQLLAY---IRRLVLGLARQ-----
------KDESREFVRFFNRQLGSIL-EDSLAKFSGRKMRECGEDLLVDIS
EI-LFN-ELAFFRLMQDLDTA---GESSSDDESSSDEEDTVQQQSHPAGR
QQQQQGGDGSGGGGAMME------DELESAMAVASRFEEEELGNTRDDMF
STQVDISDREEDSEPQGVDHLQIELSMSE-SKGVTYIGSGEEEDDPDSLG
-EAVEETITSIGAAN--ADG-EIDSVDDTTMS-SEIRVESDAS-------
--------------------------QKENIS--R----QESLEKDPAPA
PAPVPAPESNETNETP------ESQ--EVPEFQETPEASETPEATTPQAT
VGENNNEEL-------TVDDLPPK---LTVITQNSLDNQMMKEQTNTDGV
QAVLETMVEG---EAQLAGDPMALSAPEGAPVENGIIGGTPGEIGSE---
------
>10224.XP_002737891
MATGRQKVSRGTCSSSEPRRPLLYRPNPTEEDQQLNS-------NELFDD
RLNNW---TNWRPSTTFANQLQR-------QKKKKEGNRDRELPLGLESP
PTSALLRH---------------HTPATYPRTQFISGVPAAERAALESLK
QRLTFSETDEQSVD---MEGAQAAANNER---EVRRRTAAHPLQQQSNIL
NDVDA---------------------------------------------
--------------PDRNQIVARLMQIRDYQKQAGAMLSNLQNSSDRAS-
------------------------------NTDQIRKLERLIDHLKDQER
GYMNLLQRMLTDDSGIGIMTENQ--QNNSGESN-----------------
---STSLAESASINM-DARSDISEATTEGEFTMSTRPRIESRLG------
--------------------------------------------------
---------------ELLPEAEQSHASPRAAGTNELNKYYMEMLNEYRTE
SPFNETLNETVIRRRTRSVSSGETSSLSSTN-----RSSSSGAESDDEVE
QLETSQASTTDFTTTGTTTTD-----------------QSESSLPEPGLD
LDAERRRLNLLQLLAEDREM-R---AAELMRAREEDR--------RER-E
VHVEDTLQAMASERLELQDKLHSLQDKKQQMDDLLQHLQGLR--A-QQIN
NL-----------------------DADSAASGSSSQLR--INESIQATA
SANQTPHDATQELLDAL-DAKEKLEKLREVRDRLNHLRDLVQYYQNGN--
-EFIHTETNP-----------------------NENYEETSSMADYED--
-PILMRNLRGLQRSGF--------LSSQARDQNEGFALSGNTRRDPRQD-
-------TTDDE--------------------------------------
DEEDENDNLADEEDDDDDDKDESENVEKSDSENDEYDTESNHSSLLGAWG
E-----------------------------DPEIKEKVKEAYYEAK----
-------------------------------------------MKQQRGE
LEKLMEERQRLLSVQFQLQKLNRQ---MPSLSATSTSLGNTP-------R
GSKNSNP---SSRKIEDSPRVSLPEGSEV------ESSNRELWSEMRRHK
ILREELRQKRKELEELLEESRRQRNSADTSDRGTYSIQSDGND------G
MG-MSADVTTQATWGGSTTHMSDMDDE---------DEEDVDDGYPSDGI
VQVEEEEEQEGSSD---HDTYTIEADYRHRSRRPLTPPDLTFIRNKKRKH
EEDDPTNRRPYRPNNLFSSRRAFNTSRMSGSARQENVRSAEELIREDERR
RNPTETERQLLLWQCQQ--LQQQLNTSTNLCHTLLRDQQSIIHLLGNNNP
TFSSIGGPYTLPTPTGTSPSPFTPTSP-YGGDSLSNYNFQLQQQQLLLN-
INHAYNQLYQQQLEIRALQEHFQQLTTRDNHNHN----------NSALDD
-----LRYGEYDSDRPSLFAS---------HFQSPHRLTTFNPPYATMNS
TFNLSPQFPSTFSH---PTN----YASAHNERLYDSGNRRAAEAAGYPKY
ERQDASTRYDYLRQFEDANQNPWQNDSIRTFPRRHEAEDDENEEECYE--
------------------DDDIVNQLNQPRIPPLNLAEILKRAEKRRATR
SQQATDKSTQEPDIIGTKFPSQSKATATRSLAKKDRRQKPKISNPHDFR-
-PGLSAGISGTAFVDTASLSSAISSVPGGINEDRMAKMAR----------
------------KAVSDGESDAQSDFSLFEALRENIYSEVATLISQNESR
PHYLIELFRELQMLNTDYLRQRALYSMQD---LVSRYLTEEN--------
--------------------------------------------------
--------------------------------------------------
----LTRP-----IKSV---------------------------------
-------------------------------------YPRIDTGQLDK--
---QIKGIMQEVIPYLKEHMDDVCSPQLLAY---IRRLVLTLTRQ-----
------RGDSQEFVRFFNKQLGSIL-QDSLAKFAGRKMRECGEDLLVDVS
EI-LFN-ELAFFRLMQDLDSA---GAGS---APKRKYDSETTGTDTTTGQ
EGLAEG--------------------------------------------
-------------------------------------ESSSDEDEEDD--
-------------DEDSSDEESDTGSSEGDEELQDVETAMAIT-------
--------------------------PAE----------EEELGKDAITT
EVIVKQKEQSDEEKETDSTEKGE----VVIVPDTIEKPIEDKEVTVSPQM
NGGTEVEEE----QEVTIDDLPPE---FTSLSQVELEEKIAEEQAENTAV
KAALEALESGG--ESELVGNPENLKVPETAPEIAPETDGVPKVQINQINA
DESDES
>45351.JGI228836
--------------------------------------------------
--------------------------------------------------
--------------------------------------------------
--------------------------------------------------
--------------------------------------------------
--------------------------------------------------
--------------------------------------------------
--------------------------------------------------
--------------------------------------------------
--------------------------------------------------
--------------------------------------------------
--------------------------------------------------
--------------------------------------------------
--------------------------------------------------
--------------------------------------------------
--------------------------------------------------
--------------------------------------------------
--------------------------------------------------
--------------------------------------------------
--------------------------------------------------
--------------------------------------------------
--------------------------------------------------
--------------------------------------------------
--------------------------------------------------
--------------------------------------------------
--------------------------------------------------
--------------------------------------------------
--------------------------------------------------
--------------------------------------------------
--------------------------------------------------
----------------------------------------MRKKRERGRQ
QIR-YEVS------------------------------------------
--------------------------------------------------
--------------------------------------------------
--------------------------------------------------
--------------------------------------------------
--------------------------------------------------
--------------------------------------------------
--------------------DAGSEFSLFEALRDSIYSEVATLISINESR
PHFLIELFRELQLLTSDYLRQRGLYALRD---IVTRFLTEDS----LTTN
----------------------NVMDSAIKQACQ-------AGE------
-------------------------------------SP-FASEGL--GD
TVIHLDQT-----LSKMREYERMREEGRLRELKQ--LQYGATGGG---AE
GGAVKDDVTTSSAGDVGSESSMSDVQ-----------YPRIDTQALDH--
---QIKSIMAEVIPYLNEHMEDTCSMELLGY---IRNLVLTRIRV-----
------KEE-QEFGRFFHKQLSAIL-LDSLSKFEDKKMKDCGEDILVDMS
EI-LFN-ELAFFRLMQDLDA------------------------------
--------------------------------------------------
--------------------------------------------------
--------------------------------------------------
--------------------------------------------------
--------------------------------------------------
--------------------------------------------------
--------------------------------------------------
------
>13616.ENSMODP00000029799
--------------------------------------------------
--------------------------------------------------
--------------------------------------------------
--------------------------------------------------
--------------------------------------------------
--------------------------------------------------
--------------------------------------------------
--------------------------------------------------
--------------------------------------------------
--------------------------------------------------
--------------------------------------------------
--------------------------------------------------
--------------------------------------------------
--------------------------------------------------
--------------------------------------------------
--------------------------------------------------
--------------------------------------------------
--------------------------------------------------
--------------------------------------------------
--------------------------------------------------
--------------------------------------------------
--------------------------------------------------
--------------------------------------------------
--------------------------------------------------
--------------------------------------------------
--------------------------------------------------
--------------------------------------------------
--------------------------------------------------
--------------------------------------------------
--------------------------------------------------
--------------------------------------------------
--------------------------------------------------
--------------------------------------------------
--------------------------------------------------
--------------------------------------------------
--------------------------------------------------
--------------------------------------------------
--------------------------------------------------
--------------------------------------------------
--------------------------------------------------
--------------------------------------------------
--------------------------------------------------
--------------------------------------------------
--------------------------------------------------
--------------------------------------------------
------------------------------------------HHFLVDIS
EV-LFH-KLAFFKLVQNLDSN---SVSVKQRCKRKMEKA---ESSAKG--
----------------------HKDKTERVKQVPLPPPP-KVFSGKEDFK
NTMSKMFDQKQDEEI-KGCPVFINLSKAE-TWTLMNYGNGEDETKDEEMK
EFEEGSVNLQTYLQ-YNNE---EHLSK-TVLQNEFEKPMGNENTPSEHN-
--------------HNDSPMMPCSLNVLDNEQQLTTMSPQEELK------
--LFF-FYHMAEVEASMSKSTPVKSTLETPKISVAESPNTESPMLLND--
--------------------------------------------------
--------------------------------------------------
------
>9258.ENSOANP00000028445
--------------------------------------------------
--------------------------------------------------
--------------------------------------------------
--------------------------------------------------
--------------------------------------------------
--------------------------------------------------
--------------------------------------------------
--------------------------------------------------
--------------------------------------------------
--------------------------------------------------
--------------------------------------------------
--------------------------------------------------
--------------------------------------------------
-----------AVPDNRRQAESLSLTREVLHSRTS---------------
----SASQPPADEKVQLFSKMRVLQEKKQKMDKLLGELHTLR--DQHLNN
SSFVPVT----ATLQRSADPQRSPAVAAAAPAPRGPAAGGGSNRPRSPGP
FPPESRASQNDSEEEEHLNPTEKLQKLNEVRKRLNELRELVHYFEQTSDM
MTDAVNENTKDEEEEEEEDEEETEESE-----DDCTRETPQPVTNLRN--
-AQGTASWGEGNGNTV----APGAANNRDGRSLNTNCEINNRS-ANLRTL
NMSSTLDRRYNS---ESDRDGRVVREEEEEEEEGAVEEDGV---------
SEASLSSCRSSM---AE-DAEWEQKINRLISAKEKLRHLQDLVAMVQDGE
AE-PATESASAPGPSEF-------------FTAGEELAEQHPDNAR----
----DGAQATERDARPDDKS---------------R-KFYEAKLQQQQKE
LKQLQEERKKLIDIQEKIQALQKE---CPDLQLSARNVGHR---STKRRI
PVVTSTPAVTANGNPPSRR---AVFEPAD-----SSAVDNELWSEMCRHE
ILREELRQRRKQLEALMAEHQRRRELAEATSVVAASIRSEGSETQGT--P
QRSRS-E-KTVATWGGSPQCVLDEEDRG---------EDSYLSDGIVRGA
VAADEEEEEEEEEG---DDQETSSNENFSVHPRQSLSRSPYEPKGNKDRW
KK-----------SRPLSAEGNLRPVAKARQQ-NISMRRQENVRWMSELS
HVEEKE---QWQEQINQ--LKKQLDFSVSICQTLMQDQQTLSCLLQ----
--TLLTGPYSVMPS-----------------------NVASPQVHLIMHQ
LNQCYCQLTWQQSNVQRLKQMLSDLMRQQDE-HP-EKPRRKERGS-APPP
-----PSPSLFCPLGFPSQPMNLFPMPGFAACSPFAPGMNFNPVFPSNVG
DFPQNTSPHNGQQS----SSGQDTSGKTEHVAFPKPFESNSSLGAEKQR-
NTKPPEEEADPPRPAGLAADQEGGMDTQPPVKSGFAVAVRKMASN-RKSQ
LD---------TSRRRRHWDEESLESFSSMPDPMDPTTVTKTFRT-RKAA
ARASLAAREKTPK-PKSRKRASAQPKNK-EENSGYESASLSSTCEPCRSR
NWNSSQP---EELGPAQVLSGKNPEQLEGTTP-DTRSTEISS--------
--------------------------------------------------
--------------------------------------------------
--------------------------------------------------
--------------------------------------------------
--------------------------------------------------
--------------------------------------------------
--------------------------------------------------
--------------------------------------------------
--------------------------------------------------
--------------------------------------------------
--------------------------------------------------
--------------------------------------------------
--------------------------------------------------
--------------------------------------------------
--------------------------------------------------
--------------------------------------------------
------
>8364.ENSXETP00000027245
MATGGG---------------------PPDEALSDQDLPNW--SHESLDD
RLNNMDWKGQ-KKANRSTEKNKK--------KF-VECDLRLTNDISPESS
PGVGRRRA---------------RTPHTFPHTRYVSQMSVPEQAELEKLK
QKINFSDLDQRSIGSDSQGRATAANNKRQLA-DNRKPFNFLPLQLNTNKE
K-SSKSPPKRESSTISSTKDFLASAFNKDFLSN-----------------
SQAFLEEESQREPAIDSSQVVSRLVQIRDYITKASSLRDDLVEKNDLS--
--------------------------------ANIDRLSNLIEHLKFQEK
SYLKFLQKMLASEN------------------------------------
-----EEDD---VRTVDSAMGSGSVAESTSLNIDVPSEASDTTG------
--------------------------------------------------
------------------------------------VDPQQEAKEELKNM
KKQHALLTRMLQQQEQLRALKGRQAALLALQ-----------HKAEQTIA
KMDESVVTETTGSVSGLSLAS-----------------ELNEELNDLIQR
FHNQLHDSEDPPVPDNRRQAESLSLAREVYRSRNS---------------
----SSSDTPLEDKSPLFNKVGVLLEKKQKMDTLLGELHTLH--DQHLNN
TAFMASS----VSPRRSTD-QRTLGCAISAALSSD---NRAANSPITVGT
YQAAS---VNESEDEENRNPAEKLKKLKEVRKRLNELRELVHYYEQTSDM
VTDAMNENTKDEDE--------TEDSE-----YESEQEDDEPATNIRN--
-PQYRSGWAQMNINSN----AQSGTNNRDERQLNTECEINNRSAVNLRSI
NMSSALDCLYNI---EHSDKEEDGNGEP---DDEDAEDQG----------
SRASLSSQNS--VADDVQNVDFEQKFNRLVAAKQKLKQLQDLVAMYGDDS
ES--EPVAPERSFSGDQ-------------LPPETTTLKQQPNNTR----
----PNASK-AKDIALKEQA---------------REKFYESKLQQQQRE
LRQLQEERKKLIEIQEKIQTLRKA---CPDLQLSTSSAGTNPRNRQNRQM
TTTTSTPEVTTN-SKNVVP---AMPDPED-----SSSIDNEVWSEIRKHQ
ILREDLRQRRKQLETLMAEHQRRQGQTDTSG---ASVRSDDSDTQGF--Q
QQTRT-E-KTTATWGGSTQCALDEDDDDN-------EDDDDDDEGCLSD-
-VHQIDIEDDE--------QGNTSCEN-SSYHQNSIRKTMLNGRSSKNGW
KN-----------QRPFSVEGNHRPSPKTRQQQNVSMRRQENYRWMSELS
HVEEKE---HWQGQIDQ--IKKQLDYSTNICQTLMRDQQTLSYLLQ----
--SMITSPYSVLPS-----------------------NVGAPQVQLIMHQ
LNQCYTQLNWQQSNVLRLKQMLNDLLAQQQQHLQGESQQREDRGSSAPPP
L----TSPNIFTNFGFLPPTMNLLNMP-FGSIPSVVPGVNFNPGFPHGFE
NFAQNVTSHADTPL---QPHDQNTSGKTEYMAFPKPFESHTSNSTEKER-
NEPKKPDEGEQGRRIWVENHQKNDQEK---KAGCFGAGISEGSGTSAK-L
AE---------ESWKGKQFDEVSVESLSSMPDPVDPTTVTKMFKS-RKAS
AQASLASKDKTPK-AKNKKRKIFHQKSKGIKSIGASGFNVS---EPNQTG
---CRH-AQTEGATVGKVTTTSSAQRTE---K-ESKATELSS--------
--------------------EAGSDVSMFETLRDTIYSEVATLISQNESR
PHFLIELFHELQLLNTDHLRQKALFALQD---IVTRRITESN-----VKK
HETCTKPLESAGW-MA-SNSELTPSESLVTTDDELY-----AKNSDGPA-
--------CQEIEQNDADNISSLSTSSNF---------EPFATDDL--GN
TVIHFDQA-----LARMREYERMKNETEDSLVAD--CCNHL----NAAAS
SLEGNHLQGTNDESRGHAQHSADDASAI--------PCPYIDSKQLDR--
---QIKAIMKEVIPFLKEHMEEVCSPNLLTS---IRRLVLTLTQQ-----
---NDESK---EFVKFFHKQLGSIL-QDSLAKFSNKKLKDCGEDLLVEIS
EV-LFN-ELAFFRLMQDLDNN---SAAVQGKVSKKPDAAVVLESFTKEGD
KLCQDENFSATREIDDED---KDKDDTEAAQESR----NIDAEVLSG---
--KSDIS--EEDDVN-ENLPVSISLSKAE-TQALTNYGSGEDENEEEENY
EFEARPVDVQTSLE-TSSEIADETEKEEQFMKWVLIFN------------
----------------------FYFHTVSNTLQELS-IHEDQLKSDSDVL
PHSSLLLSNGNTTDFSGTAPVNVKSPVDSPGTSGAGSSDTESPVLVNDFE
TGSGNLSQKSDEDDFVKVEDLPLK--LTMPMPKEQIMKEMEEEEKKNNLC
DEILNTSDEGNG-ADQLAGDPGALKEPGKHDWKQSL--------------
------
>28377.ENSACAP00000006610
--------------------------------------------------
--------------------------------------------------
--------------------------------------------------
--------------------------------------------------
--------------------------------------------------
--------------------------------------------------
--------------------------------------------------
--------------------------------------------------
--------------------------------------------------
--------------------------------------------------
--------------------------------------------------
--------------------------------------------------
--------------------------------------------------
--------------------------------------------------
--------------------------------------------------
------S----GSPQRSVD-QRSATSVASAPVGITAGVNEEPNSLASSVV
YHPDSVTSQNESEEDDNLNATEKLQKLNEVRKRLNELRELVHYYEQTSDM
MTDAVNENTKGEEE--------TEDSE-----CDSDLENPQPVTNIRN--
-PQGISNWSEINCNSN----LQCGTNNRSGSHLNTACEINNRS-ANIRML
NMPSTVDCHYNR---EDD-SIEIPQGEDDDIG---PEADRA---------
SEASLSSRRSSIVDEAPVDAEFEQKINRLIAAKQKLRQLQNLVAMVQDDE
GA-P--ESAGRDNVDQY-------------YLAEEEKEQQQPNNVL----
----TSANKSEKAVVLNEKA---------------REKFYEAKLQQQQRE
LKHLQEERKKLIKIQEKIQVLQKA---CPDLQLS-SSLDNC---PGN---
---TSAPTANEI--NVGNK---AVDQPEE-----KAMVDSELWSEMRRHE
LLREELRQRRKQLEALMAEHQRRRDLADTTSAGAASVKSDGSETQCT--P
QQSRT-E-KTMATWGGSTQCALDEDEGD---------EDAYLSDG-----
--LAQAEEEEEE-------EQDSSSNELSICSNN-VDQSSYCAKEDIQSW
KN-----------PRPLSADGNYRPLAKAKQQQNISMRRQENHRWMSELS
YVEEKE---QWQEQINQ--LKKQLEFSVSICQTLMQDQQNLSCLLQ----
--TLLTGPYSVMPS-----------------------NVASPQVHLIMHQ
LNQCYSQLTWQQNNVQRLKQMLNDLMHHQEQ-QQ-AKTAKKKKSSSAPPP
-----PSPTVFCPFSFPSQTMNLFNMPGFTNFSSFPPGINFSPMFPPGLG
DFSQNCTAQNNEQQ----PLEHNTTGKTDYMAFPKPFESSSTPGAEKPR-
GQRQSEEELES-RSAWLNEHQGGGKEKPLFLKTGFAVPVQNTACGSQKGQ
PD---------TGRRR-EFDEESLESYSSMPDPVDPTTVTKTFKP-RKAS
AQASLASKDKTPK-SKSKR-STSQFKNR-PRTNGFESASASSTCEPYKRN
--RSRHSTRKEEATQAKVFSKKNREQLEKIIK-YSRSSEMSS--------
--------------------ETGSDLSMFEALRDTIYSEVATLISQNESR
PHFLIELFHELQMLNTDYLRQRALYALQD---IVTRHASDDN-----EKG
-ECP-KPLSSAAW-AG-SNSELTPSESLATTDDETF-----EKNFDQGA-
--------CRECEKNDADNGSTMSISSNF---------EPFATDDL--GN
TVIHLDQA-----LARMREYERMKMAAESNLDSE-DGCS-NVRSVSSSKP
EDKVTYFKQHYVVESHSAAQP-TEVPAV--------PCPRIDTQQLDR--
---QIKAIMKEVIPFLKEHMDEVCSTQLLTS---VRRMVLTLTQQ-----
---NDESK---EFVKIFHKQLGSIL-QDSLAKFAGKKLKDCGEDLLVEIS
EV-LFN-ELAFFKLMQDLDNN---SLTVKQRCKRKVEADGTMQSYAKEGT
VELTFILDKMCESKS-CK---CDKDETETLKQVH----ESAIFNNREVPR
TIRSDASDQEE-EEN-ESCPVSISLSKAE-TQALTNYGSGEDENEDEEID
EFEEGPVDVQTSLQ-ANNETTAENEQE-QISQPKSENSDDCITVLSEQES
V-AKGD--------LDSTVVVPQYLNIIEDTQAIPVNAA-EDLNPSTVVT
EEQDV-TLAENESHALVTVHEEPKSSSGTPESSVVDSPDTESPVLVNEYE
TGSGNNSQKSDEDDFVKVEDVSLK--LAV-YSEEELMKTIVEEAQTNSIT
SEI-----------------------------------------------
------
>59729.ENSTGUP00000007334
MATGGG---------------------PFEEGMNDQDLPSW--TNESLDD
RLNNTDWGGQQKKANRSSEKNKK--------KLSGEGETRLTNDISPESS
PGMERRKT---------------RTSHSFPHARYMTQMSVPEQAELERLK
QRINFSDLDQ----------------------------------INTNKS
KDPASGSQKKEGGVSAQCKELFGAALSKDLLQN-----------------
CQVSAQEDGRGEQAMDSSQ-------------------------------
--------------------------------------------------
----------AR--------------------------------------
--------------------------------------------------
--------------------------------------------------
-------------------------------------DPQQEAKEELENL
KKQHDLLKRMLQQQEELKALQGRQAALLALQ-----------HKAEQAIA
VLDDSVVTETTGSVSGVSLTS-----------------ELNEELNDLIQR
FHNQLHDSQTQSVPDNRRQAESLSLTREISQSRNS---------------
----SMSEHQSDEKAQLFNKMRMLQGKKQKMDKLLGELHTLR--DQHLNN
SSFFPAS----GSPQRSVD-QRSTTSAASGPVGIATVVNGETNSLAS-AP
YPPDSLVSQNESEEDENLNPTEKLQKLNEVRKRLNELRELVHYYEQTSDM
MTDAVNENTKEEEE--------TEESE-----SDSEHEDPQPVTNIRN--
-PQGISSWSEINSNSN----VQCGTNNRDGRHLNTDCEINNRSAANIRTL
KMSSALD-CHNR---ENDKRLDLPQGEDDE-----VEEDRV---------
SEDSMSSHRSSLADVAG-DAEFEQKINRLIAAKQKLRQLQNLAAMVQDDD
PE-PQGAIANASNISDL-------------LGEVEETKQQ-PNNVR----
----ASSNKLKKDVRLNEKA---------------REKFYEAKLQQQQRE
LKQLQEERRKLFEIQEKIQVLQKA---CPDLQLS-AGLGNC---PANRQT
SQATSTPAMNER-NTAG-K---PLFVCDE-----SVPVGSELWSEMRRHE
ILREELRQRRKQLEALMAEDQRRRELAETISTVAASVKSEGSEAQCT--P
QQSRT-E-KTMATWGGSTQCALEEENGD---------EDGYLSDG-----
--VGQAEEEEE--------DASSLNDSFSVYPNNNIPENGYFVKGNKDRW
KN-----------CRPLSADGNYRPVSKTRQQQNISMRRQENFRWMSEFP
YVEEKE---RWQEQINQ--LKKQHEFSVSICQTLMQDQQTLSCLLQ----
--TLLTGPYNMMPN-----------------------NLASSQINLIMHQ
LNQCYTQLNWQQNNVQRLKQMLSDLMQQQEQ-CQ-EKPSRKERGSSAPPP
-----PSP-VFCPFNYPPQPVNLFSIPGFTNFSSFAPGINCNPVFPCGFG
DFAHNVSPRNSEQQGQQHPLDPNTSGKTEYMAFPKPFESSSSNGGEKQR-
NHRQPEEEMEK-RSTWLDDSQEMKKDDQSQLNAGFAVSVQNIASG-HKSQ
CD---------MNRKR-EFDEESLESFSSMPDPIDPTTVTKTFRS-RKAS
AQASLASKDKTPK-SKNKRKNSSQLKGR-IKNTGYESASASSVCEPCKNT
--KSRHS---DDVVHAKVFSKRNQEQLEKIIK-YSRSTEMSS--------
--------------------ETGSDLSMFEALRDTIYSEVATLISQNESR
PHFLIELFHELQLLNTDYLRQRALYALQD---IVTRHLCEKN-----EKG
-KCA-KSLNSATW-VA-SNSELTPSESLASTDDETF-----GKNFSTEA-
--------CQNCEQPDADNGSTMSTSSNF---------EPFATDDL--GN
TVIHLDKA-----LSWMREYERMKVEAESTLDSE--GCSSNFQGASTAKL
E-------GPGTGECQSVPQS-GDVSSV--------PCPRIDTQQLDR--
---QIKAIMKEVIPFLKEHMDEVCSSQLLIS---VRRMVLTLTQQ-----
---NDESK---EFVKFFHKQLGSIL-QDSLAKFAGRKLKDCGEDLLVEIS
EV-LFN-ELAFFKLMQDLDNN---SISVKQRCKRKIETTEVMQSYAKE--
----------------------DKDETETAKQVP----DSEVCAGNGVPE
SIRSDASDQEEDEES-ESGPVAISLSKAE-TQALTNYGSGEDENEDEEI-
EFEEGPVDVQTSLQ-ASSET-TENEQT-SNQELSKAKSSEILS--SEQEP
VNVKGE--------QDVAAAVHDYLSVMENTPDLTVNSP-ESFITATVKT
EGSSS-SLAVNETQTPDTTCAENKS-AASSESSMAGSPDTESPVLVNEYE
PGSGNVSQKSDEDDFVKVEDLPLK--LAV-YSEADIMKKMETEAQTKSLS
DELLDGDGAQD---QELVGDAQTLKEP-----------------------
------
>9031.ENSGALP00000036784
MATGGG---------------------PFEEGMNDQDLPSW--SNESLDD
RLNNTDWGCQQKKANRSSEKNKK--------KLGGEAETRLTNDISPESS
PGMGRRKT---------------RTPHSFPHARYMTQMSVPEQAELERLK
QRINFSDLDQRSIGSDSQGRATAANNKRQLN-ESKKPFNFLSLQINTNKS
KDPVSGSQKKESGEPLQCKELFGAALNKDFLQN-----------------
GQLSIQEDGRGEPTMDSSQIVSRLVQIRDYIAKASYMRDDLVEKNERS--
--------------------------------ANVERLSHLIDHLKEQEK
SYLKFLQKMLAR--------------------------------------
--------------------------------------------------
--------------------------------------------------
-------------------------------------DPQQEAKEELENL
KKQHDLLKRMLQQQEQLKALQGRQAALLALQ-----------HKAEQAVA
VVDDSVVTETTGSVSGVSLTS-----------------ELNEELIDLIQR
FHNQLHDSQTQSVPDNRRQAESLSLTREISQSRNS---------------
----SVSEHQSDEKAQLFNKMRMLQGKKQKMDKLLGELHTLR--DQHLNN
SSFFPAS----SSPQRSID-QRSTTSAASAPVGVVTVINGESNSLAS-AP
YPPDSLASQNESEEDDNLNPTEKLQKLNEVRKRLNELRELVHYYEQTSDM
MTDAVNENTKEEEE--------TEDSG-----SDSEHGDPQPVTNIRN--
-PQGISSWSEINSNSN----VQCGTNNRDGRHLNTDCEINNRSAANIRTL
KMSSTLD-CHNR---EDDKHADLPHGEDDE-----VEEDRA---------
SEDSMSSHRSSLGDVAG-DAEFEQKINRLMAAKQKLRQLQNLAAMVQDDD
PE-PQVLTANASNMGDF-------------LGEMEETKQQ-PNNVR----
----VSTNKLQKDAGLNEKA---------------REKFYEAKLQQQQRE
LKQLQEERRKLMEIQEKIEVLQKA---CPDLQVGRLSLPSY---PANRQT
SPATSTPAMNEC-NTAG-K---PLLEFGE-----SVPVGNELWSEMRRHE
ILREELRRRRKQLEALMAEHQRRRELAETISTVAASVKSEGSEAQRT--P
QQSRT-E-KTMATWGGSTQCALDEEDGD---------EDGYLSDG-----
--LDQAEEEE---------DAPSMNDSFSAYPNNQIPESVYYLKGNKDRW
KN-----------CRPLSADGNYRPMSKTRQQQNISMRRQENFRWISELS
YVEEKE---QWQEQINQ--LKKQLEFSVSICQTLMQDQQTLSCFLQ----
--TLLAGPYNVVPN-----------------------NVASSQVHLIMHQ
LNQCYTQLSWQQNNVQRLKQMLNDLMHQQEQQCQ-EKPSRKERGSSAPPP
-----PSP-VFCPFSFPPQPVNLFNIPGFTNISSFAPGINYNPVFPCGFG
DFAHSGFPQSSEQQ--QHPLDHNASGKTEYMAFPKPFESSSSTGAENQRR
SHRQPEDEVEK-RSTWLNDSQEVKKDDQSQQKAGFPVSVQSIASG-HKNQ
SD---------TSRRR-NFDEESLESFSSMPDPVDPTTVTKTFKS-RKAS
AQASLASKDKTPK-SKNKRKNSSQLKGR-IKNTGYDSASASSVCEPCKST
--KSKHS---EEVVHAKVFSKKNREQLEKIIK-YSRSTEMSS--------
--------------------ETGSDLSMFEALRDTIYSEVATLISQNESR
PHFLIELFHELQLLNTDYLRQRALYALQD---IVTRHLSENN-----EKG
-RCI-KSLNTATW-IA-SNSELTPSESLASTDDETF-----DKNFPTEA-
--------CQDCEQNDADNGSTMSTSSHF---------EPFATDDLDIGN
TVIHLDQA-----LARMREYERMKIEAESTLDSE--GCSSNLQGATAAKL
EV-SEENQGPSTSECLSVPQS-SEVSAV--------PCPRIDTQQLDR--
---QIKAIMKEVIPFLKEHMDEVCSSQLLTS---VRRMVLTLTQQ-----
---NDESK---EFVKFFHKQLGSIL-QDSLAKFAGRKLKDCGEDLLVEIS
EV-LFN-ELAFFKLMQDLDNN---SISVKQRCKRKIETTEEIQSYAKEAK
KGLQVDVCSSTEDID-ED---KDKDETETVKPVQ----GLETYDGNEVPE
SIKSDASDQEEDEES-ESGPVAISLSKAE-TQALTNYGSGEDENEDEEI-
EFEEGPVDVQTSLQ-ASSETATENEQI-SSQELSKTKGSDILS--SEQQS
VNVKGE--------QDAATILPHYLNVVENTPPLPVNTP-ESFIAASMKT
EESSS-SLPGNETQMLDTACVVNKSSAGSSESSMAGSPDTESPVLVNEYE
AGSGNVSQKSDEDDFVKVEDLPLK--LAV-YSEADLLKKIASEAQTNSLS
DELLGGGGEQD---RELVGDAQTLKEPETFG-AQSA--------------
------
>9103.XP_003205832
MATGGG---------------------PFEEGMNDQDLPSW--SNESLDD
RLNNTDWGSQQKKANRSSEKNKK--------KLGGEAETRLTNDISPESS
PGMGRRKT---------------RTPHTFPHARYVTQMSVPEQAELERLK
QRINFSDLDQ----------------------------------INTNKS
KDPVSGPQKKESGEPLQCKDLFGAALNKDFLQN-----------------
GQLSVQEDGRGEPAMDSSQ-------------------------------
--------------------------------------------------
----------AR--------------------------------------
--------------------------------------------------
--------------------------------------------------
-------------------------------------DPQQEAKEELENL
KKQHDLLKRMLQQQEQLKALQGRQAALLALQ-----------HKAEQAVA
VVDESVVTETTGSVSGVSLTS-----------------ELNEELIDLIQR
FHNQLHDSQTQSVPDNRRQAESLSLTREISQSRNS---------------
----SVSEHRSDEKAQLFNKMRMLQGKKQKMDKLLGELHTLR--DQHLNN
SSFFPAS----SSPQRSVD-QRSTTSAASAPVGVVTVINGESNSLAS-AP
YPSDSLASQNESEEDDNLNPTEKLQKLNEVRKRLNELRELVHYYEQTSDM
MTDAVNENTKEEEE--------TEDSG-----SDSEHGDPQPVTNIRN--
-PQGISSWSEINSNSN----VQCGTNNRDGRHLNTDCEINNRSAANIRTL
KISSTLD-CHNR---EDDKDTDLPQGEDDE-----VEEDRA---------
SEDSISSHRSSVGDVAG-DAEFEQKINRLMAAKQKLRQLQNLAAMVQDDD
PE-PQVLTGNASNMGDF-------------LGEMEEIKQQ-PNNVR----
----VSTNKLQKDVGLNEKA---------------REKFYEAKLQQQQRE
LKQLQEERRKLMEIQEKIEVLQKA---CPDLQS--AGLGNS---PANRQT
SPAASTPAMNEC-NTAG-K---LLLDFGE-----SVPVGNELWSEMRRHE
ILREELRRRRKQLEALMAEHQRRRELAETISTVAASVKSEGSEIQHT--P
QQSRT-ENRTMATWGGSTQCALDEEDGD---------EDGYLSDG-----
--LDQAEEEE---------DAPSINDSFSIYPNNQIPESVYYLKGNKDRW
KN-----------CRPLSADGNYRPMSKTRQQQNISMKRQENFRWISELS
YVEEKE---QWQEQINQ--LKKQLEFSVSICQTLMQDQQTLSCFLQ----
--TLLAGPYNMMPN-----------------------NVASSQVHLIMHQ
LNQCYTQLSWQQNNVQRLKQMLNDLMHQQEQQCQ-EKPSRKERGSSAPPP
-----PSP-VFCPFSFPPQPVNLFNIPGFTNISSFAPGINYNPVFPSGFG
DFAHSGFPQSSEQQ--QHPLDHNTSGKTEYMAFPKPFESSSSNGAENQR-
SHRQPEDEVEK-RSAWLNDSQEVKKDDQSQLKAGFPVSVQSIASG-HKNQ
SD---------TSRRR-NFDEESLESFSSMPDPVDPTTVTKTFKS-RKAS
AQASLASKDKTPK-SKNKRKNSSQLKGR-IKNTGYDSASASSVCEPYKST
--KSKHS---EEVVHAKVFSKKNREQLEKIIK-YSRSTEMSS--------
--------------------ETGSDLSMFEALRDTIYSEVATLISQNESR
PHFLIELFHELQLLNTDYLRQRALYALQD---IVTRHLSENN-----EKG
-KCI-KSLNTATW-IA-SNSELTPSESLASTDDETF-----DKNFPTEA-
--------CHDCEQNDADNGSTMSTSSHF---------EPFATDDL--GN
TVIHLDQA-----LARMREYERMKIEAESTLGSE--GCSSNFQGATAAKL
E-------GPSTSECLSVPQS-SEASAV--------PCPRIDTQQLDR--
---QIKAIMKEVIPFLK---------------------------------
--------------------------------------------------
--------------------------------------------------
----------------------DKDETEIVKPVQ----GLETYDGNEVPE
SIKSDASDQEEDEES-ESGPVAISLSKAE-TQALTNYGSGEDENEDEEI-
EFEEGPVDVQTSLQ-ASNETATENEQT-SSQELSKTKGSDILS--SEEQS
VNVKGE--------QDAATVLPHYLNVVENTPPLAVNTP-ESFITASKKA
EESSS-SLPENETQMLDAACVVNKSSAGSSESSMAGSPDTESPVLVNEYE
AGSGNISQKSDEDDFVKVEDLPLK--LAV-YSEADLVKKIAAEAQTNSLS
DELLDGGGQQD---RELVGDAQTLKEPETFG-AQSA--------------
------
>28377.ENSACAP00000006522
MAAGGG---------------------PFEEGMDDHDLPNW--SNESLDD
RLNNTSWGGQPKRPNKSSEKNKK--------KVSSESETRLTNDISPEST
PGVGRRKS---------------KTPHSFPHTRYMTQMSVPEQAELEKLK
QRINFSDLDQRSIGSDSQGRATAANNKRQLN-ENKKPFNFLSLQINTNK-
--------------------------------------------------
--------------------------------------------------
--------------------------------------------------
--------------------------------------------------
--------------------------------------------------
--------------------------------------------------
--------------------------------------------------
---------------------GKDGATSSQT-----------H-------
--------ETSG--------------------------S-----------
--------------------------------------------------
--------------------------------------------------
--------------------------------------------------
----------------------------------SQYKDLIT--------
--------------------------------------------------
--------------------------------------------------
--------------------------------------------------
--------------------------------------------------
--------------------------------------------------
--------------------------------------------------
--------------------------------------------------
--------------------------------------------------
----------------AA--------------------------------
--------------------------------------------------
--------------------------------------------------
----------------LSKD------------------------------
-------------------------------------------LLQ----
--N-----------------------------------------------
--------------------------------------------------
--------------------------------------------------
--------------------------------------------------
--------------------------------------------------
--------------------------------------------------
--------------------------------------------------
--------------------------------------------------
--------------------------------------------------
--------------------------------------------------
--------------------------------------------------
--------------------------------------------------
--------------------------------------------------
-------------------------------------CP-----------
--------------------------------------------------
--------------------------------------------------
-----------------VS----------------IE-------------
----------------ED--------------------------------
-------------------------------------GRGE------P--
-----AVDSSQVL-------------------------------------
--------------------------------------------------
--------------------------------------------------
--------------------------------------------------
--------------------------------------------------
------
>13616.ENSMODP00000023765
MATGGG---------------------PFEEGRNGQDLPNW--SNESVDD
RLNNMDWGGQQKKANRSAEKNKK--------KFGVESEKRVTNDISPESS
PGVGRRRT---------------KTPHTFPHSRYMTQMSVPEQAELEKLK
QRINFSDLDQRSIGSDSQGRATAANNKRQLA-ENRKPYNFWSMQINTNKS
KDVGTSPQARETSGSSQCKELFASALSKDLLQN-----------------
CQVS-EEDGRGEPAMDSSQVVSRLVQIRDYIAKASSMRDDLVEKNERS--
--------------------------------ANVERLTHLIDHLKEQEK
SYLKFLQKMLAR--------------------------------------
--------------------------------------------------
--------------------------------------------------
-------------------------------------DPQQEPREELENL
KKQHDLLKRMLQQQEQLRALQGRQAALLALQ-----------HKAEQAIA
VMDDSVVTETTGSISGISITS-----------------ELNEELNDLIQR
FHNQLHDSQAPAVPDNRRQAESLSLTREVSQSRNS---------------
----SVSEHLSDEKVQLFSKMRVLQEKKQKMDKLLGELHTLR--DQHLNN
SAFLP-S----PSPQRSVD-QRSIGSVASAPVGLVPATNGDSASHVPSAA
YPPDTVVSQNESENEERLNPSEKLQKLNEVRKRLNELRELVHYYEQTSDM
MTDAVNENTKDEEE--------TEESE-----YDSDHENPGPVTNIRN--
-PQGAAGWTEVNSNTN----AQCVTNNRDSRSVTTNCEINNRTATNLCPR
NIPSSSSPSSLSSFLACHSSTNTFPSSDTS-----LPVFYF---------
-EASLSSHRSSLGDDAPEDAEFEHKISRLMAAKQKLRQLQDLVAMVQDDD
GD-PGATPAGASNLEDF-------------FPVEEQETKQRSNNTR----
----ANTSKTQKDAGINGKA---------------REKFYEAKLQQQQRE
LKQLQEERKKLIEIQEKIQALQKA---CPDLQLSAANVSNCG--TSKKYT
PAVTSTPAVNDGQNSPTNK---SGFVAEDPSATVAVAADNELWSEMRRHE
ILREELRQRRKQLEALMAEHQRRRDLTETASTAAVSVRSDGSENPCT--P
QQSRT-E-KTMATWGGSTQCALDEEEGD---------EDGYLSDG-----
VVRGEEEEEEEE-------QDASSNDNFPVYPPNSVTHNPYGVKENKDRW
KA-----------SRPLSADGNYRPLAKARQQ-NVSMRRQENLRWVSELS
YVEEKE---QWQEQINQ--LKKQLDFSVSICQTLMQDQQTLSCLLQ----
--TLLTGPYSVMPS-----------------------NVASPQVHLIMHQ
LNQCYTQLTWQQNNVQRLRQMLSELMRQHEHRGS-DKAGRKGRGSSAPPP
-----PSPTLFCPFSFPAQPMSLFNLPGLSHFSSFAPGMNFNPLFTSNFG
DFAQN-IPTSSDQQ---QPADQNIPGKTEYVAFPKPFESSSSIGAEKQR-
NQKQPEEEVENSRPTWLFE-QEGSLEKP-FVKTGFAVSVQKTASNSHQNQ
LDATVATTTASTSRRRRQFDEESLESFSSMPDPVDPTTVTKTFKT-RKAS
AQASLASKDKTPK-SKMKKKNSTQLKSR-VKNTGYESASMSSTCEPCKSR
---NRHAVQTEEPVPAKVFSRKNHEQLEKIIK-YSRSTEMSS--------
--------------------ETGSDFSMFEALRDTIYSEVATLISQNESR
PHFLIELFHELQLLNTDYLRQRALYALQD---IVNRHISESN-----EKG
GENA-KSVNSATW-IA-SNSELTPSESLATTDDETF-----EKNFERET-
--------CKMSERNDADNASTLSTSSNF---------EPFATDDL--GN
TVIHLDQA-----LARMREYERMKIEAESNLSTEGAGAATAITASPSATT
A--STLEESPKT-ETRSAQQPINEVSTV--------PCPRIDTQQLDR--
---QIKAIMKEVIPFLKEHMDEVCSSQLLTS---VRRMVASLSLR-----
---ERESDHVPQFIYLFSCRLTSLVSRDSLAKFAGRKLKDCGEDLLVDIS
EV-LFN-ELAFFKLMQDLDSN---SVSVKQRCKRKMEAAAVIQSYAKEAK
RILEGDLGSPAGEIDDED---KDKDETETVKQVPPPPPPPEVYNGNEAPK
NTRSDVSDQEEDEES-EGCPVSFNLSKAE-TQALTNYGSGEDENEDEEME
EFEEGPVDVQTSLQ-ANNEVPEENEQD-QVLQNEFEKPLENESIPAEQEP
TNGQSD--------HDDSPTMPCYLNVLDNEPQLSGPSPLDSTRTPVGPP
EELKP-SLPITEVEASMPRNTQVKSASETPESSVAGSPDTESPVLVNDYE
AGSGHLSQKSDEEDFVTVEDLPLK--LTI-YSEADLMKKIGAEEQSNHLS
EEILT--VTHT---EELAGDPQTLKEPETVT-AQSV--------------
------
>10090.ENSMUSP00000039056
MATGGG---------------------PFEEVMHDQDLPNW--SNDSVDD
RLNNMEWGGQQKKANRSSEKNKK--------KFGVASDKRVTNAISPESS
PGVGRRRT---------------KIPHTFPHSRYMTQMSVPEQAELEKLK
QRINFSDLDQRSIGSDSQGRATAANNKRQLS-ENRKPFNFLPMQINTNKS
KDATASLPKREMTTSAQCKELFASALSNDLLQN-----------------
CQV-SEEDGRGEPAMESSQIVSRLVQIRDYITKASSMREDLVEKNERS--
--------------------------------ANVERLTHLIEHLKEQEK
SYMKFLQKILAREN------------------------------------
-----EEED---VRTVDSAVGSGSVAESTSLNADVQSEASDTTA------
--------------------------------------------------
------------------------------------RDPQQEPMEETENL
KKQHDLLKRMLQQQEQLRALQGRQAALLALQ-----------HKAEQAIA
VMDDSVVTETTGSLSGVSITS-----------------ELNEELNDLIQR
FHNQLRDSQPPAVPDNRRQAESLSLTREISQSRNP---------------
----SVSEHLPDEKVQLFSKMRVLQEKKQKMDKLLGELHNLR--DQHLNN
SSFVP-S----TSLQRSGD-KRSSTVALSAPVGFASAVNGEANSLISSVP
CPATSLVSQNESENEGHLNPAEKLQKLNEVQKRLNELRELVHYYEQTSDM
MTDAVNENTKDE-E--------TEESE-----YDSEHENSEPVTNIRN--
-PQVASTWNEVNTNSN----TQCGSNNRDGRPVNSNCEINNRSAANIRAL
NMPP-LDCRYNR---EGEQRLHVAHGED---EEEEVEEEGV---------
SGASLSSRRSSLVDEAPEDEEFEQKISRLMAAKEKLKQLQDLVAMVQDDD
AT--QVVVPAASNLDDF-------------YAAEEDI-KQNSNNAR----
----ENSNK--IDTGVNEKT---------------REKFYEAKLQQQQRE
LKQLQEERKKLIEIQEKIQAVQKA---CPDLQLSATSISSGP---TKKYL
PAITSTPTVNEN-DSSTSK---CVIDPED-----SSVVDNELWSDMRRHE
MLREELRQRRKQLEALMAEHQRRQGLAETSSPVAISLRSDGSENLCT--P
QQSRT-E-KTMATWGGSTQCALDEEGDE----------DGYLSEGIVR--
--TDEEEEEE---------QDASSNDNFPIYPP-SMNQNSYNVKETKTRW
KS-----------NRPVSADGNYRPLAKTRQQ-NISMQRQENLRWVSELS
YIEEKE---QWQEQINQ--LKKQLDFSVNICQTLMQDQQTLSCLLQ----
--TLLTGPYSVLPS-----------------------NVASPQVHLIMHQ
LNQCYTQLTWQQNNVQRLKQMLTELMRQQNQHP--EKPRSKERGSSASHP
-----SSPNLFCPFSFPTQPVNLFNLPGFTNFPSFAPGMNFSPLFPSNFG
DFSQNVSTPTEQ-Q---QPLAQNPSGKTEYMAFPKPFESSSSLGAEKQR-
NQKQPEEEAENTKTPWLYD-QEGGVEKPFFKTG-FTESVEKATNSNRKNQ
PD---------TSRRRRQFDEESLESFSSMPDPIDPTTVTKTFKT-RKAS
AQASLASKDKTPK-SKSKKRNSTQLKSR-VKNIGYESASVSSTCEPCKNR
---NRHSAQTEEPVQAKLFSRKNHEQLEKIIK-YSRSAEISS--------
--------------------ETGSDFSMFEALRDTIYSEVATLISQNESR
PHFLIELFHELQLLNTDYLRQRALYALQD---IVSRHISESD-----ERE
GENV-KPVNSGTW-VA-SNSELTPSESLVTTDDETF-----EKNFERET-
--------HKVSEQNDADNVSVMSVSSNF---------EPFATDDL--GN
TVIHLDQA-----LARMREYERMKTETESHSNMR--CTCRVIEDEDGAAA
AATVSNSEETPIIENHNSPQPISDVSAV--------PCPRIDTQQLDR--
---QIKAIMKEVIPFLKEHMDEVCSSQLLTS---VRRMVLTLTQQ-----
---NDESK---EFVKFFHKQLGSIL-QDSLAKFAGRKLKDCGEDLLVEIS
EV-LFN-ELAFFKLMQDLDNN---SIAVKQRCKRKIEAAGVRQSYAKEAK
RILEGDHGSPAGEIDDED---KDKDETETVKQTQ----TSEVYDAKG-PK
NVRSDVSDQEEDEES-ERCPVSINLSKAE-SQALTNYGSGEDENEDEEME
DFEESPVDIQTSLQ-ANTETTEENEHDSQILQHDLEKTPESTNVPSDQEP
T-SKND--------QDSSPVKPCYLNILENEQQLNSATHKDSLTTT-DSS
KQPEPLPLPLAASETLVPRVKEVKSAQETPESSLAGSPDTESPVLVNDYE
AESGNISQKSDEEDFVKVEDLPLK--LTV-YSEEELRKKMIEEEQKNHLS
GEI-CEMQT-----EELAGNSQILKEPETVG-AQSI--------------
------
>10116.ENSRNOP00000039753
MATGGG---------------------PFEEVMHDQDLPNW--SNDSVDD
RLNNMEWGGQQKKANRSSEKNKK--------KFGVASDKRVTNDISPESS
PGVGRRRT---------------KVPHTFPHSRYMTQMSVPEQAELEKLK
QRINFSDLDQRSIGSDSQGRATAANNKRQLG-ENRKPFNFLPMQINTNKS
KDATASLPKRETTTSAQCKELFASALSNDLLQN-----------------
CQV-SEEDGRGEPAMESSQIVSRLVQIRDYITKASSMREDLVEKNERS--
--------------------------------ANVERLTHLIEHLKEQEK
SYMKFLQKILAREN------------------------------------
-----EEED---VRTIDSAVGSGSVAESTSLNVDVQSEASDTTA------
--------------------------------------------------
------------------------------------RDPQQEPMEETENL
KKQHDLLKRMLQQQEQLRALQGRQAALLALQ-----------HKAEQAIA
VMDDSVVTETTGSLSGVSITS-----------------ELNEELNDLIQR
FHNQLRDSQPPAVPDNRRQAESLSLTREISQSRNP---------------
----SVSEHLPDEKVQLFSKMRVLQEKKQKMDKLLGELHTLR--DQHLNN
SSFVP-S----TSLPRSGD-KRSSTVALSAPVGFAPAVNGESNSLISSVP
CPAASLVSQNESENEGHLNPAEKLQKLNEVQKRLNELRELVHYYEQTSDM
MTDAVNENTKDE-E--------TEESE-----YDSEHEHSEPVTNIRN--
-PQVASTWNEVNTNSN----TQRGSNNREGRSINSSCEINNRSAANIRPL
TTPL-LDCRYNR---EGEQRLRVARGED---EEEEVEEEGV---------
SGASLSSRRSSLVDEAPEDEEFEQKISRLMAAKEKLKQLQDLVAMVQDDD
AT--QVLVPAASNLDDF-------------YVAEEDT-KQNSNNAR----
----ENSNK--VDTGVNEKT---------------REKFYEAKLQQQQRE
LKQLQEERKKLIEIQEKIQAVQKA---CPDLQLSATSISSGP---TKKYL
PAITSTPTVNEN-ETSTSK---CDIEPED-----SSVVDNELWSDMRRHE
MLREELRQRRKQLEALMAEHQRRQGLAETASPVAVSLRSDGSENLGT--P
QQSRT-E-KTMATWGGSTQCALDEDGDE----------DGYLSEGIVR--
--TDEEEEEE---------QDASSNDNFPMYHP-SMNQNSYNVKETKNRW
KN-----------HRPVSADGNYRPLAKTRQQ-NISMQRQENLRWVSELS
YIEEKE---QWQEQINQ--LKKQLDFSVNICQTLMQDQQTLSCLLQ----
--TLLTGPYSVLPS-----------------------NVASPQVHLIMHQ
LNQCYTQLTWQQNNVQRLKQMLTELMRQQNQHP--EKPRSKERGSSASHP
-----SSPSLFCPFSFPTQPVNLLNLPGFTNFPSFAPGMNFSPLFPSNFG
DFSQNVSTPTEQ-Q---QPLAQNPSGKTEYMAFPKPFESSSSLGAEKQR-
NQKQPEEETENTKTPWLYD-QEGGVEKPFFKTG-FAVSVEKATNSNRKRQ
PD---------TSRRGRQFDEESLESFSSMPDPIDPTTVTKTFKT-RKAS
AQASLASKDKTPK-SKSKKRNSTQLKSR-VKTIGYESASVSSTCEPCKSR
---NRHSAQTEEPVQAKLFSRKNHEQLEKIIK-YSRSAEISS--------
--------------------ETGSDFSMFEALRDTIYSEVATLISQNESR
PHFLIELFHELQLLNTDYLRQRALYALQD---IVSRHISESD-----EKE
GENI-KSVNSGTW-VA-SNSELTPSESLVTTDDETF-----EKNFERET-
--------HKITEQNDADNVSVMSVSSNF---------EPFATDDL--GN
TVIHLDQA-----LARMREYERMKTETESNSNMR--CTCRVIEDEDGAAA
TTTVSNAEETPIIENHSSPQPTSDVSAV--------PCPRIDTQQLDR--
---QIKAIMKEVIPFLKEHMDEVCSSQLLTS---VRRMVLTLTQQ-----
---NDESK---EFVKFFHKQLGSIL-QDSLAKFAGRKLKDCGEDLLVEIS
EV-LFN-ELAFFKLMQDLDNN---SIAVKQRCKRKIEAAGVIQSYAKEAK
RILEGDRGSPAGEIDDED---KDKDETETVKQTQ----TSEVYDAKG-PK
NVRSDVSDQEEDEES-ERCPVSINLSKAE-SQALTNYGSGEDENEDEEME
DFEESPVDVQTSLQ-ANTETTEENEHDNQVLQHDLEKTQESTNVPSDQEG
T-SKND--------QDSSPVKPCYLNILENEQHLNSATHKDSLTTTTDSS
KQPDPMPLPLTASETLVPRVKEVKSAQETPESSLAGSPDTESPVLVNDYE
AESGNISQKSDEEDFVKVEDLPLK--LTV-CSEAELRKKMVEEEQKNHLA
GEI-CEMQT-----EELAGNPQILKEPETVG-AQSV--------------
------
>9606.ENSP00000327077
MATGGG---------------------PFEDGMNDQDLPNW--SNENVDD
RLNNMDWGAQQKKANRSSEKNKK--------KFGVESDKRVTNDISPESS
PGVGRRRT---------------KTPHTFPHSRYMSQMSVPEQAELEKLK
QRINFSDLDQRSIGSDSQGRATAANNKRQLS-ENRKPFNFLPMQINTNKS
KDASTNPPNRETIGSAQCKELFASALSNDLLQN-----------------
CQV-SEEDGRGEPAMESSQIVSRLVQIRDYITKASSMREDLVEKNERS--
--------------------------------ANVERLTHLIDHLKEQEK
SYMKFLKKILAR--------------------------------------
--------------------------------------------------
--------------------------------------------------
-------------------------------------DPQQEPMEEIENL
KKQHDLLKRMLQQQEQLRALQGRQAALLALQ-----------HKAEQAIA
VMDDSVVAETAGSLSGVSITS-----------------ELNEELNDLIQR
FHNQLRDSQPPAVPDNRRQAESLSLTREVSQSRKP---------------
----SASERLPDEKVELFSKMRVLQEKKQKMDKLLGELHTLR--DQHLNN
S-----S----SSPQRSVD-QRS-TSAPSASVGLAPVVNGESNSLTSSVP
YPTASLVSQNESENEGHLNPSEKLQKLNEVRKRLNELRELVHYYEQTSDM
MTDAVNENRKDE-E--------TEESE-----YDSEHENSEPVTNIRN--
-PQVASTWNEVNSHSN----AQCVSNNRDGRTVNSNCEINNRSAANIRAL
NMPPSLDCRYNR---EGEQEIHVAQGEDDEEEEEEAEEEGV---------
SGASLSSHRSSLVDEHPEDAEFEQKINRLMAAKQKLRQLQDLVAMVQDDD
AA-QGVISASASNLDDF-------------YPAEEDT-KQNSNNTR----
----GNANKTQKDTGVNEKA---------------REKFYEAKLQQQQRE
LKQLQEERKKLIDIQEKIQALQTA---CPDLQLSAASVGNCP---TKKYM
PAVTSTPTVNQH-ETSTSK---SVFEPED-----SSIVDNELWSEMRRHE
MLREELRQRRKQLEALMAEHQRRQGLAETASPVAVSLRSDGSENLCT--P
QQSRT-E-KTMATWGGSTQCALDEEGDE----------DGYLSEGIVR--
--TDEEEEEE---------QDASSNDNFSVCPSNSVNHNSYNGKETKNRW
KN-----------NCPFSADENYRPLAKTRQQ-NISMQRQENLRWVSELS
YVEEKE---QWQEQINQ--LKKQLDFSVSICQTLMQDQQTLSCLLQ----
--TLLTGPYSVMPS-----------------------NVASPQVHFIMHQ
LNQCYTQLTWQQNNVQRLKQMLNELMRQQNQHP--EKPGGKERGSSASHP
-----PSPSLFCPFSFPTQPVNLFNIPGFTNFSSFAPGMNFSPLFPSNFG
DFSQNISTPSEQ-Q---QPLAQNSSGKTEYMAFPKPFESSSSIGAEKPR-
NKKLPEEEVESSRTPWLYE-QEGEVEKPFIKTG-FSVSVEKSTSSNRKNQ
LD---------TNGRRRQFDEESLESFSSMPDPVDPTTVTKTFKT-RKAS
AQASLASKDKTPK-SKSKKRNSTQLKSR-VKNIRYESASMSSTCEPCKSR
---NRHSAQTEEPVQAKVFSRKNHEQLEKIIK-CNRSTEISS--------
--------------------ETGSDFSMFEALRDTIYSEVATLISQNESR
PHFLIELFHELQLLNTDYLRQRALYALQD---IVSRHISESH-----EK-
GENV-KSVNSGTW-IA-SNSELTPSESLATTDDETF-----EKNFERET-
--------HKISEQNDADNASVLSVSSNF---------EPFATDDL--GN
TVIHLDQA-----LARMREYERMKTEAESNSNMR--CTCRIIEDGDGAGA
GTTVNNLEETPVIENRSSQQPVSEVSTI--------PCPRIDTQQLDR--
---QIKAIMKEVIPFLKEHMDEVCSSQLLTS---VRRMVLTLTQQ-----
---NDESK---EFVKFFHKQLGSIL-QDSLAKFAGRKLKDCGEDLLVEIS
EV-LFN-ELAFFKLMQDLDNN---SITVKQRCKRKIEATGVIQSCAKEAK
RILE-DHGSPAGEIDDED---KDKDETETVKQTQ----TSEVYDG---PK
NVRSDISDQEEDEES-EGCPVSINLSKAE-TQALTNYGSGEDENEDEEME
EFEEGPVDVQTSLQ-ANTEATEENEHDEQVLQRDFKKTAESKNVPLEREA
T-SKND--------QNNCPVKPCYLNILEDEQPLNSAAHKESPPTV-DST
QQPNPLPLRLPEMEPLVPRVKEVKSAQETPESSLAGSPDTESPVLVNDYE
AESGNISQKSDEEDFVKVEDLPLK--LTI-YSEADLRKKMVEEEQKNHLS
GEI-CEMQT-----EELAGNSETLKEPETVG-AQSI--------------
------
>9615.ENSCAFP00000010585
MATGGG---------------------PFEEGINDQDLPNW--SNEGVDD
RLNNMDWGGQQKKANKSSEKNKK--------KFGVESDKRVTNDISPESS
PGVGRRRT---------------KTPHSFPHSRYVTQMSVPEQAELEKLK
QRINFSDLDQRSIGSDSQGRATAANNKRQLS-ENRKPFNFLPMQINTNKS
KDAAISPPKREMIGSTQCKELFASALSNDLLQN-----------------
CQV-SEEDGRGEPAMESSQIVSRLVQIRDYITKASSMREDLVEKNERS--
--------------------------------ANVERLTHLIDHLKEQEK
SYMKFLQKILAREN------------------------------------
-----EEED---VRTIDSAVGSGSVAESTSLNIDVQSEASDTTA------
--------------------------------------------------
------------------------------------RDPQQEPMEEIENL
KKQHDLLKRMLQQQEQLRALQGRQAALLALQ-----------HKAEQAIA
VMDDSVVTETTGSVSGVSITS-----------------ELNEELNDLIQR
FHNQLRDSQPPTVPDNRRQAESLSLTREVSQSRNP---------------
----SVSEHLPDEKVQLFSKMRVLQEKKQKMDKLLGELHTLR--DQHLNN
S-----S----SSPQRSVD-QRSTTSAPSAPIGLAPVVNGESNSFTSSVP
YPVASLVSQNESENEGHLNPTEKLQKLNEVRKRLNELRELVHYYEQTSDM
MTDAVNENTKDE-E--------TEESE-----YDSEHENPEPVTNIRN--
-PQVAATWNEVNSNSN----AQCVSNNREGRSVNSNCEINNRSAANIRTL
NMPPSLDCHYNR---EGEQGIHGAQGEDDEEEEE-AEDEGV---------
SGASLTSHRSSLVDEAAEDAEFEQKINRLMAAKQKLRQLQDLVAMVQDDD
AADHGVISANTSNLDDF-------------YPAEEDN-KQSANNTR----
----GNANKTQKDAGINEKA---------------REKFYEAKLQQQQRE
LRQLQEERKKLIEIQEKIQALQKA---CPDLQLSATSAGNCP---TKKYI
PAVTSTPVVNGN-ETSTSK---SAFEPAD-----PSGVDNELWSEMRRHE
MLREELRQRRKQLEALMAEHQRRQGLAETTSPLAVSLRSDGSENLCT--P
QQSRT-E-KTMATWGGSTQCALDEEGDE----------DGYLSEGVVR--
--TDEEEEEEE--------QDASSNDNFSMYPPNSANHNSYNIKETKNRW
KN-----------SRPFTADGNYRPLAKTRQQ-NISMQRQENLRWMSELS
YVEEKE---QWQEQINQ--LKKQLDFSVNICQTLMQDQQTLSCLLQ----
--TLLTGPYSVMPS-----------------------NVASPQVHLIMHQ
LNQCYTQLTWQQNNVQRLKQMLNELMRQQNQHP--EKPGSQERGSSAPQP
-----SSPSLFCPFSFPSQPVNLFNLPGFTNFSSFAPGMNFSPLFPSNFG
EFSQNISTPTEQ-Q---QPLAQNSSGKTEYMAFPKPFESSSSIGAEKQR-
NQKQPGEEVENSRTAWLYD-QEGEVEKPFIKTG-FPVSVEKTTNSNRKNQ
LD---------TGRRRRQFDEESLESFSSMPDPVDPTTVTKTFKT-RKAS
AQASLASKDKTPK-SKSKKRHSAQLKSR-VKNTGYESASVSSTCEPCKSR
---NRHSAQTEEPVQAKVFSRKNLEQLEKIIK-YSRSTEISS--------
--------------------ETGSDFSMFEALRDTIYSEVATLISQNESH
PHFLIELFHELQLLNTDYLRQRALYALQD---IVTRHISENH-----EKE
GENV-KSVNSGTW-IA-SNSELTPSESLATTDDETF-----EKNFERET-
--------HKISEQNDADNASVMSVSSNF---------EPFATDDL--GN
TVIHLDQA-----LARMREYERMKTEAESSTNIR--CTCRILEDEDGAAA
TSMVTNLEETP-IENHGSQQPVSEVSTV--------PCPRIDTQQLDR--
---QIKAIMKEVIPFLKEHMDEVCSSQLLTS---VRRMVLTLTQQ-----
---NDESK---EFVKFFHKQLGSIL-QDSLAKFAGRKLKDCGEDLLVEIS
EV-LFN-ELAFFKLMQDLDNN---SITVKQKCKRKIEAAGVIQSYAKEAK
RILEGDHGSPAGEIDDED---KDKDETETVKPTQ----TSEIYDGDG-PK
NVRSDVSDQEEDEES-EECPVSINLSKAE-TQALTNYGSGEDENEDEEIE
EFEEGPVDVQTSLQ-ANTEATEETEHDDQVLQHDFEKSGESKNVPSEQDP
T-TS----------KGNTPVKPCYLNILENEQPLNSAVQKDSLTTI-DSS
KQPNPLPLPLPEIETLVPTVKEVKSAQETPESSLAGSPDTESPVLVNDYE
AESGNISQKSDEEDFVKVEDLPLK--LTI-YSEADLRKKMVEEQEKNHLS
GEILCEMQT-----EELAGNSQTLKEPETVG-AQSV--------------
------
>7955.ENSDARP00000084087
MATGGT---------------------PFEDGTDEQEMQNWTISNGSLDD
RLNNMDWGVQQKKANRSSEKNRK--------KFSAMSESRLTNDISPEST
PGAGRRRA---------------RTPHSFPHVKYSTQMSVPDQAELDRLR
QVINFTDLDERSIGSDSQGRVTAANNQRQLSTEAKKPFNFLPIHLNTNKS
KE---PTASTSSTPG-GKEHKKQSPG-KELFAPVPAVVKEPFSLDG----
AQRLGLEDGRGELSIDSSQIVSKLVQIREYIGKATSMRDDLVEKNDVP--
--------------------------------ANVERLSLLITHLKEQEK
SYLRFLQKMLAREN------------------------------------
-----EDDDDDEGATVDSAVGSGSVAESTSLNLEPRSETSSATG------
--------------------------------------------------
------------------------------------HGVCREQKEELENM
RKQHDLLKKMLEQQEQLRALQGRQAALLAMQ-----------QSAELAIA
VMDDTVVTETTGSVSGRSITS-----------------ELNDELNDLIQR
FHNQLHDSQSQVVPDNRRQAECLSLSREVCRSRTTHN-----SRGQLPSS
----APLTTASTSASAKLSKLQELQDKKQTMDKILQELHSLR--DQTLNN
SSCKPPF----LTQRMHS--VSQRSARVGMS-ERPSVLGREGNGPRPVRQ
GSSTYTQIDDNS------HSADKLRKLKEVHKRLNELRELVQYYEQTSDM
VVDTVNENVK-------EEDEETEDGSLFEAMFDSEQENHEPVTNIRNPA
QPQTPSNWMDMNSLTK---TR-SASNNRDGR-LNTECEINNRSAANLRSL
NIPSVIECQHNR-----DRPYVGVKDED-DEEVLEDDDGARGGGGGGGRD
SDGSGSSHRSSLGG----DAEYAQKVHRLQTAKQKLRQLQELVAMVQS--
-----------DDTDGT-------------TANEDEGLKQQPNNTR----
----ATAPKAQRDIALCDKA---------------RERLYEEKLKQQQHE
LKQLHEERQRLLEIQGKIQDIQWA---CPDLQSSVSSSASGQ--MSRKIP
AA-ASTPAPVPLQSSSSAKANTSGLKPTT-EPPPVTVTDNELWTEMRRHQ
MLREELRQRRKQLESLMAEQQRRSTLPD------SPFRSDTHE-------
TQSYSRDERTVATWGGSTQCPLGDE-----------DDD-YSSEVG----
---AEEDDDDDERD---EGEESSSTDERHACS--TQKQRNYNRNNREG--
---EVNTS-----PSPRRSRGRSRQQPQSERGSSSKAKRQENLRWAADLS
LAEGAAPA-HWQEQITH--LQKQLNFSTTMCQTLLQDQQTLSYMLQ----
--ALLTGPCGVVPN-----------------------NVTSPQVPLIMHQ
LNQCYTQLAWQQNNVNRLKQTLNDLLRQQQSQSSSG---QQQHQSVAHDP
-----ASPSMFLNYPSVNAL-NIPGLPN---FSPFPTGFNFAPMFPPSVG
DFQQ---NQASSD----QHHDPNISLKTEYMSFPPPLQRSPLNNAEKRY-
------------NIYFLKN--NRSSQRPILTSDHPSQVEQNSLSSSPVPH
PS----------TSRDRSYIPDSQESMSSLPDRADPTTVTKTFRAGRKAA
AQASLASRDKTPN-MKSRRKRGRGQKNTASISASVDSDSVSSDSHFERE-
----RSNQVKYKELNQGLLDKLTQEKLDSKTK-NSKPNDLSS--------
--------------------DVSSDFSLFEALRETIYSEVATLISQNESR
PHFLIELFHELQLLNTDYLRQRALYSLQDYQDIVTRHLTEKS-----VAD
EQAS--SLGPAVW-ATGSQSELTPSESLATSDNDAS-----DKIVTVKSN
S-----VLKRVPDRDSMDNESLLSTSSNL---------EPFASDDL--GN
TVIHLDKA-----LARMREYERMKLRAECNTDNP--EHSSAIAAATVASP
Q----------------GAGHLS--TDA--------HCPQIDTQQLDR--
---QIKAIMTEVIPFLKEHVGEVCSQKLLKA---VRHMVLNLTQQ-----
---NDESK---EFVRFFHRQLEGIL-QDSLSKFVGRKLQDCGEDLLVEIS
EI-LFN-ELAFFRLMQDLDQN---TSKNKLRTKRRSDHTSPKHSPHTEEM
KTLEREKTFSPSYFDEDR----DQDETER----------QEMPHEREEEK
EKEAQSSEASEVEEE-EGLPLSISLSKAE-TKALCNYGSGEDENEVEEME
EFEAGPVEVQTSLQ-ASMDNTSEHREVLLQCTSSALQNETPQETKSDQ--
---------------DSSE--SSQLNSEPSDPKVIVQPPEEG------GE
EEKSASGDEEEEK----EDSTSAPVQETPQSS-DSASPDTDSPVMINTDE
AGSGNTSQRSDEEDFVKVEDLPIQ--MSV-LCEEELCKRISEEQQNNNLT
AEILNGNTSEL---TGLVGNAQTLKEPVSCF-LRNA--------------
------
>7955.ENSDARP00000084104
MATGGT---------------------PFEDGTDEQEMQNWTISNGSLDD
RLNNMDWGVQQKKANRSSEKNRK--------KFSAMSESRLTNDISPEST
PGAGRRRA---------------RTPHSFPHVKYSTQMSVPDQAELDRLR
QVINFTDLDERSIGSDSQGRVTAANNQRQLSTEAKKPFNFLPIHLNTNKS
KE---PTASTSSTPG-GKEHKKQSPG-KELFAPVPAVVKEPFSLDG----
AQRLGLEDARGELSIDSSQIVSKLVQIREYIGKATSMRDDLVEKNDVP--
--------------------------------ANVERLSLLITHLKEQEK
SYLRFLQKMLVNNN------------------------------------
--------------------------------------------------
--------------------------------------------------
---------------------------------------SIEQKEELENM
RKQHDLLKKMLEQQEQLRALQGRQAALLAMQ-----------QSAELAIA
VMDDTVVTETTGSVSGRSITS-----------------ELNDELNDLIQR
FHNQLHDSQSQVVPDNRRQAECLSLSREVCRSRTTHN-----SRGQLPSS
----APLTTASTSDSAKLSKLQELQDKKQTMDKILQELHSLR--DQTLNN
SSCKPPF----LTQHTHLKGLLQRSARVGMS-ERPSVLGREGNGPRPVRQ
GSSSYTQIDDNS------HSADKLRKLKEVHKRLNELRELVQYYEQTSDM
VVDTVNENVK-------EEDEETEDGSLFEAMFDSEQENHEPVTNIRNPA
QPQTPSNWMDMNSLTK---TR-SASNNRDGR-LNTECEINNRSAANLRSL
NIPSVIECQHNR-----DRPYVGVKDED-DEEVLEDDDGARGGGGG--RD
SDGSGSSHRSSLGG----DAEYAQKVHRLQTAKQKLRQLQELVAMVQS--
-----------DDTDGT-------------TANEDEGLKQQPNNTR----
----ATAPKAQRDIALCDKA---------------RERLYEEKLKQQQHE
LKQLHEERQRLLEIQGKIQDIQWA---CPDLQSSVSSSASGQ--MSRKIP
AA-ASTPAPVPLQSSSSAKANTSGLKPTT-EPPPVTVTDNELWTEMRRHQ
MLREELRQRRKQLESLMAEQQRRSTLPD------SPFRSDTHE-------
TQSYSRDERTVATWGGSTQCPLGDD-----------DDDDYSSEVG----
---AEEDDDD-ERD---EGEESSSTDERHACS--TQKQRNYNRNNREGLK
VLSEVNTS-----PSPRGSRGRSRQQPQSERGSSSKAKRQENLRWAADLS
LAEGAAPA-HWQEQITH--LQKQLNFSTTMCQTLLQDQQTLSYMLQ----
--ALLTGPCGVVPN-----------------------NVTSPQVPLIMHQ
LNQCYTQLAWQQNNVNRLKQTLNDLLRQQQSQSSSG---QQQHQSVAHDP
-----ASPSMFLNYPSVNAL-NIPGLPN---FSPFPT-----------VG
DFQQ---NQASSD----QHHDPNISLKTEYMSFPPPLQRSPLNNAEKRFQ
SH--SDNLTDANNSSWLNSSLNRSSQRPILTSDHPSQGEQNSLSSSPVPH
PS----------TSRDHSYIPDSQESMSSLPDRADPTTVTKTFRAGRKAA
AQASLASRDKTPN-MKSRRKRGRGQKNTA----SVDSDSVSSDSHFERE-
----RSNQVKYKELNQDLLDKLTQEKLDSKTK-NSKPNDLSSAYAWRTPF
LS---------NRIACTEVPDVSSDFSLFEALRETIYSEVATLISQNESR
PHFLIELFHELQLLNTDYLRQRALYSLQD---IVTRHLTEKS-----VAD
EQAS--SLGPAVW-ATGSQSELTPSESLATSDNDAS-----DKIVTVKSN
S-----VLKRVPDRDSMDNESLLSTSSNL---------EPFASDDL--GN
TVIHLDKA-----LARMREYERMKLRAECNTDNP--EHSSAIAAATVASP
QE----SPVLKVISLITNQKHVMQIMNA--------HCPQIDTQQLDR--
---QIKAIMTEVIPFLKEHVGEVCSQKLLKA---VRHMVLNLTQQ-----
---NDESK---EFVRFFHRQLEGIL-QDSLSKFVGRKLQDCGEDLLVEIS
EI-LFN-ELAFFRLMQDLDQN---TSKNKLRTKRRSDHTSPKHSPHTEEM
KTLEREKTFSPSYFDEDR----DQDETER----------QEMPHEREEEK
EKEAQSSEASEVEEE-EGLPLSISLSKAE-TQALCNYGSGEDENEVEEME
EFEAGPVEVQTSLQ-ASMDNTCEHRE------SSALQNETPQETKSDQ--
---------------DSSE--SSQLNSEPSDPKVIVQPPEEG------GE
EEKSASGDEGEEK----EDSTSAPVQETPQSS-DSASPDTDSPVMINTDE
AGSGNTSQRSDEEDFVKVEDLPIQ--MSV-LCEEELCKRISEEQQNNNLT
AEILNGNTSEL---TGLVGNAQTLKEPETIG-AQSA--------------
------
>8090.ENSORLP00000010144
MATGGP---------------------PFDDG--EEDLHNWTVTSSSLDD
RLNNMDWGVQQKKANRSSDKNKK-------KLSAAVVESRLTNDISPEST
PGAGRRRA---------------HTPHSFPHIKYTTQMSVPDQAELEKLR
QRINFTDMDERSIGSDSQGRVTAANNQRQFAGEAKKPHNFLPLHVNTNKS
KELLHPSASAPTTPVISKEVKKQKATRLG---------------SGDKER
RLPSQREYGGEDVKLDSSQVVSKLVQIRDYIGKLSSVRDEMVEKNDVP--
--------------------------------AKVERLSSFIEHLREKEK
SCLRLLQKMLAQEV------------------------------------
-----DDCD---MGTLESAVGSGSLAESASVNIEVLSSEVSNAA------
--------------------------------------------------
-----------------------------------VKAASADQREELENL
RKQHELLKKMLEQQEQLRALQGRQEALMAMQ-----------HSTEQALA
LTEDNVVTETTGSISGLSITS-----------------ELNEELNELIQR
FHNQLHDSQTKAVPDNRRQAQSLSLSREVCWSRSPLAVGAPQHRPLLHSA
SGPHAGLDSGASAASAKLTKLQELQDKKQTMDKILRELHSLR--DQTLNN
NSC--RG----SSAQHSPG-------AQGSS-ECPSALFSNGALASTSFQ
--PSFSQQQDGS------NSADKLRKLKEVHKRLNELRELVQYYEQTSDM
MVDAVNENVKDAD----EEEDETEEGSIFEATFDSEQENQEPVTNIRN--
-SQRSRNWTDLNSLANRCSIR-AATNNQDSR-LNTNCEINNRTAANRHAL
NIPAAIECQYNR-----DIPYSEVRDDDGEEECACNDGAAR----AVVPD
SVSE-SSRRSSLGN----DAGFPQKVHR-QSAKQKLRQLQELVAMVQVKD
EI---------DDTDGT-------------TANEDEAMHQQPNNTRAT--
--FGSGSKQSPRDLAFSSKA---------------REKLYEEKLRQQKEE
LKQLHEERQRLIEIQNKIQDLQWA---CPDLQSSVSSTASQQG-LLRKAP
VM-VSTPAAVKVT-SSGQKTNLAVLKPAAPEAPAASATDDGLWSEMRRRQ
IMREDLRQRRKHLESLMAEHQRRNGFAD------SSCPIEDHEENAT--P
SLSVSRDERTMATW-GSSPCHLDNNEEDDDDGHDAGETDEYHSELG----
---AEEEDEEEEVE---ECTESSSDDDLPLFSP-NRNQGSYTNKENQGSD
VQL----------HNKTKTKPQTRSFNQSSSQHGG-VRRQENLRWASELS
VAEGTS---QWKEQVNH--LQRQLDFSSGMCQTLLQDQQTLSFMLQ----
--SLLTGQYSVLPN-----------------------NRSSPQVQLVMHQ
LNQCYTQLAWQQNNIQRLKQVLNDLLGQQLPPSSSAAAWQTQKRGSAQES
SCGPSASPGVSLPFSSTLHP-SANNMPAPP-MSPFPSTFTLFPPFPSTLG
GFLQEPFGPTTPEH-QKQRPDPNTSFKTEYMSFPPPLQRSPLNTAKKTRS
VF--PRAPVCY----LMTAGIYCLLLFCSELLDQQIESTPPTRTTSGSSS
HL----------KRLAQEFDK---ESFSSVPDVDDPNTITKAFKAGRKAS
AQANLASRSRTPKNRHSNVKKSKFPPNSS---AGHDSDSASSTTDFGQQ-
----RAASSHHRDQNQMLLDKLTQEKLDSKTKLGRKRNDISS--------
--------------------DASSDFSLFEALRETIYSEVATLISQNESR
PHFLIELFHELQLLNTDYLRQRALYSLQVNGVCLLRMYSFNS-----TAV
QRHF--IGTQITN-FFETIYVRLSKNNIFFASQEVV-----EKNLRHARD
TK------KRKEDADSVD-DSNMSTSSNL---------EAFANDDL--GN
TVIHLDKA-----LARIREYERMKLKAEFNPCNA--SAAG---TSDAKHP
PS----TAAESTEGIHPHDAPLSAAGSV--------HCPQIDTQQLDR--
---QIKAIMTEVIPFLKENMDEVCSLQLLTS---VRRMVLKLTQQ-----
---NDESK---EFVHFFHRQLGGIL-QDSLSKFVGCTLKDCGEDLLVEIS
EI-LFN-ELAFFKLMQDLENS----NSSKKATKQKRRVEGPSKPKRTPEV
LGST-EKSLCSAKTDEDK----DQDETLMERSCG----APELYLQTK---
SNRSNDASENEDEEQGLEVLLSFSLSKAE-IQALTSYGSGEDENEEEETE
EFEAGPVEVQTSLQ-VSADGQVEQGAG---SGEIQLENPKEESLENDGGE
VYSNKSIIS-----MFSFQLLMIPFLLEANGLAGAVSSPLEE------NI
GEESQIPAEEEKAAAAQRDSAPSPPQNVPRESTSTSSPDTDSPVLINVDE
AGSGNTSHKSDEEDFVKVDDLPLQ--LTV-MTEEELQKRIVEEQQNNNLS
MEILSDHTELL---TELVGNAQTLKQPGLSL-SLLL--------------
------
>69293.ENSGACP00000022389
MATGGT---------------------PFDDG--AEELHNWTVTNGSLED
RLNNLDWGVQQKKANRSSEKNKK-------KLSTSVVESRLTNDISPEST
PGAGRRRA---------------RTPHSFPHIKYTTQMSVPDQAELEKLR
QRINFTDLDERSIGSDSQGRATAANNQRQLAGENKKPYNFLPLHVNTNKS
KALLPPSSSAPATPAITKETKKQSPGRRDMLTP----------------R
GPLAHREYGRGEQRIDSSQVVSKLVQIREYISKASSMRDDLVEKNDVP--
--------------------------------ANVERLSNLIDHLKEQER
SYLRFLQKMLTRED------------------------------------
-----DEDD---VRTLDSAMGSGSLAESTSLNVEVRSSDASTAT------
--------------------------------------------------
------------------------------------VTVRADQKEELENL
RKQHELLKKMLEQQEQLRALQGRQEALMAMQ-----------DSAEQTLA
VIEDTVVTETTGSVSGLSITS-----------------ELNDELNDLIQR
FHNQLHDSQTKAVPDNRRQAESLSLSREVCWSRAP---------------
---------HAVAANVKLTKLQELQDKKQTMDKILRELHSLR--DQTLNN
NSCKSRG----LSTRCSVS-------ALDSP-ECASVLCSNAASASTPFH
--PSRTQHQNSS------NSTDKLRKLKEVHKRLNELRELVQYYEQTSDM
MVDAVNEN--------------TEDGSMFEAMFDSEQENRQPVTNIRN--
-PHHSGNWTDLNSLTNRHSVRSSATNNRDGR-LNTQCEINNRSAANVRSL
NIPSAIECQYNR-----DTSFNQVKDED--EDGLDNEEGAQ----AAAAD
SDASGSSRRSSLGN----NGGFSQKVHR-QTAKQKLRQLQELVAMVQS--
-----------DDTDGT-------------TANEDEALHQQPNNTRAPVL
GALGADSKQNSRELALSSKA---------------REKLYEEKLRQQKQE
LMQLHEERQRLIDIQGKIQDLQWA---CPDLQ---------QG-LLRKVP
VA-VSTPAPVLASSSSGPQINSTGLKPTAPEPASPSVADNELWSEMRRHQ
ICREELRQRRKHLESLMAEHQRRSGLGD------SPRRADDPEGLAT--P
SQPVSRDERTMATW-GSTPCHLDDEDDDDDD-----DDEEYQSETG----
---AEEEEEQDD------CVESSSEDDIPIYAS-NRNQCSYSNRKNQGRS
DK-----------QQQQQHQSRGLD-HTATSQHGA-TRRQENLRWASELS
FAEGSG---QWPEQVSQ--LQKQLDFSTSMCQTLLQDQQTLSYMLQ----
--TLLTGQYSALPN-----------------------NLSSPQVHLVMHQ
LNQCYTQLAWQQNNVQRLKQVLNDLLRQQQQASSSAAAWQTQKHGSSQES
GSGTSPSPGVFLPFSSTLHP-STNNMSTAA-LSQFPPGFNLYPLFPAAMG
EFPQGAASQATPDH-PKQ-LDPNMSIKTEYMSFPPPLQRSPLNTTTGRGY
VH--HLCLTGHSPSDWLKASYTDNSVQHVRSKTEPQEP----PSSS-ACA
SR----------HQRPQEFDRASQDSFSSMPDPVDPATITKTFKAGRKAS
AQANLASRSKAPTS-KSRRRRSKGHNKSA---DGHESDSVSSTADFVLK-
----RAAVPHQKDQNKSLLDKLTREKLDSKTKLGSKRNDISS--------
--------------------DASSDFSLFEALRETIYSEVATLISQNESR
PHFLIEVFHELQLLNTDYLRQRALYSLQD---IVTRHLIEKS-----AAE
DQLP--PLGPAVR-DAGSQSELTPSESLATSDAEVV-----EKNLRLTQG
TTMMMMMMKKREDAESVGNDSSMSTSSNL---------EPFANDDL--GN
TVIHLDKA-----LARIREYERMKLKAEFNPCNAGSAAAGGSEVSFAEQP
SA----NPADPMQG--------GAAAYV--------HCPQIDTHQLDR--
---QIKAIMTKVIPFLKENMDEVCSLQLLTS---VRRMVLTLTQQ-----
---NDESK---EFVRFFHRQLGGML-QDSLSKFMGRTLKDCGEDLLVEIS
EI-LFN-ELAFFRLMQDLDNTNSIALAAKNKNKKS-EQPSSSTHGPTVN-
TGVGGDKSTSPAYTDEDK----DQDEAEQ--EDV----LQEQTAMKNSRS
SEASEVQEEDKPEEDGQGIPLAISLSKAE-TQSLTNYGSGEDENDEEEEM
EFEAGPVDVQTSLQPVSADRPVEQEVGLIVSQRYYFAKQTRHTATPRRPK
AKRGAQIMAVRLSDISSVEVRLSD-ISKFHQQVVSVCSTAED------RD
ATQSPEEDRNVGAGAAS-DGSSHD-QDVLKEPTTTSSPDTDSPVMINVDE
IGSGNTSQKSDEEDFVKVEDLPLQ--LTV-MCEEELQMRIVEEQQNNNLS
VEILNGNTESL---TGLVGDAEDLKEPDTVG-AQNV--------------
------
>31033.ENSTRUP00000040906
MASGGA---------------------PFDDG--AEELHNWTAPNCSLED
RLNNMDWGVQQKKANRSSEKNRK-------KLSAPMVESRLTNDISPEST
PGAGRRRA---------------RTPHSFPHVKYTTQMSVPDQAELDKLR
QRINFTDMDERSIGSDSQGRVTAANNQRQIAAENKKTHNFLPLHVNTNKS
RDLLGPSSSAPATPAISQEMKKQGPGLRDALTPLVPMKDTPRPSRGGNGR
GAGLKGELGR-D-QIDSSQVVSKLVQIREYISKASSMRDDLVEKNDVP--
--------------------------------ANVERLSHLINHLKQQEK
SYLRFLQKMLTREN------------------------------------
-----EDDD---VGTLDSAVGSGSLADSTSLNTEVRSSDASNAVGS----
--------------------------------------------------
----------------------------------WPEMVQAEQMEELENL
RKQHELLKKMLEQQHQLRALQGRQEALMAMQ-----------ESAEQAIA
AIEDTVVTETTGSVSGLSITS-----------------ELNEELNDLIQR
FHNQLHDSRTQAVPDNRRQAESLSLSREVCWSRAPQAIGPPQHRPLLHSA
SGPHTDLDPEATAASAKLTKLQELQDKKQTMDKILQELHSLR--DQTLNN
SSC--RG----FSTQCSLN-------MGESS-DCP-ALCSNEASSSTSFH
--PAPTQHQDGS------SSTDKLRKLKEVHKRLNELRELVQYYEQTSDM
MVDAVNENVKDDDDEEEEEEDETDDGSMFETMFESEQDNRHSVTNIRN--
-PQRGGNWVDLNSLTNSHTVRGGNSNNQDGR-LNTECEINNRSAANLRSL
NIPSTIGCQYNR-----DTRYNEVKDED--EDVLDNEEGAR----AAAA-
PDSEGSSRRSSLGN----AGEFVHKVHQ-QKVKQKLRQLQELMAMVQS--
-----------DDTDGT-------------TANEDDILHQQPNNTR----
----AGPKPSPREPGLSSKA---------------REKLYEEKIRQQKQE
LKQLHDEHKRLTEIQGKIRDLQWA---CPDLQSSVCSTGSQQG-LLRKVP
VTPVSIPGPVQTAVSSGPKPNVSLLKKAAPEPAVAPVADNELWSEMRRHQ
ILREELRHRRKHLEYLIAEHQRRSGPTD------SPR--HNRGSLAS--P
SHTVSRDERTMATW-GSSPCQLED------D-----EDEEYNTEMG----
---ADEEEEQDE------CTEGSSDDDIQICS---RNQSSYSNRKNQGSN
RNPPILISGDGGGNTPLHNKTKAQEPQRSENRHGS-ARRQENVRWASELS
FAEGSR---HWQEQVSQ--LQRQMDFSTSMCQTLLQDQQTLSYMLQ----
--TLLTGQYSILPN-----------------------NLSSPQVHLIMHQ
LNQCYTQLAWQQNNIQRLKQVMNELLCQQQQSSSAPSGWQTQKQSSFQES
NCGPSAPPGVVPIFS-VPNP-SANNMAASP-MPSFSHSLNAFSLFPAPMG
DFAQSAACQASPDQ-QKQ-SDPNASMKTEYMSFPPPLQRSPLNTTAERG-
-------STG-----WQKTSNENNIVHCYQSKSERRDS----RSTSPAFS
PD----------RSQLQRFDRGSQESYSSLADPADPTTITKTYKAGRKAS
AQANLASRSKTPN--KARRRLNKGRNKNN---EG-LSDSVGSTVDFGHK-
----RAPLLRLKDQNKSLLDKLTQEKLDSKSKFGKKRNDLSSAYAWRTPF
LS---------NRIACTEAPDASSDFSLFEALRETIYSEVATLISQNEAR
PHFLIELFHELQLLNTDYLRQRALFSLQD---IVTRHLTEKN-----AAE
DHLP--SLSPVAW-AADSQSELTPSESLASSDAEVV-----EKNLK----
--------KKRGGAESV--DSSASASSHL---------EPFA-DEL--GN
TVLHLDKA-----LARIGECEHTKLKAEFYPRSA--SAAGAGDVSNAAHP
SA----DCADRTEE--------GASADV--------RCPQVDTQQLDR--
---QIKAIIAEVIPFFKENMDKVCSLQLLTS---VRRLVLNLTQQ-----
---HDESR---EFVQFFHKQLGGIL-QDTLTKFEGQTLKDCGEDLLVEIS
EI-LFN-ELAFFRLMQDLDNS---SHGAKHKGKKPEERPSKTRQAGKPNA
AAAAGGRSVSPACADEDDSFIQDQDEATRGANAT----LQEFYYQSEKKS
S-RSEGS-EEEAEGQGERLPLSIDLSKAE-TQALTNYGSGEDENEEEEME
EFEAGPVDVQTSLQ-ASADGQPEPEP-----------EQEGPTGDETG--
--------------EVTTEQRSSD-NDETNESVEMMDSTVVE------CN
VARSPSPQAEAEAAAPS-DGASAG-CEGQQVT-PTSSPNTNSPVMISVEE
IGSGSTSQKSDEEDFVKVEDLPLQ--LTV-MCEEELQKRIVEEQQNNNLS
MEILNGNAESV---TGLVGNAQALKEPDTVG-AQSA--------------
------
>99883.ENSTNIP00000009932
MATGGA---------------------PFDDG--TEELHSWTAPSCSLED
RLNNTDWGVQKKKANRSSEKNRK-------KLSASVVESRLTNDISPEST
PGAGRRRA---------------RTPHSFPHVKYTTQMSVPDQAELDKLR
QRINFTDMDERSIGSDSQGRATAANNQRQLAGENKKPYNFLPLHVNTNKS
RDLLGPSSSAPATPAISQEAKRPSPGLRDSSTPLVPMKDAPWPSRGGNDR
GAGVKREPGRGDQRIDSSQVVSKLVQIREYISKASSMRDDLVEKNDVP--
--------------------------------ANVERLSHLIDHLKQQEK
SYLRFLQKMLTRDN------------------------------------
-----EDDD---VGTLDSAVGSGSLADSTSLNTEARSSEASNALGS----
--------------------------------------------------
----------------------------------WPEMVQADQMEELENL
RKQHELLKKMLEQQQQLRALQGRQEALMAMQ-----------ESAEQAIS
AIEDTVVTDTTGSVSGLSITS-----------------ELNEELNDLIQR
FHNQLHDSRTKAVPDNRRQAESLSLSREVCWARSPQAVGPPQHRPLLHSA
SGPHTDLDPEATAASAKLTKLQELQDKKQTMDKILQELHSLR--DQTLNN
SSC--RG----FATQCSLN-------LGGSS-DCS-ALCTNGASASTAFH
--PALAQHQDGS------SSKDKLRKLKEVHKRLNELRELVQYYEQTSDM
MVDAVNENVKDDDDDEEEEEEETEDGSMFETVFQSEQDNRHSVTNIRN--
-SQRGGNWVDLNSLTNGHGVRGSASDNQDGR-LNTDCEINNRSTANLRSP
NIPSTIACQYNR-----DTPYNEDPDED--EDVLDNEEGAR----AAG--
PDSEGSSRRSSLGN----AGEFVHKVHQ-QKVKQKLRQLQELMAMVQS--
-----------DDTDGT-------------TANEDDVLHQQPNNTR----
----AGSLPSPPELSLSSKA---------------REKLYEEKIRQQKQE
LKQLHDEHKRLTEIQGKIRDLQWA---CPDLQASVCSAGSQQG-LLRKVP
VTPVSIPGPLQTAVSSGPK-NGTILRKTAPEPAVPPAADSELWSEMRRHQ
MLREELRQRRKHLEYLIAEHQRRSGLTD------SPQ--HNRESLAS--P
SHTLSRDERTLATW-GCN-SMPTG------E-----EDDEYNSEMM----
---LPAKEERRSRM---TLTRSSSDDDIQIYTP-SRNQNSYSNRKNQGSN
QNPP-LVSEDGGGHTPLRNKTKAQEPQQSANQGGG-ARRQENVRWATELS
FAEGSR---HWQEQVSQ--LQRQLDFSTSMCQTLLQDQQTLSYMLQ----
--TLLTGQYSVLPN-----------------------NLSSPQVHLVMHQ
LNQCYTQLAWQQNNVQRLKQVMNELLCQQQQSSPAPAGWQTQKQSSFQES
GCPPSA--GVAPTFSSLLNP-LANNMAASP-MPSFSHSLNSLSLFPAPMG
EFAQGAAGQASPVQ-QKQQLDPNTSVKTEYMSFPPPLQRSPLNTTAERG-
-------TTG-----WQKTSNANNIVHCYQSKTQRQNS----RSTSPAFS
PE----------RSPPQQFDRVSQGSYSSLADPVDPTTITKTYRAGRKAS
AQANLAARSKTPN--KARRRLNKGRNKNN---EGPVSDSVGSTADFVQR-
----RAPLPRQKDQNKSLLDKLTQEKLDSKSKFGKKRNDLSSAYAWRTPF
LS---------NRIACTEAPDASSDFSLFETLRETIYSEVATLISQNESR
PHFLIELFHELQLLNTDYLRQRALFSLQD---IVTRHLTEKN-----AAD
DPSP--PRSPVAW-AADSQSELTPSESLASSDAEVV-----EKNLK----
--------RRRVGAESV--DSSVSASSNL---------EPFANDEL--GN
PVLHLDKA-----LARVRKYERVKLESELSPRSA--SPAGVSELSNAEHP
S-------ADKTEE--------GASAEV--------RCPQIDTQQLDC--
---LIKAIIAEVISFFKENMHKVCSLQLLTL---VRRLVLNLIQQ-----
---HDESR---EFVQFFHKQLGGIL-QDTLSKFEGRTLKDCGEDLLVEIS
EI-LFN-ELAFFRLMQDLDSK---SV-AKHKSKQPGDLGGPTRPGAKVN-
AAAAGGKSVSPAYTEEDKPFTQEQDEAQE-VGRT----LQESHSQTERKS
S-KSEGSGEDEDEGRGENSPLLISLPKAE-TQALTNYDSREVDNEEEETE
ESEARPADVQT-----SADGQLEPEP-----------SDSGTTGGDAG--
--------------EETTEERSSE-NEETNESIEMMDATVVE------CV
TARCQSP--EAEAAAPA-DGAPAG-SEGQQVTTPTSSPDTNSPVMVSVEE
LGSGSNGQRSDEEDFVKVDDLPLQ--LTV-MCEEELQKRIVEEQQNNNLS
MEILNGNAETV---TGLVGNAQALKEPDTAG-AENA--------------
------
