# Supplementary material for: Coiled-Coil Proteins Facilitated the Functional Expansion of the Centrosome
Source: PLoS Comput Biol. 2014 Jun 5;10(6):e1003657. doi: 10.1371/journal.pcbi.1003657 (PMC4046923; doi:10.1371/journal.pcbi.1003657)
Supplement: Dataset S1 — Multiple-sequence alignments. This file contains alignments for the protein families spd-5, AKAP9/PCNT, PCM1, HAUS7 and HAUS8 in FASTA format and as HTML pages with highlighted coiled-coil domains. (ZIP) [file pcbi.1003657.s021.zip › alignments/README.txt]

This directory contains multiple sequence alignements for a number of
proteins. The alignments are given in two formats:

- standard FASTA file, to be opened e.g. with JalView

- a HTML file, to be opened in recent browsers for full functionality.
  Advantages over the standard FASTA file: coiled coil segments are marked by
  light colors, proteins are ordered according the species' position in the
  tree of life, species names are shown

(Full-length proteins have been used for the alignment, so not there will be
non-homologous residues that are nonetheless aligned with each other.)
