# Supplementary material for: Coiled-Coil Proteins Facilitated the Functional Expansion of the Centrosome
Source: PLoS Comput Biol. 2014 Jun 5;10(6):e1003657. doi: 10.1371/journal.pcbi.1003657 (PMC4046923; doi:10.1371/journal.pcbi.1003657)
Supplement: Dataset S1 — Multiple-sequence alignments. This file contains alignments for the protein families spd-5, AKAP9/PCNT, PCM1, HAUS7 and HAUS8 in FASTA format and as HTML pages with highlighted coiled-coil domains. (ZIP) [file pcbi.1003657.s021.zip › alignments/spd-5.fasta]

>6326.BUX.s01147.232
------------------------------------------------------------
------------------------------------------------------------
------------------------------------------------------------
------------------------------------------------------------
------------------------------------------------------------
------------------MDETSFCS----GISTARTYESIPITAQNRIQHLESENYNL-
-----------NAQLAQVMDMKDVENVDKIRTLSVKLNRQNEEIESLR--KQLEE---KE
EHYRKTKRLKDKEITALRTDLVRLRDE-NAELKQEKMEMEAA---------KSDDESRIY
RN------------------LLNHSNSARGPGVNEQVHPAPPQERFQSGSQ---------
-------------KIPFISNSQP---------------------KSAVSDYRNENPDFFR
KQCLDMDSVCSESVASESRVHLSIDAELSMVNGSG-------------------------
----------------------------------------FREILNLTNAAQSNVRNYKK
VLHTWKSNIHILFDQVRSTANFLGEMATQMGRDSEHKETIERILAKINGMNFTLNASLDQ
TREIMEGAKGMEESLAEL-----------SNVIDDSLRRSMSILEGQTIA----------
------------------QNEREIDLNKDVVDAHNELAAQREK-------TQRLEKELQE
ERAKIEELYRELEQKQDAYAN-------EIQAKGTDYKKNVELLETSLVRNRNEAEEGK-
-------------------EALIDLSELRAALEASQNEVHKQRMQNDKLNR----QVEEL
QVELQECVEKLDNALTAYDKVFDECGS---------------RGQMINELQVELEKANEA
MKEVDELKMK--------------------------------LQQLESQNRALQQVKHES
PEALQQLALVQKQLDVANEKVRKYNEWVIKI-----------------AEKVPEDMG---
-------IRPAADGIADIVGKIKGYIEKSVKDKKDLDELHETMKKGNQILRKKIELG---
---------AARHGVELDLGQMSP----------VRTDPLKIDSSKEFFNYFDGLVFMAK
V--------------------------LVKKLKSEPEGPG-----------------QQQ
LLEDARQLR---------LALMSGEEFFKKN---KENLKLRLQGMGPDIRDHLGHIHQVL
TQVRDN-VRKTR------------------------------------------------
---------------------
>37862.contig14568.p7
----------------------------------------MSEFNWKDEGTLDMTSDVSS
IASECPDDQDSNASSSTIKNRTLESILDSPYAPTLDSTPVLVVKESGRLSISQPVLCSDR
TPMDSQPTN----YSTSALNSTGHRREHTQKVPLMATINENKALKEEIVILKSKLSCEAY
KVNELKALQSRDVQEILNEYFHLQMTKSDVEEERRMYG-----------------ETIER
MQKDNESKERLMNVKVKDLET-------------------ICTNLVQEK-----------
----KALESNILSLTRRVNELEEDLY--SARNHETPSCLEAVKGEDSDWTIRSESD----
---------ESTFVIGSSGEAGAVDYLKRIDELEMQLQTTEEQRIKSS--SALVAFMSRC
RDMEKQL----QLANISTNNV-SIKMQNREEMLAVVEKIRMDLLGLR----KKNTVLREE
CA------------------------RIIRDEKQDLSSTESNIKDSLMAETFER------
--SLLLKEDYEKKQLEIMANLDKIVG------------------------DLVDDGLFNQ
SVLDILKEVSEST--------SNTDNLSSFSAFQG-------------------------
------------------------------------------IHIEGKDEQGDN-HAIID
NSSIIHKEAADQLSFLGSGSEDSKKVTD-------------HIRNMHLEWAHVFNETGGI
INAINDAERSVVDLHGHL--SMLEQSLNQSSFIFEASSRFSLENVATKKD----------
-----------AGIDIDEVKKQLEKKIAENTELNNLIEETTKARDIALSTLDNIKKQMKA
EELIVNILRENAIKSEQELDK--------REKTVKQLEIDLSQAVDAKGELTVKVSELQQ
AV------------------ISMRDEMKEDAERRRQEMILRMQRQYCLVLY-IYAYLLIH
HIALQRTAAALSSELDRANKKAHQNALFTEDLKQCMEREKKHLIEEVQIAKANEERLSIR
LSELESEHDGLRYEPKKKTAED-IVDLSLTKQ----------SRELPSRSCQTELTIRSL
NAFEALNEKQLKELSCLQTAHECLVTTIMN-----------FMDKPHKSALVYGGVD---
------TVETNCSEIIRLLSLEKRHREKLADEVANLRERLEKIMSNR-------------
----------IKQAEVLVAERQESEQIIFEKRAVNDQKYEHPLRQGFYLMTSKAADLVNA
LRKVSS----------------------VQATGHKYCLRLFAILIKVS---------LSE
VIDMARELR---NELNDRFAVLKVDKENTGS---EKTVEELIVKMRLIEKENS-TMYNAL
KMWKSK-FEELQRQSL-----------------NNPDLVDRIARELKDIQSVMGDTKRAA
QTLINEKSLPGSKGKKSVKKL
>7209.LOAG_12060T0
------------------------------------------------------------
------------------------------------------------------------
------------------------------------------------------------
------------------------------------------------------------
------------------------------------------------------------
----------MLEVLIRRPTESKELLPCNPHQHRYTMKGEKEAAEMVKEKFLEPIGVAE-
--------EGKMMK---DKKFSNDKKLHYKLNRNIGKRMAFGKTTRDN--EFEYNFVNSN
RNNQGDMQDLLMEEATPVATA-FSKGTSSLPRRRPYVSIAETM--------EENKQLKAE
MF----DLKA--------------------------------------------------
------------------------------------------------------------
------------------------------------------------------------
------------------------------------------------------------
------------------------------------------------------------
------------------------------------------------------------
------------------------------------------------------------
------------------------------------------------------------
------------------------------------------------------------
------------------------------------------------------------
------------------------------------------------------------
------------------------------------------------------------
------------------------------------------------------------
------------------------------------------------------------
------------------------------------------------------------
------------------------------------------------------------
------------------------------------------------------------
---------------------
>6239.F56A3.4
------------------------------------------------------------
-MEDN-SVLNEDSNLEHVE-------------------------GQPRRSMSQPVLNVEG
DK-RTSSTS---ATQQQVLSGAFSSADVRS-IPIIQTWEENKALKTKITILRGELQMYQR
RYSEAKEASQKRVKEVMDDYVDLKLGQENVQEKMEQYKLMEEDLLAMQSRIETSEDNFAR
QMKEFEAQKHAMEERIKELELS----ATDANNTTVGSFRGTLDDILKKNDPDFTLTSGYE
ERKINDLEAKLLSEIDKVAELEDHIQ--QLRQELDDQSARLADSENVRAQLEAATGQGIL
GAAGNAMVPNSTFMIGNGRESQTRDQLNYIDDLETKLADAKKENDKAR--QALVEYMNKC
SKLEHEIRTMVKNSTFDSSSM-LLGGQTSDELKIQIGKVNGELNVLR----AENRELRIR
CD----QLTGG--DGNLSIS-LGQSRLMAGIATNDVD--SIGQGNETGGTSMRILPR---
--ESQLD-DLEESKLPLMDTSSAVRN------------------QQQFASMWEDFESVKD
SLQNNHNDTLEGS-FNSSMPPPGRDATQSFLSQKS-FKNSPIVMQKPKSLHLHLKSHQSE
GAGEQIQNNSFSTKTASPHVSQSHIP---ILHDMQQILDSSAMFLEGQHDVAVNVEQMQE
KMSQIREALARLFERLKSSAALFEEILERMGSSD---PNADKIKKMKLAFETSINDKLNV
SAILEAAEKDLHNMSLNF--SILEKSIVSQA--AEASRRFTIAPDAEDVA-------SSS
LLNAS--YSPLFKFT-S-NSDIVEKLQNEVSELKNELEMARTR-DMRSPLNGSS-GRLSD
VQINTNRMFEDLEVSEATLQK--------AKEENSTLKSQFAELEANLHQVNSKLGEVRC
EL----------------NEALARVDGEQETRVKAENALEEARQLISSLKHE--------
ENELKKTITDMGMRLNEAKKSD-EFLK--SELSTALE-EEKKSQNLADELSEELNGWRMR
TKEAENKVEHASSEKSEMLER--IVHLETE------------MEKLSTSEIAADYCSTKM
TERKKEIELAKYREDFENAAIVGLERISKEI--------SELTKKTLKAKIIPSNIS---
------SIQLVCDELCRRLSREREQQHEYAKVMRDVNEKIEKLQLEKDALEHELKMM---
--------SSNNENVPPVGTSVSG---------MPTKTSNQKCAQPHYTSPTRQLLHEST
MAVDA----------------------IVQKLKKTHNMSGMGPELKET---------IGN
VINESRVLR---DFLHQKLILFKGIDMSNWK---NETVDQLITDLGQLHQDNL-MLEEQI
KKYKKE-LKLTKSAIP----------------TLGVEFQDRIKTEIGKIATDMGGAVKEI
---RKK---------------
>281687.CJA01271
------------------------------------------------------------
-MEDN-SVLLEDSNMEETLS--------------AN------PPLPPRKSISQPTLLPND
EAELTNS------AQKQGLSNNFPASNVRS-IPIIETWRQNEELKGQMYTLRTQVQMFER
KYLEAKEASHKSVQEVMDEYVLLKIAQDDMEEKARQFADLENEIRALKEKNSLEKEHFFR
LSAQFEQQKQVMEMRIRELEQV--TSTVDGNNTTFGSLRGTLDDIMKKNDPDYTLT-GYE
DKKINDLENRLLNEMDKVSELEDLAR--ELRKELDDQSARLADSENHRAQLEAAAGQGIL
G----AAGASSTFVIGNARESQTAEQIRYIDELETKLTAANNDSEKAR--LALVEYMNRC
SKLENDIYTMRKNTTFDTSSM-LIEGKTSEELKAQIDKVNGELNSLR----AENRELRIR
CD----QLTGG--EGNLSTS-LGQSRLMAGISATELA---SRAENETGGTSMQILRRDSH
SDENFSDSHIQDSKLPLMDTTAALKN------------------QEEFDAAWQEFEAEKN
RLKFMTNDTADCSDFDMSMPPPGANATQSFLIQKG-FKNSPVA----------LSVKKTQ
QSGEQIQNNSFSTKDNTSLVGSAAAVGPTLLQDVQQILDSSQVLLDGQHDAAVNVERMQE
KMSQIREALARLFERLKSSAALFEDILEKMGSSS---PLADRIKQMKLAFETSMCDHADV
SVFLEAAEKDLTNMSLNF--SVLEKSIVGQSFVADVSRRFTIAPGADEIA-------SSS
LLNASS-YSPIFKFQGTGRLAEIEKLQKEVADLKNELELARVR-ELRSPLQASP-GRLYD
VQIKAAQNFEELEVCQATLRK--------AEAEKAVLAQELAELETAHRHLTAQLSDVRE
EL----------------HRASESVEAERNHREKAETALFESEQMVQVLQSGTDEKYKEI
MLDVERRHAEVR----EHHKTIIEGLQ--AELKTSLD-EENSIRDYLEEIKVENGRLRQR
THEAELTIEKQASEKQTLVTQ--LVALENK------------LEHLEVFEQKATNYGKKL
EEKKVELAEAKYRFEVEKESISGLERIQKQM--------AELTKKNAKAQIVLGEAS---
------SIRSVCDEICRRISQECNRQHEYAQTLSAVNDKIEQLTIEK-------------
------------ENASPSPSPYQISVKTPS-----SSSAPKPPSSSKFLCPTRQLLHEAT
LAVDA----------------------IVQRLKKTHTMPGMGSELKET---------VVK
LLTDSRALR---DFLHQNLNLFKGIDVNNWK---NETVEQLLERLEQCYQDNL-ILEEEN
RKFKKE-LKQMKAAIP----------------NLGADVQERIKREIGGIAKDM-GAVKAL
---RKK---------------
>135651.CBN07378
------------------------------------------------------------
-MEDN-SVLNEDSSIDEAA-------------------------APPRKSMSQPSLAVIG
EPSTPPSNS---TPPKQSLSR--STSNVRS-IPIIQTWHQNEELKGQIYSLRCEVQMHER
KYLEAKEACHKSVSDVLDEYVMLKLEQEKYESMTSQVGSLERELEETRAKLENSEYNFAK
QAEEFEREKLLMEQRIRELEAT--TPVNDPNNTTYGSLRGTLDDIIKKNDPDFTLTSGYE
EKKIRELEEKLLREQDKVAELENHIK--DLQDEIEDQSARLVQSENLRIQLETASGQGV-
-----LPVPNSTFIIGNARESQTEQHLKYIDELETKLTDAQNESEKAR--LALVEYMNRC
SKLENENHKLKKNSEFDSSSI-LIGGKTSEELKAQIDKVNGQLNTLR----AENRELRIR
CD----QLTGG--DGNLSTS-LGQTRLMAGISSTDLASASGAQENETGNTSIRMIPR---
--ESEFD-VLDESKLPLMDTSAAVRN------------------KTEFNTAYDEFESLKS
QLQSNAHDTLESS-FNGSMLPPDKDATQSFLSQKGGYKNSPLVVQKPKQLQQLLDIHQEE
SA-DQIQNNSFSTKNASPRSYNN--P---ILQDMQHILDSSAILLEGQHDAAANVEKMQE
KMTKIREALSRLFERLKSSAALFEDILEKMGSSS---PLAERIKQMKLAFETSINDHADV
SVILEAAEKDLNNMSLNF--SILEKSILTQSFVADVSRRFTIAPDSEDVA-------SSS
LLNAS--YSPVFKFPGK-SVAEIEKLQQEVSELKSELEKARTR-DLRSPLQNTSQGRLSD
VQIKANQNFEELEVCQATLKR--------VETEKAALAQEHERLQATHHQILNQLEEIRA
EL----------------DNALSRVEQEADARCYAEEALHEAKKTVNSLQQKFESHAHDV
NSDLETRVAEACIKIEEEHRIVIESLK--QELATSLA-EETAIREQMDEFRGEIERLRRR
TREAEDKIEQGANEKQTLVEQ--IIALEDQ------------LDKASLFELQATDCASKM
AAKKKELETAQRHEEIEKEAVEGLERIQKEV--------IELTKKTLKAQIIKGNAS---
------SIRVVCNEMCHRITREREQQHEASETMKVVNANIEEMVKENAELKKELNQL---
------ATTTNNENAPP--AEQKQ--PESSQNLTPGSSSKQ--KSSTFVSPTRALLHEST
MAVDG----------------------IVQRLKKTHSMSGMSAELKNA---------IAS
IIMESRAVR---DFLHQKLILFKGIDMTKWK---NESVDQLVEKLGQYHQDNL-MLEEQI
KKYKLE-LKQTKAVIP----------------SLGLDVEERMKREIGGIAKDM-GAVKAL
---LNKKK-------------
>135651.CBN18152
------------------------------------------------------------
-MEDN-SVLNEDSSIDEAA-------------------------APPRKSMSQPSLAVIG
EPSTPPSNS---TPPKQSLSR--STSNVRS-IPIIQTWHQNEELKGQIYSLRCEVQMHER
KYLEAKEACHKSVSDVLDEYVMLKIEQEKYESMTSQVGSLEKELEETRAKLDNSEYNFAK
QAEEFEREKLLMEQRIRELEAT--TPVNDPNNTTYGSLRGTLDDIIKKNDPDFTLTSGYE
EKKIRELEEKLLREQDKVAELENHIK--DLQDEIEDQSARLVQSENLRIQLETASGQGV-
-----PPVPNSTFIIGNARESQTEQNLKYIDELETKLTEAQNESEKAR--LALVEYMNRC
SKLENENHKLKKNSEFDSSSI-LIGGKTSEELKAQIDKVNGQLNTLR----AENRELRIR
CD----QLTGG--DGNLSTS-LGQTRLMAGISSTDLASASGAQENETGNTSIRMIPR---
--ESEFD-VLEESKLPLMDTSAAVRN------------------KTEFNTAYDEFESLKS
QLQSNAHDTLESS-FNGSMLPPDKDATQSFLSQKGGYKNSPLFVQKPKQLQQLLDIHQEE
SA-DQIQNNSFSTKNASPRSYNN--P---ILQDMQHILDSSAILLEGQHDAAANVEKMQE
KMTKIREALSRLFERLKSSAALFEDILEKMGSSS---PLAERIKQMKLAFETSINDHADV
SVILEAAEKDLNNMSLNF--SILEKSILTQSFVADVSRRFTIAPDAEDVA-------SSS
LLNAS--YSPVFKFPGK-SVAEIEKLQQEVSELKSELEKARTR-DLRSPLQNTSQGRLSD
VQIKANQNFEELEVCQATLKR--------VETEKAALAQEHERLQATHHQILNQLEEIRA
EL----------------DNALSRVEQEADARCYAEEALHEAKKTVNSLQQKFESHAHDV
KSDLETRVAEACIKIEEEHRIVIESLK--QELATSLA-EETAIREQMDEFRGEMERLRRR
TREAEDKVEQGANEKQTLVEQ--IIALEDQ------------LDKASLFELQATDCASKM
AAKKKELETAQRQEEIEKEAVEGLERIQKEV--------IELTKKTLKAHIIKGNAS---
------SIRVVCNEMCHRITREREQQHEASETMKVVNANIEEMVKENAELKKELKQL---
------AKT-NNENAPPTYSEQQQQPPESSQNLTPGSSSKQ--KSSNFVSPTRALLHEST
MAVDG----------------------IVQRLKKTHSMSGMSAELKNA---------IAS
IIMEARAVR---DFLHQKLILFKGIDMTKWK---NESVDQLVEKLGQYHQDNL-MLEEQI
KKYKLE-LKQTKAVIP----------------SLGLDVEERMKREIGGIAKDM-GAVKAL
---LKKK--------------
>6238.CBG23743
------------------------------------------------------------
-MEDN-SVLNEDSNIEDVVGR-----PTANLQQSGH------SSGNPRKSMSQPSLAIIG
ESGETSSTA---AARKPGMSGSFSNSNVRS-IPIIQTWHENEELKGQLYSLRCEVQMHER
RYLEAKGVCHKKVQDVLDEYVEMKIAQEDYDEKMRDYKMLQKELQDMQIKLDNSESNFAG
QVDQFDKQRKDMEQRIRDLEA---TTAPDPNNTTYGTLRGTLDDIMKKDDPDFTLTSGYE
ERKIAELENKLLSEMDKVAELEDQIK--SLLAEVEDQSARLAQSENIRIQLEAAASQVIP
----SANVPNSTFVIGNARESQTEEQIKYIDELETKLTDAKNESEKAR--LALVEYMNRC
SKLENEIHRLKKS-TFDSSSV-LIGGQSSEELKAQIEKVTGELKELR----NENRYLRIR
CD----HLTGG--DGNLSMS-LGQSRLMAGISPSDLV--TSMQENETGGTSMRMLPR---
--ESQLD-DLEENKLPLMDTSAAVRSVSSKFETRCKNKNDAIFQKEAFDAAYNDFESLKQ
GLT--------SS-FNASMPPPDRDATQSFLSHKS-FKNSPMMK--PKPLHMLLKSHQNE
TA-EQIQNHSFSTKTASLQASHCHMP---LLQDVQHILDSSAILLEGQHEAAANTEKMQA
KMTQIRDALSRLFERLKSSAALFEDILEKMGSSS---PLADRIKQMKLAFETSISDHADV
SGLLEAAEKDLHTMSVNF--SILEKSIITESFVADVSRRFTIAPHSEDVA-------SSS
LLNAS--YSPIFKFS-S-NTIEVEKLQNEVAELRSELDKARAR-ELKSPLQGSP-GRLSD
VQIKAAQNFEDLEVCQATLKK--------IESEKAELESEIAKHELTHHRLVNELEEIRR
EL----------------EKASIRVSTERKARLQAEEILEETKRSVQQLKK---EHENAM
MIEVDYRVTEAREQVERESKQVIESLS--VELRTALA-EENAVRDHLEEMKDEMQKLKRR
TKEAEDKVEFSANEKQEMMGH--IANLEEH------------LEKVSLQEKEFTDCDAKL
TARKKEIELIKSRDDMELAAIEGLERVRKEI--------AELTKKTLKVPLIKGDSS---
------SIQHVCDEICRRISRESQLQHESAETLKYVNDKIESLQKDNNELKASLKAA---
-------VVNN-ENVPP--VEANG--PKTAS---TSTKPKE---PSNFVSPTRQLLHEST
MAVDA----------------------IVQRLKKTHNMSGMNSELKET---------IVN
LINESRTLR---DYLHKKLILFKGIDMTKWE---NASVDKLVEKLGQYQQDNL-ILEEEI
KKYKKE-LKLTKAVVPVSSNSTDDLTTIIFFQNLGADVQERIKREIGGIAKDM-GAVKEL
---RKK---------------
>31234.CRE16385
------------------------------------------------------------
-MEDN-SVLNEDSNLEDVAGKFIDFSLFFNKIIDFS------AASAPRKSMSQPSLAGLG
EP-------------KKGLSNAFSASNVRS-IPIIQTWHENEEMKGQIYTLRCEVQMHER
KYLEAKGLCHRNVQDVMDEYVEMKIAQDDWEQKMRQFK-------QMEMDIDECSR----
QKTEMEQRIRELEISLTEQQEQRATVTSDVNNTTCGSLRGTLDDIMKRNDPDFTLTSGYD
E-KIAELEGKLMSEMDKVAELEDQVK--NLLEEVKDQSARLAQSENARAQLEEAASHGV-
----SVMVPNSTFVIGNARQSQTEQQIKYIDELETKLTDAKSESEKAR--LALVEYMNKC
SKLENEMHRIKKNQTFDTSSL-LIG-QTSEELKAQITKVNGELNSLR----AENRELRIR
CH----QLNGETDDGNLSSSLLGHSRLMAGISSTDLA--DSN---ETGGTSMRIVPSS--
GGASHLEAELEESKLPLMDTSAAVRS------------------KQAFDAAYDDFESLKD
GLLNNDNNTLESS-FNSSMPPPDRDATQSFLSQKS-FKNSPLAA--PQRPKPLQQLMTSS
GA-DQIQNHSFSTK-ATPSPHPSHLP---ILQDVQQILDSSAILLEGQHEAAANVEKMQA
KMSQIRDALSRLFERLKSSAALFEDILE--------------------------------
------------------------KSIVAESFIAGVSRRFTIAPDAEDVA-------SSS
LLNAS--YSPIFKFS-N-NVMEVEKLQNEVAELRNELEKARVRGDMKSPLQNSS-GRLSD
VQLKAAQNFEDLEVCQATLNK--------VEAEKAELMNELSRLEDSHRRLVAELDEAKR
QM----------------ENTLVRCAAEQDARLNAEEILEDTKRSVEVLKR---EQTNAM
MIEVDYRVTEAKELVEREKKAIIESLS--SELQTALA-EENAVRDHLERMEHEMELLRRR
AREAEDRVERTANEKHEMVEH--IVSLEEK------------MEKAAAFEKESADYAGKL
AARKKEIEVSKKREDMVNAAIEGLERVRKEV--------VELTKKTLKTQIILGNAS---
------SIRLVCDELCRRLTRERELQHESAETMKYVNDNIEQLQKENLEMQSKIRESLGV
SKKSSPSISNNKENAPPPVASSEA--PVTAP---PSSSQKTSTTASNFVSPTRQLLHEST
MAVDS----------------------IVQKLKKTYTMSGMGAELKET---------IGN
LIIESRGLR---DFLHQKLILFKGIDMTMWK---NDSVDQLVEKLAQYLQDNL-ILEEQI
KKYKKE-LKLTKDVIP----------------NLGADVQERIKREIGGIASDM-GAVKAL
---RNKK--------------
>31234.CRE20025
------------------------------------------------------------
-MEDN-SVLNEDSNLEDIA------------------------ASAPRKSMSQPSLAGVG
EP-------------KKGLSNAFSASNVRS-IPIIQTWHENEEMKGQIYTLRCEVQMHER
KYLEAKELCHRNVQDVMDEYVEMKIAQDDWEQKMRQFK-------QMEMDIDECSR----
QKTEMEQRIRELELSLTEQQEQRATVTSDVNNTTCGSLRGTLDDIMKRNDPDFTLTSGYD
E-KIAELEGKLMNEMDKVAELEEQVK--NLLEEVRDQSARLAQSENARAQLEEAASHGV-
----SVMVPNSTFVIGNARQSQTEQQIKYIDELETKLTDAKSESEKAR--LALVEYMNKC
SKLENEMHKIKKNQTFDTSSL-LIG-QTSEELKAQITKVNGELNSLR----AENRELRIR
CH----QLNGETDDGNLSSSLLGHSRLMAGISSTDLV--DSI---ETGGTSMRIGPSS--
GGAGHLEAELEESKLPLMDTSAAVRS------------------KQAFDAAYDDFESLKD
ALLNNDNNTLES------------------------------------------------
------------------------------------------------------------
------------------------------------------------------------
------------------------------------------------------------
------------------------------------------------------------
------------------------------------------------------------
------------------------------------------------------------
------------------------------------------------------------
------------------------------------------------------------
-----------------------------------------------------ENAS---
------SIRLVCDELCRRLTREREQQHESAQTMKYVNDNIEKLQKENLEMQAKIRESQGA
SKKSS--TSNNKENAPPRVASSEA--PITAP---PSSSQKTSTTASNFVSPTRQLLHEST
MAVDS----------------------IVQKLKKTYTMSGMGAELKET---------IGN
LIIESRGLR---DFLHQKLILFKGIDMTMWK---NDSVDQLVEKLAQYLQDNL-ILEEQI
KKYKKE-LKLTKTVIP----------------NLGADVQERIKREIGGIASDM-GAVKAL
---RNKK--------------
>36090.scaffold402.1_reconstructed.m18
------------------------------------------------------------
------------------------------------------------------------
---------------------------------MAET--EHNVTVGSMAAVN-----LAN
RTSNLVEACVR----MFDK---LRGSAEFFQNLLKSLG-------VTAEELGED------
IVGKIEAMKLDMDNSVGEAQT---------------------------------------
----------ILT---EVKDAEKNWR--SILHDQSQAAVSFNSSGNTSSRNESKHEQQLS
-----GNPLEEVQTPPTPLTAKCVLKTDENAELKMMLDNERTAKEELEGRVGVFEKLAAQ
TRAENDQLLLKIQVFLHFEKI-FFKNFEWLGFLYFDFIVSVRLQELKLKPCEKCAVLRDL
YE-----TTKAALDDELATEVELRQRVEEQLQSIKVLQDELERISSSSKENML-------
--SAELKKTLVEHSRTELNQIFDTMS-----------------------FAKSRCSSVVG
GSQAGSKKGRDGK----------KQQSKQIDQKK--------------------------
------------------------------------------------------------
------------------------------------------------------------
------------------------------------------------------------
------------------------------------------------------------
------------------------------------------------------------
------------------------------------------------------------
------------------------------------------------------------
------------------------------------------------------------
------------------------------------------------------------
------------------------------------------------------------
------------------------------------------------------------
------------------------------------------------------------
------------------------------------------------------------
------------------------------------------------------------
---------------------
>6253.GS_18507
------------------------------------------------------------
MSDVN-DVMDASAVDQDLSQGSLNENVKELLERRFQEKAARTPVTAFSDGALSSAVGRTS
SIVSAQWTPHATLSTPLLPQSSNSSTNRRMYVDIKEKLEENKILKAENFELKKKLFIIMR
ELPTMKDPKGN---DFTEDYLECRDMLYKEQTRRMEAEDE---LSSVKSEIAELKKKHEQ
EADEWVARNKRLLEDRNRLSED------------YSRQR---------------------
----RELCTKAL----QVNRLTAQVESLSRQMMADDGNESQADTSLSNVSIMSSRDRII-
-----EELKGTIVEMTVKEEQ-RAVMMKRMDTLNSDLARTASELEEQQ--KALREERQLN
ADATQKLVKLQHELDEAKNSASALKQEMTKREERYEAELAKVRKCIE----TRDRAINAL
MNKMPYKLTLSNFPDDMPQEVETHR-CVASDAAGDDNPVVQKLLERIGNISTT-------
--NNELRDQVERLKKEG-AFDKDFDP-------------------LEDPSTDDESSVWDL
HRLQTENKKATAVLAREGMTDIDWSCQQMLRMKMREFDRT-------------------S
SDAPLVPKIATTNRDSSLRSSSQAQL------EFPEM-SAMADLYSQSVTALDDLNTLRK
RVSLLRRISLRLFEKLRGSAAFLQSLLDELGYSEKGRAFINEIEAMRIEFSRSATTATEI
LNGVSVAEQSISEFRAQVERS-MNFSMSLSSTRIDVTTAAAKVVSTSSSTVGTDRSSKYV
LVEAQHGTSSQAEAELFVMKAKVIELERGRLQLEQELKAAAKQKAEYEKK-ITELQEVN-
--AEKCERELALSGQTQALTKKIEELQARSAENEFELRRVADEAEIRYRDLEVKKSELEL
LLEGSQQVV---------KEKAAELGKVNDSLRTREEEFSRYKRECALLEMKTRELIDTV
KESIEAMPAKVVKDIATSSREIIDTRSSIAHEQLS-A-QIALMDVHMTELKTELERVRTV
LEECEAGRKTAEDKCRILTDELKSQQVEMTRYKRGFEAAAQRREHVKVVGTQSEMSMDSI
NALEADFKKLQIANATTTENLRAMCETVVELESKARNVGQNLKPKTIDGCTSTTMAPLNL
HKVNAAMMTSMGGMDIKEMEEKLNGYSFFAGKIYEFLGRWSKKEHSLSKTSFSSGDLERM
YQKMVRMQKITDDEIISLKTQMEANKERICDFAKDRRKRSSSSSQRSSPGRRKLAASDGA
MTSQSSSPASLEAEQLEVIRSELSAGDVNEMYRSSHSVVELIKDMLTSNAAAFKEEEVTE
ALQKARTIRSQLAALCTRLNQFEKAKENVDPNDSMEALKAENVKLQLALNDAKAMLMSSH
-E-KLRIQPNSE------------------------AMCEAIVRELGKISKAMKSTTRDV
CRYRRMRRGG--AGARTESS-
>7209.LOAG_12058T0
------------------------------------------------------------
------------------------------------------------------------
------------------------------------------------------------
---------------------MMAMKPDNEKVRRIKMEQM---WQSEKKKFDDERWKFEN
EENDWTMKREGILMDRNKLAP---------------------------------------
----------------RLKELRQQSS--GRNDQRD--SKDQSDSSLSTSSLISKT-----
------------------------DIRMALFVVDQLLKMLQGN-TKTA--FTSPSAMYRC
E--------------EAS----------------------------N------Q------
------------------------------------------------------------
------------------------------------------------------------
------------------------------------------------------------
------------------------------------------------------------
------------------------------------------------------------
------------------------------------------------------------
------------------------------------------------------------
------------------------------------------------------------
------------------------------------------------------------
------------------------------------------------------------
------------------------------------------------------------
------------------------------------------------------------
--------------------NKRKS-----------------------------------
------------------------------------------------------------
------------------------------------------------------------
-------------------------DSNVKP------------T----------------
------------------------------------EACGR-------------------
---------------------
>6279.BM21319
----------------------------------------MASGNIGRDNDMELNFEITD
-QNGR-DATQDSLTEEAKF--LL--TTHKPTRIDIFQKERAL--SDHRSNTLTPSTVKRT
RSVLSDATP---VSAAAFSKDTLSSPQHHTYLNIAETKEENKQLREEIFDSKSQLLLLKR
KLLPILDSQGK---DFSEEYLMMLKGLDNEKIRQAELKQI---CQLRNKKLDEGKSQTLS
ERNDWEKERERLLMNMNELTS---------------------------------------
----------------ELKKARQQLL--EKHGERDDCNESQGDSSLSTISLISERGMEI-
-----ERLRSAVLQQNVDEKKFRMKMEQNIIQLQEQLKLAQDNLAKQN--INYTKEKTRC
ETLKTEMTKLQQVVTEARQEV-EYQKQISEEQLAKAHAINEI--ALN----KRDRTIRIL
LK----KLKSVDPQASSTSKIEASNLSSLRHDVPNLNPYAQAILHQINEFTVE-------
--NDAIRKKVIEWGAINIDLTAEIES-------------------SETASTEDESSEWNT
KHCERENEKLAVFLAQN-KTIPDISNEEELREKLALFDAV-------------------S
NSGRRCSKEELDDTPRNMRAS-----------EMLNI-TSTADLLSKSLTLTEDLGEIKK
KLSVLQSSCTRLFEKLRGTANFLQTLLDELGSGDQGRELLAKIEALRIDLDHSLATAIDI
SRDVEAAEEGIGDLSAHLQQSLLNCSFGVSSVPYNENQ-DASALSRAQRAC---RQLNVD
LANEKMKVNESTKLN-EKLQAHVADLEESKEKLIDELNELKKNMAEKKSEMISSVKDMEI
QLKHKNQQYDELCRKVEELQQTVKAKEVFAAEREFEVKQLKDQMNKKCHELEVQVKEITN
NLKVKDESI---------EKLLIDVESYNDQLSSRNNELAHYRNEIIALENKMCELIGTL
RENLGIVQKQVDKPVVE--NMEIAALTQLSQIAADFE-ELTKVSNYIADLKSQMANLQQK
LDLCERSRNAISLKCRGLSDQ--NAYLEAERNGD--------KQKLFTLQQXIQIEKESI
KMMERDLQRLKSENSYVKENNERLTNMLVNMETKY----EELISKPNHSSLSERQHS-ER
YTMTVSTMTVMSSHDFVELTDKAKTLASFTKRMYTLAARWNGETVVTTMISYKQADLDHL
YHTYARILNCLSDGFSELRNRIVLGKVKLQSIISEEQQNSQQTKSGNSRSSNEELSTNCF
IPVDGS-------------QKELLSVDLRTLFNEADQIIEKLSAISNK----LHNAEILE
VLSNMRLLQFQIDYLHEHSRHFEKTKENFAP---MEALQLENDRLQTALTDAR-ILLQRA
HE-RLNKLPNSK------------------------DMCEQILCEMNEISKVMKATTREV
HRIGSHSRV-----VKSYK--
>6293.WUBG_11008T0
------------------------------------------------------------
------------------------------------------------------------
------------------------------------------------------------
------------------------------------------------------------
------------------------------------------------------------
------------------------------------------------------------
---------------------MTSGNIATDNDMELNFEITDQDGRDAT-----QDSLTEE
AKFLLTTHKPTRADIFQKE-------RTPSDYRSNTLTPSTV---------KRTRSVLSD
AT----PVSAAFSEGDL-------------------------------------------
------------------------------------------------------------
------------------------------------------------------------
------------------------------------------------------------
------------------------------------------------------------
------------------------------------------------------------
------------------------------------------------------------
------------------------------------------------------------
------------------------------------------------------------
------------------------------------------------------------
------------------------------------------------------------
------------------------------------------------------------
------------------------------------------------------------
------------------------------------------------------------
------------------------------------------------------------
------------------------------------------------------------
------------------------------------------------------------
---------------------
>6293.WUBG_04256T0
------------------------------------------------------------
------------------------------------------------------------
------------------------------------------------------------
----MLDSQGK---DFSEEHMLVLRGLDNEKIRQAELKQI---CQLRNKKLDEGKSQSVS
ERNDWEKERERLLMNMNELTS---------------------------------------
----------------ELKKARQQLF--EKHGERDDCNESQGDSSLSTISLISERGMEI-
-----ERLRSIVLQQNVDEKKLRMKMEQNIIQLQDQLKLAQDNLAKQN--INYAKEKTRC
ETLKTEMTKLQQVVTEARQEV-EYQKQISEEQLAKAHAINEF--ALN----KRDRTIRIL
LK----KLKSVDAQASSTSKVEASNLSSPRHDVLNLNPYAQAILDQINEFTVE-------
--NDAIRKKVIEWGAVNIDLT-EIES-------------------SETASTEDESSEWNT
KHCERENEKLAAFLAQN-KTIPDISNEE-LREKLALFDAV-------------------N
DSGRRCSKEKLDDTPRSMGAS-----------EMLNV-TSTADLLSKSLTLTEDLGEIKK
KLSVLQSSCTRLFEKLRGTANFLQTLLDELGSGDQGRELLAQIEALRIDLDHSLATAIDI
SRDVEAAEEGIGDLSAHLQQSLLNCSFGVSSVPSNENQ-DASALSRAQRAC---RRLNAA
LANEKMKVNDSTKLN-EKLQAHVTDLEESKEKLIDELNELKKNMARKK------------
-LQHKNQQYDELCRKVEELQQTVKAKEVFVVEKEFEMKQLKDQMNKKCHELEVQVKEITH
NLKVKDESI---------EKLLIDVESYNDQLLSRNNELAHYRSEIIGLENKMCELIGTL
RGNLGIVQKQVDKPVVEAENMEIAALAQLSQIAADFE-ELTKVSHYIADLKNEMANLQRD
LDLCERSRNAISLKCRGLSDQ--NAYLEAERNGD--------KQKLFTLQQQVQIEKESV
KMMERDLQRLKSENSYVKENNERLTNMLVNVETKY----EELISKPNRSSLSERQHS-ER
YTVAVSTMTLMSSHDFVELTDKAKTLASFTKRMYTLAARWNGETVVTTMISYKPADLDHL
YHTYARILNCLSDGFSELRNKIVSGKVKLQSIISEEQQNSQQTKSGNSRSSNDELGTNCF
IPVDGS-------------QKELVSVDLRTLFNDADQIVQKLSAISNR----LHNAEILE
VLSNVRLLQFQIDYLRGHSRHFEKTKENFVP---VIFFA---------------------
------------------------------------------------------------
---------------------
>7209.LOAG_07437T0
----------------------------------------MASGNIAGDSDIEHNFETSD
-RDGQ-DATQDSLTEEAKS--FL--NARKPIRVDISQKEQ----LDCRSSALTPNTVKHT
RNVSSDATP---V-AAAFSEGALSFPHRRTYLNIAETKEENKQLKAEVFDLKSQLFMLKR
KLPSILNNEGK---DFS----LEVNHVDFPLIPNLFVR-----CLEGTVKNEKERSKFEN
ERNDWEKKRERLLMDRDELAS---------------------------------------
----------------ELKELRQQLS--ERHGERDDGNESQGDSSLSTISLISERGMEI-
-----ERLRSVVLQQSVDEKKLRMKMEKDMIELQDQLKLAQNNLTKQA--VDYAKEKTRC
ETLEAEMTKLQQIADEAKQEV-ECQKQISEEQLAKAHAVNEV--ALN----KRDRTIRIL
LK----KLKSADAETSSNSKIEGNSSSPLHHDVPNLNPYAQTVLDQINKFTIE-------
--NDAIRKKVIEWGTINIGLTSEIES-------------------SETPSAEDENSEWNT
KRCERENEKLAVFLAQN-KAIPDGLNEEELGEQLALFDAV-------------------N
GSEGRLSKVQQDDTARSIGAS-----------EMLDI-TSVADLLSKSLVLTEDIGEVKK
KLSVLQSACTRLFEKLRGTANFLQTLLDELGAGDRGRELLDEIEALRIDLDHSLATAIDI
SRDVEAAEESIGNLSTHLQRSLLNCSFGMSSVPSSENQQNASSLSRAHRAY---RRLNAD
LANEKMKANEATELN-EKLQAHVTDLEELKQKLINELDELRRNLVKKENEMISLVKDMEI
QLQHKNQQYDELHGKMEELQQRHKTKEILAAEREAKMKQLTDQMTGKCHKLEIQVAEVTH
ALKMKDESI---------KKLLIDIESYNDQLLSRNNELTHFKNEIIGLDNKMCELIGTV
KASLGIVEEQVDKPIIEAANTEIAALTQLSQIGADLE-ELTKVSHYIADLKNQMIKLQQD
LDLCERSRNAISLKCHGLSDQ--NTCLEAERNEA--------KQKLLTLQQQVQMEKESV
KMMERDLQRLESENSCVKENNERLTKMLVNVEAKY----EEMTSKLNRSSLCEGQHS-ER
YTVTIGTMTLLSSDDFIELTDKAKTLSSFTKRMYSLAARWNEEAAVTPRVSYKSVDLDHL
YHTYSRILNRLSDGLNELRDKIISDKVKLQSIISDEQRNSQQTKIESSRSNNDELDASSF
IIVDGS-------------QNEPLSIDLRTLFSDADRIVQKLKAISYR----LHNAEILE
LLSNMRSLRFQIDCLCRNARQLEKTKENVAP---MEALQLENDRLQTVLIDAK-ILLQRA
HE-RLSKLPNSK------------------------DMCEQILREMNEISKAMKATTREV
HRVGSRSRGP--IGAKSSK--
>6287.DimmContig81_DIMM04910
LKLVFKCWCVNLKCEKSWEVGLFIVPYISTKEETEMDPEMMRMNTAADDVERNFVNEISN
-RNKN-DTMQDSLNEEAIS--LL--NIRKPMQTDISEKELTS--LDYQSNTSTPNTVKNT
RNVSSDATP---V-AAAFSEGALSLPHHRAYLNITETMEENKKLKAEVFDLKSQMFMLRR
NLPSILDNEGK---DFIEEYLTIQTELDNEKVRRVEMEQI---WHSQKKEFDEERSKFES
ERYDWEKKCERLLMDRDELVA---------------------------------------
----------------ELKELHQQLS--ERRGERDDGSESQGDSSLSTISLISERGMEI-
-----ERLRSVVLQQSVDEKKYRMKMKHEIIQLQEQLKLAQDSFAKQT--AHYMKEKMRS
ESLKVEMTKLQEIADEAKQEV-EYQKQISEEQLAKAYAINEV--ALN----KRDRAIRIL
LK----KLKS-NAETSSSSKFEGNDSCLFHRDIPNLNPYAQGILDQINEFTVE-------
--NDVIRNKVIEWGVMNIDLTSEIEP-------------------SETPSVEDENSEWNT
KRCERENEKLAAFLAQN-KTISDGSNEEEVGGKLALFDAI-------------------N
SSGEKYSKELLNDTARNMGAS-----------EMLNI-TSTAELLSKSLVLTEDLGEVKK
KLSVLQSSCARLFEKLRGTANFLQTLLDELGAGDRGKELLAEIEGLRIDLDHSLTTAIDI
SHDVEAAEESIGNLSAHLQRSLLNCSFGISSVASNENQQNASALSRAHRAY---RRLNAD
LANEKMKANEVIELN-EKLQAHITDLQDSKQKLVDELDDLKKKSIEKENEMISSMKDIET
QLQHKNQQYDELYREVQELQQEIKAKEIFVATREAEMEQLTDQMAEKCRELENQVAEITC
ALKIKDESIKISCFLFNFKKLLIDVESYNNQLLSHNNELIHYRNEIIGVDNKMCQLISVV
KESLGIVVEQVDKPIIETANAELGILARLSQIGADIE-EFTKVSHYIADLRNQMIKLQQD
LDLCERNRSVINTKCHGLSKQ--NAYLEAERNEA--------KQKLLALQQQVQMEKESV
KMIERDLQRLKSENSYVKENNERLTNMLVSVEAKY----EELISKSNCICFSERQCS-ER
YTVTIGTMTVLSSHDFLELNSKAKTLSSFMKRMYALAARWNDKATVISKISYKSTDLDHL
YHTYAQILRRLSDGLNELRNKITSDRVKLQSIISDEQQNPQKIGIENSRSDNDELDAPPF
ITVNGS-------------RNELVSIDMQALFSDADQIVQKLKIISNR----PHNAEVLE
VLSNMRSLRFQIDWLRKYSHYFKKTKENVAP---MEALQLENERLQAVVVDAR-ILLQRA
HE-RLSKLPNSR------------------------EMCDQILREMSEIGKAMKATTREV
RHVRNRS--------------
>6287.DimmContig81_DIMM04915
LKLVFKCWCVNLKCEKSWEVGLFIVPYISTKEETEMDPEMMRMNTAADDVERNFVNEISN
-RNKN-DTMQDSLNEEAIS--LL--NIRKPMQTDISEKELTS--LDYQSNTSTPNTVKNT
RNVSSDATP---V-AAAFSEGALSLPHHRAYLNITETMEENKKLKAEVFDLKSQMFMLRR
NLPSILDNEGK---DFIEEYLTIQTELDNEKVRRVEMEQI---WHSQKKEFDEERSKFES
ERYDWEKKCERLLMDRDELVA---------------------------------------
----------------ELKELHQQLS--ERRGERDDGSESQGDSSLSTISLISERGMEI-
-----ERLRSVVLQQSVDEKKYRMKMKHEIIQLQEQLKLAQDSFAKQT--AHYMKEKMRS
ESLKVEMTKLQEIADEAKQEV-EYQKQISEEQLAKAYAINEV--ALN----KRDRAIRIL
LK----KLKS-NAETSSSSKFEGNDSCLFHRDIPNLNPYAQGILDQINEFTVE-------
--NDVIRNKVIEWGVMNIDLTSEIEP-------------------SETPSVEDENSEWNT
KRCERENEKLAAFLAQN-KTISDGSNEEEVGGKLALFDAI-------------------N
SSGEKYSKELLNDTARNMGAS-----------EMLNI-TSTAELLSKSLVLTEDLGEVKK
KLSVLQSSCARLFEKLRGTANFLQTLLDELGAGDRGKELLAEIEGLRIDLDHSLTTAIDI
SHDVEAAEESIGNLSAHLQRSLLNCSFGISSVASNENQQNASALSRAHRAY---RRLNAD
LANEKMKANEVIELN-EKLQAHITDLQDSKQKLVDELDDLKKKSIEKENEMISSMKDIET
QLQHKNQQYDELYREVQELQQEIKAKEIFVATREAEMEQLTDQMAEKCRELENQVAEITC
ALKIKDESIKISCFLFNFKKLLIDVESYNNQLLSHNNELIHYRNEIIGVDNKMCQLISVV
KESLGIVVEQVDKPIIETANAELGILARLSQIGADIE-EFTKVSHYIADLRNQMIKLQQD
LDLCERNRSVINTKCHGLSKQ--NAYLEAERNEA--------KQKLLALQQQVQMEKESV
KMIERDLQRLKSENSYVKENNERLTNMLVSVEAKY----EELISKSNCICFSERQCS-ER
YTVTIGTMTVLSSHDFLELNSKAKTLSSFMKRMYALAARWNDKATVIS------------
--------KRLSDGLNELRNKITSDRVKLQSIISDEQQNPQKIGIENSRSDNDELDAPPF
ITVNGS-------------RNELVSIDMQALFSDADQIVQKLKIISNR----PHNAEVLE
VLSNMRSLRFQIDWLRKYSHYFKKTKENVAP---MEALQLENERLQAVVVDAR-ILLQRA
HE-RLSKLPNSR------------------------EMCDQILREMSEIGKAMKATTREV
RHVRNRS--------------
